# Supplementary material for: Institutional distance, trade agreements, and intellectual property trade networks: Evidence from cross-border data
Source: PLoS One. 2025 Feb 3;20(2):e0309009. doi: 10.1371/journal.pone.0309009 (PMC11790083; doi:10.1371/journal.pone.0309009)
Supplement: S1 Data — (XLSX) [file pone.0309009.s001.xlsx]

## Sheet: Sheet1
year	balanced_value	impid	expid	ln服务出口	ln进口方服务出口	ln货物出口	ln进口方货物出口	lngdp	ln进口方gdp	ln外国直接投资	ln进口方外国直接投资	dum	ippsub	ippsum方	ippsum	lnbalanced_value	制度距离
2008	0	1	2	21.7299	19.6129	20.1185	24.8808	23.2791	25.2067	20.9442	21.2415	0	0	0	0	0	76.5074
2008	3e-06	1	3	23.159	19.6129	24.974	24.8808	26.6137	25.2067	22.998	21.2415	0	0	0	0	3e-06	39.8144
2008	1e-06	1	4	20.5457	19.6129	20.8243	24.8808	23.1796	25.2067	20.6654	21.2415	0	0	0	0	1e-06	29.957
2008	3e-05	1	5	24.5014	19.6129	25.9647	24.8808	27.6836	25.2067	24.5335	21.2415	0	0	0	0	3e-05	40.8864
2008	8e-06	1	6	24.8676	19.6129	25.8755	24.8808	26.7877	25.2067	22.564	21.2415	0	0	0	0	8e-06	122.52
2008	1e-06	1	7	21.2352	19.6129	24.1318	24.8808	24.6121	25.2067	22.1063	21.2415	0	0	0	0	1e-06	122.119
2008	0	1	8	18.2383	19.6129	18.059	24.8808	21.2006	25.2067	15.1592	21.2415	0	0	0	0	0	57.9275
2008	1.9e-05	1	9	25.298	19.6129	26.4773	24.8808	26.9679	25.2067	25.9723	21.2415	0	0	0	0	1.9e-05	84.0218
2008	0	1	10	19.6718	19.6129	20.9759	24.8808	23.0004	25.2067	17.6911	21.2415	0	0	0	0	0	113.268
2008	0	1	11	18.6577	19.6129	20.5737	24.8808	22.9654	25.2067	17.3178	21.2415	0	0	0	0	0	28.3755
2008	0	1	12	21.5102	19.6129	23.451	24.8808	25.241	25.2067	21.0073	21.2415	0	0	0	0	0	44.5756
2008	4e-06	1	13	22.7955	19.6129	23.8369	24.8808	24.7203	25.2067	23.0551	21.2415	0	0	0	0	4e-06	68.514
2008	0	1	14	22.0883	19.6129	23.5749	24.8808	23.9702	25.2067	21.3077	21.2415	0	0	0	0	0	42.5987
2008	0	1	15	21.4333	19.6129	21.8656	24.8808	23.6736	25.2067	20.7281	21.2415	0	0	0	0	0	83.1569
2008	1.2e-05	1	16	19.7729	19.6129	19.9892	24.8808	21.0244	25.2067	18.9494	21.2415	0	0	0	0	1.2e-05	32.9277
2008	2e-06	1	17	20.4378	19.6129	22.5593	24.8808	23.5371	25.2067	20.0545	21.2415	0	0	0	0	2e-06	32.4852
2008	7e-06	1	18	24.1394	19.6129	26.0112	24.8808	28.1592	25.2067	24.6495	21.2415	0	0	0	0	7e-06	44.1092
2008	5e-06	1	19	21.1411	19.6129	20.4132	24.8808	22.2888	25.2067	20.2373	21.2415	0	0	0	0	5e-06	41.2333
2008	6e-06	1	20	20.5808	19.6129	23.0933	24.8808	23.39	25.2067	19.219	21.2415	0	0	0	0	6e-06	99.2792
2008	0	1	21	17.8186	19.6129	20.2106	24.8808	20.9285	25.2067	14.961	21.2415	0	0	0	0	0	76.2451
2008	0	1	22	20.2841	19.6129	22.2915	24.8808	23.1162	25.2067	20.0711	21.2415	0	0	0	0	0	51.5134
2008	5.8e-05	1	23	25.0473	19.6129	26.855	24.8808	28.0687	25.2067	24.9735	21.2415	0	0	0	0	5.8e-05	68.5258
2008	0.00027	1	24	25.2942	19.6129	26.2497	24.8808	27.0411	25.2067	21.8189	21.2415	0	0	0	0	0.00027	124.099
2008	1e-06	1	25	23.0854	19.6129	24.8901	24.8808	25.9142	25.2067	23.6396	21.2415	0	0	0	0	1e-06	129.556
2008	1.7e-05	1	26	25.7024	19.6129	27.9311	24.8808	29.1558	25.2067	25.8681	21.2415	0	0	0	0	1.7e-05	103.106
2008	0	1	27	20.8716	19.6129	23.0547	24.8808	23.9107	25.2067	19.9648	21.2415	0	0	0	0	0	57.1766
2008	0	1	28	21.1218	19.6129	22.4923	24.8808	23.997	25.2067	16.8598	21.2415	0	0	0	0	0	62.4981
2008	1.9e-05	1	29	19.0063	19.6129	22.8147	24.8808	23.1963	25.2067	21.386	21.2415	0	0	0	0	1.9e-05	69.216
2008	2e-06	1	30	22.2457	19.6129	24.3733	24.8808	26.213	25.2067	23.0807	21.2415	0	0	0	0	2e-06	75.0539
2008	0	1	31	20.2245	19.6129	18.4486	24.8808	21.3051	25.2067	19.1669	21.2415	0	0	0	0	0	63.0426
2008	1.3e-05	1	32	22.2503	19.6129	22.74	24.8808	24.1447	25.2067	21.6137	21.2415	0	0	0	0	1.3e-05	53.6844
2008	0.001053	1	33	23.0891	19.6129	21.9337	24.8808	24.0499	25.2067	23.2326	21.2415	0	0	0	0	0.0010524	71.4136
2008	4e-06	1	34	23.8907	19.6129	25.5623	24.8808	26.1859	25.2067	22.8998	21.2415	0	0	0	0	4e-06	92.2344
2008	0.00011	1	35	26.2218	19.6129	27.9664	24.8808	28.9474	25.2067	24.1558	21.2415	0	0	0	0	0.00011	85.2775
2008	1.4e-05	1	36	25.0298	19.6129	25.496	24.8808	26.5908	25.2067	21.5077	21.2415	0	0	0	0	1.4e-05	115.516
2008	2.3e-05	1	37	22.6514	19.6129	21.596	24.8808	24.597	25.2067	21.727	21.2415	0	0	0	0	2.3e-05	130.237
2008	0	1	38	21.9708	19.6129	25.0808	24.8808	25.8649	25.2067	21.6935	21.2415	0	0	0	0	0	36.3815
2008	9e-06	1	39	21.0932	19.6129	23.6914	24.8808	24.8466	25.2067	20.7791	21.2415	0	0	0	0	9e-06	60.0043
2008	4e-06	1	40	23.9386	19.6129	24.1194	24.8808	25.8159	25.2067	22.974	21.2415	0	0	0	0	4e-06	37.3725
2008	3.7e-05	1	41	25.6221	19.6129	26.3769	24.8808	28.1167	25.2067	25.0285	21.2415	0	0	0	0	3.7e-05	66.3028
2008	0	1	42	22.4631	19.6129	23.079	24.8808	23.9167	25.2067	21.405	21.2415	0	0	0	0	0	89.2912
2008	0	1	43	21.298	19.6129	21.2648	24.8808	24.0216	25.2067	18.5026	21.2415	0	0	0	0	0	98.2656
2008	1.2e-05	1	44	23.8661	19.6129	25.3814	24.8808	26.3742	25.2067	23.6889	21.2415	0	0	0	0	1.2e-05	67.8227
2008	0.000282	1	45	26.1365	19.6129	27.1252	24.8808	28.702	25.2067	24.9427	21.2415	0	0	0	0	0.000282	133.31
2008	0	1	46	18.7527	19.6129	22.9319	24.8808	23.4647	25.2067	20.3573	21.2415	0	0	0	0	0	104.922
2008	0.000442	1	47	26.513	19.6129	26.8733	24.8808	28.7035	25.2067	26.2584	21.2415	0	0	0	0	0.0004419	29.9253
2008	0	1	48	20.963	19.6129	21.5936	24.8808	23.2723	25.2067	21.1947	21.2415	0	0	0	0	0	116.752
2008	3e-06	1	49	21.3116	19.6129	22.3852	24.8808	24.0741	25.2067	21.722	21.2415	0	0	0	0	3e-06	65.6819
2008	0	1	50	18.4493	19.6129	21.0174	24.8808	22.664	25.2067	19.7606	21.2415	0	0	0	0	0	36.2723
2008	0	1	51	18.5826	19.6129	19.141	24.8808	21.1691	25.2067	18.0753	21.2415	0	0	0	0	0	82.8201
2008	3e-06	1	52	24.6502	19.6129	24.086	24.8808	26.5939	25.2067	22.4696	21.2415	0	0	0	0	3e-06	43.5744
2008	0	1	53	21.5235	19.6129	22.6349	24.8808	24.3903	25.2067	20.4105	21.2415	0	0	0	0	0	60.2481
2008	0	1	54	19.1715	19.6129	20.502	24.8808	21.374	25.2067	18.9973	21.2415	0	0	0	0	0	54.6657
2008	3e-05	1	55	24.9704	19.6129	26.5932	24.8808	26.1136	25.2067	24.9285	21.2415	0	0	0	0	3e-05	40.7268
2008	1e-06	1	56	21.4249	19.6129	21.7699	24.8808	23.3472	25.2067	20.9062	21.2415	0	0	0	0	1e-06	112.637
2008	1e-06	1	57	23.3758	19.6129	23.1838	24.8808	24.9759	25.2067	22.3814	21.2415	0	0	0	0	1e-06	57.9933
2008	0	1	58	19.8723	19.6129	20.0103	24.8808	22.6025	25.2067	17.21	21.2415	0	0	0	0	0	53.982
2008	1e-05	1	59	23.7567	19.6129	25.3844	24.8808	25.7867	25.2067	25.0422	21.2415	0	0	0	0	1e-05	75.7707
2008	0	1	60	23.3512	19.6129	25.6077	24.8808	26.9581	25.2067	22.9553	21.2415	0	0	0	0	0	68.7158
2008	2e-05	1	61	25.3872	19.6129	26.0169	24.8808	27.8124	25.2067	24.4939	21.2415	0	0	0	0	2e-05	42.9761
2008	0.000188	1	62	25.2126	19.6129	25.5896	24.8808	26.3402	25.2067	23.8712	21.2415	0	0	0	0	0.000188	55.1125
2008	1e-06	1	63	21.742	19.6129	22.2607	24.8808	23.6084	25.2067	20.9087	21.2415	0	0	0	0	1e-06	115.68
2008	1.6e-05	1	64	23.9375	19.6129	24.7938	24.8808	26.099	25.2067	23.0529	21.2415	0	0	0	0	1.6e-05	116.157
2008	3.3e-05	1	65	25.479	19.6129	27.0013	24.8808	28.506	25.2067	0	21.2415	0	0	0	0	3.3e-05	99.8414
2008	0	1	66	21.7512	19.6129	21.7326	24.8808	23.3392	25.2067	21.0429	21.2415	0	0	0	0	0	65.1798
2008	1.4e-05	1	67	22.2839	19.6129	22.7948	24.8808	23.827	25.2067	21.7624	21.2415	0	0	0	0	1.4e-05	39.478
2008	0.000453	1	68	25.6723	19.6129	27.3422	24.8808	29.248	25.2067	23.927	21.2415	0	0	0	0	0.0004529	54.9757
2008	5.6e-05	1	69	22.1801	19.6129	24.9994	24.8808	25.6169	25.2067	23.5458	21.2415	0	0	0	0	5.6e-05	108.572
2008	0	1	70	21.9056	19.6129	22.3384	24.8808	24.3039	25.2067	18.3755	21.2415	0	0	0	0	0	52.4374
2008	0	1	71	20.5082	19.6129	21.3515	24.8808	22.3603	25.2067	19.7477	21.2415	0	0	0	0	0	60.6807
2008	9e-06	1	72	21.1468	19.6129	21.974	24.8808	23.0604	25.2067	20.5189	21.2415	0	0	0	0	9e-06	67.4358
2008	5e-05	1	73	25.2346	19.6129	26.7938	24.8808	27.6773	25.2067	23.1381	21.2415	0	0	0	0	5e-05	58.1782
2008	0	1	74	23.2048	19.6129	25.1885	24.8808	25.7164	25.2067	0	21.2415	0	0	0	0	0	78.7437
2008	0	1	75	19.811	19.6129	20.8112	24.8808	22.4178	25.2067	19.2438	21.2415	0	0	0	0	0	34.2711
2008	9e-05	1	76	23.5932	19.6129	22.217	24.8808	24.0947	25.2067	22.1895	21.2415	0	0	0	0	9e-05	57.485
2008	0	1	77	20.0492	19.6129	19.3328	24.8808	21.2691	25.2067	19.4628	21.2415	0	0	0	0	0	67.4142
2008	0	1	78	19.1516	19.6129	24.8496	24.8808	25.1908	25.2067	22.137	21.2415	0	0	0	0	0	56.8544
2008	0	1	79	21.4176	19.6129	22.8164	24.8808	24.4298	25.2067	20.4385	21.2415	0	0	0	0	0	95.2131
2008	0	1	80	17.6938	19.6129	20.6	24.8808	21.2877	25.2067	16.2143	21.2415	0	0	0	0	0	43.5055
2008	4e-06	1	81	22.3463	19.6129	23.8368	24.8808	24.5913	25.2067	21.27	21.2415	0	0	0	0	4e-06	20.8018
2008	0.000713	1	82	24.9457	19.6129	23.8637	24.8808	24.7459	25.2067	22.6858	21.2415	0	0	0	0	0.0007127	80.974
2008	1e-06	1	83	22.4043	19.6129	22.9297	24.8808	24.2972	25.2067	21.0839	21.2415	0	0	0	0	1e-06	128.103
2008	3.6e-05	1	84	23.4512	19.6129	23.448	24.8808	25.2506	25.2067	21.626	21.2415	0	0	0	0	3.6e-05	74.3708
2008	0	1	85	20.6928	19.6129	20.8885	24.8808	22.5241	25.2067	20.4039	21.2415	0	0	0	0	0	43.3444
2008	0	1	86	20.982	19.6129	20.9966	24.8808	23.0959	25.2067	20.8495	21.2415	0	0	0	0	0	32.7032
2008	0.000169	1	87	23.6121	19.6129	26.3996	24.8808	27.7354	25.2067	24.1978	21.2415	0	0	0	0	0.000169	60.2833
2008	0	1	88	20.955	19.6129	21.8207	24.8808	23.0168	25.2067	20.2317	21.2415	0	0	0	0	0	59.5906
2008	0	1	89	19.9375	19.6129	21.4631	24.8808	23.0055	25.2067	19.4006	21.2415	0	0	0	0	0	41.7093
2008	2.9e-05	1	90	23.0082	19.6129	22.0188	24.8808	22.918	25.2067	23.4204	21.2415	0	0	0	0	2.9e-05	65.7169
2008	0	1	91	19.6924	19.6129	22.4991	24.8808	24.1847	25.2067	20.5769	21.2415	0	0	0	0	0	103.411
2008	0	1	92	20.0682	19.6129	21.643	24.8808	22.4502	25.2067	20.5545	21.2415	0	0	0	0	0	87.9176
2008	0	1	93	20.135	19.6129	21.699	24.8808	23.255	25.2067	20.2792	21.2415	0	0	0	0	0	14.5507
2008	7.3e-05	1	94	21.6569	19.6129	21.592	24.8808	23.0249	25.2067	19.7497	21.2415	0	0	0	0	7.3e-05	36.0358
2008	0	1	95	18.125	19.6129	20.6721	24.8808	22.3949	25.2067	19.0907	21.2415	0	0	0	0	0	78.1775
2008	1e-06	1	96	24.1492	19.6129	26.0177	24.8808	26.1649	25.2067	22.7478	21.2415	0	0	0	0	1e-06	27.9979
2008	0	1	97	20.1349	19.6129	21.8688	24.8808	22.8618	25.2067	20.4362	21.2415	0	0	0	0	0	62.5873
2008	4e-06	1	98	21.54	19.6129	25.1746	24.8808	26.5434	25.2067	22.8269	21.2415	0	0	0	0	4e-06	48.0004
2008	0	1	99	20.4763	19.6129	21.4893	24.8808	22.863	25.2067	20.2569	21.2415	0	0	0	0	0	81.5062
2008	0.000718	1	100	25.6315	19.6129	27.0111	24.8808	27.5776	25.2067	25.999	21.2415	0	0	0	0	0.0007177	39.7444
2008	9e-06	1	101	24.4758	19.6129	25.8689	24.8808	26.8594	25.2067	23.7475	21.2415	0	0	0	0	9e-06	127.404
2008	0	1	102	20.3998	19.6129	20.7097	24.8808	23.2526	25.2067	13.8106	21.2415	0	0	0	0	0	132.179
2008	6e-06	1	103	23.1927	19.6129	24.1601	24.8808	25.6158	25.2067	21.6757	21.2415	0	0	0	0	6e-06	58.6938
2008	0	1	104	21.3253	19.6129	24.3534	24.8808	24.8326	25.2067	21.8057	21.2415	0	0	0	0	0	131.875
2008	1e-06	1	105	22.17	19.6129	23.7784	24.8808	25.8595	25.2067	22.4167	21.2415	0	0	0	0	1e-06	54.8983
2008	6.2e-05	1	106	22.3652	19.6129	23.3542	24.8808	23.9484	25.2067	21.5946	21.2415	0	0	0	0	6.2e-05	75.8199
2008	2e-06	1	107	21.9136	19.6129	24.1578	24.8808	25.5153	25.2067	22.6582	21.2415	0	0	0	0	2e-06	50.0236
2008	5e-06	1	108	23.2924	19.6129	24.2694	24.8808	25.9218	25.2067	21.016	21.2415	0	0	0	0	5e-06	55.7934
2008	4e-06	1	109	24.3686	19.6129	25.838	24.8808	27.0033	25.2067	23.4025	21.2415	0	0	0	0	4e-06	56.2534
2008	7e-06	1	110	23.9991	19.6129	24.7648	24.8808	26.2929	25.2067	22.7798	21.2415	0	0	0	0	7e-06	80.2754
2008	0	1	111	19.9939	19.6129	22.9908	24.8808	23.9251	25.2067	19.6381	21.2415	0	0	0	0	0	88.7959
2008	3e-06	1	112	24.0445	19.6129	25.3888	24.8808	25.4705	25.2067	22.0526	21.2415	0	0	0	0	3e-06	57.8551
2008	5e-06	1	113	23.5179	19.6129	24.4105	24.8808	26.0907	25.2067	23.3383	21.2415	0	0	0	0	5e-06	85.5971
2008	2e-06	1	114	24.7687	19.6129	26.8681	24.8808	28.1383	25.2067	25.0379	21.2415	0	0	0	0	2e-06	109.747
2008	0	1	115	24.0445	19.6129	25.3888	24.8808	22.3715	25.2067	18.4433	21.2415	0	0	0	0	0	61.4578
2008	8e-06	1	116	22.9611	19.6129	26.471	24.8808	26.9767	25.2067	24.3985	21.2415	0	0	0	0	8e-06	50.7411
2008	0	1	117	20.9785	19.6129	21.5195	24.8808	23.5535	25.2067	19.9374	21.2415	0	0	0	0	0	60.4985
2008	0.000167	1	118	25.2138	19.6129	26.5932	24.8808	25.9891	25.2067	23.3332	21.2415	0	0	0	0	0.000167	27.164
2008	0	1	119	17.8924	19.6129	19.4195	24.8808	21.6417	25.2067	17.7876	21.2415	0	0	0	0	0	120.13
2008	0	1	120	21.1513	19.6129	21.9097	24.8808	23.6129	25.2067	20.6213	21.2415	0	0	0	0	0	50.8363
2008	1.7e-05	1	121	19.4652	19.6129	21.2792	24.8808	21.9854	25.2067	0	21.2415	0	0	0	0	1.7e-05	36.3431
2008	3e-06	1	122	22.974	19.6129	24.9909	24.8808	25.3331	25.2067	22.2582	21.2415	0	0	0	0	3e-06	27.1581
2008	1e-06	1	123	22.7309	19.6129	24.1096	24.8808	24.7406	25.2067	20.8009	21.2415	0	0	0	0	1e-06	74.6659
2008	5.5e-05	1	124	24.8123	19.6129	26.0082	24.8808	26.9727	25.2067	24.4474	21.2415	0	0	0	0	5.5e-05	81.2398
2008	2e-06	1	125	19.3572	19.6129	21.1215	24.8808	21.9154	25.2067	18.4764	21.2415	0	0	0	0	2e-06	131.232
2008	1e-06	1	126	19.9564	19.6129	19.8968	24.8808	20.6899	25.2067	19.0075	21.2415	0	0	0	0	1e-06	45.8931
2008	1e-06	1	127	24.2235	19.6129	25.8894	24.8808	26.3979	25.2067	22.8706	21.2415	0	0	0	0	1e-06	46.8376
2008	0	1	128	19.0163	19.6129	19.7947	24.8808	22.3645	25.2067	20.003	21.2415	0	0	0	0	0	62.2957
2008	0	1	129	17.6016	19.6129	16.4589	24.8808	20.2902	25.2067	17.4968	21.2415	0	0	0	0	0	87.5453
2008	0	1	130	20.6577	19.6129	23.6475	24.8808	24.0509	25.2067	21.7532	21.2415	0	0	0	0	0	109.747
2008	0	1	131	22.4865	19.6129	23.6807	24.8808	24.5267	25.2067	21.679	21.2415	0	0	0	0	0	45.6265
2008	6.2e-05	1	132	24.3372	19.6129	25.6714	24.8808	27.3623	25.2067	23.7115	21.2415	0	0	0	0	6.2e-05	48.2139
2008	0	1	133	21.4158	19.6129	21.9983	24.8808	24.0534	25.2067	21.0477	21.2415	0	0	0	0	0	69.4055
2008	0	1	134	20.5394	19.6129	21.5152	24.8808	23.3792	25.2067	20.407	21.2415	0	0	0	0	0	33.8043
2008	5.7e-05	1	135	23.683	19.6129	24.8694	24.8808	25.9152	25.2067	23.0935	21.2415	0	0	0	0	5.7e-05	56.5341
2008	1e-05	1	136	21.546	19.6129	22.6827	24.8808	24.1366	25.2067	21.485	21.2415	0	0	0	0	1e-05	60.3699
2008	0.002994	1	137	27.0014	19.6129	27.9001	24.8808	30.3197	25.2067	26.5554	21.2415	0	0	0	0	0.0029895	79.0341
2008	4e-06	1	138	21.5058	19.6129	25.2882	24.8808	26.4789	25.2067	21.4571	21.2415	0	0	0	0	4e-06	105.457
2008	0	1	139	22.67	19.6129	24.8614	24.8808	25.3197	25.2067	22.9828	21.2415	0	0	0	0	0	87.4741
2008	0	1	140	20.9101	19.6129	22.9179	24.8808	24.0158	25.2067	21.1645	21.2415	0	0	0	0	0	37.2694
2008	3e-06	1	141	23.3622	19.6129	25.2123	24.8808	26.3819	25.2067	23.0143	21.2415	0	0	0	0	3e-06	89.8429
2008	1.7e-05	1	142	20.2429	19.6129	22.3353	24.8808	23.6087	25.2067	20.6599	21.2415	0	0	0	0	1.7e-05	50.8265
2008	0	1	143	24.0445	19.6129	25.3888	24.8808	22.2084	25.2067	17.759	21.2415	0	0	0	0	0	50.8265
2008	2e-06	2	1	19.6129	21.7299	24.8808	20.1185	25.2067	23.2791	21.2415	20.9442	0	0	0	0	2e-06	75.7866
2008	0.058132	2	3	23.159	21.7299	24.974	20.1185	26.6137	23.2791	22.998	20.9442	0	0.629469	25.3356	5.03345	0.0565051	94.4836
2008	0	2	4	20.5457	21.7299	20.8243	20.1185	23.1796	23.2791	20.6654	20.9442	0	0.495462	24.0045	4.89944	0	83.0122
2008	0.240281	2	5	24.5014	21.7299	25.9647	20.1185	27.6836	23.2791	24.5335	20.9442	1	3.69673	65.6215	8.10071	0.215338	99.37
2008	2.25193	2	6	24.8676	21.7299	25.8755	20.1185	26.7877	23.2791	22.564	20.9442	1	3.67104	65.206	8.07502	1.17925	210.189
2008	2e-06	2	7	21.2352	21.7299	24.1318	20.1185	24.6121	23.2791	22.1063	20.9442	0	0.825294	27.3453	5.22927	2e-06	211.104
2008	0	2	8	18.2383	21.7299	18.059	20.1185	21.2006	23.2791	15.1592	20.9442	0	-0.151856	18.0805	4.25212	0	54.8769
2008	0.665989	2	9	25.298	21.7299	26.4773	20.1185	26.9679	23.2791	25.9723	20.9442	1	3.50037	62.4787	7.90435	0.510419	30.7204
2008	0.000276	2	10	19.6718	21.7299	20.9759	20.1185	23.0004	23.2791	17.6911	20.9442	0	1.12794	30.6021	5.53192	0.000276	200.335
2008	0.000122	2	11	18.6577	21.7299	20.5737	20.1185	22.9654	23.2791	17.3178	20.9442	0	1.63925	36.5206	6.04323	0.000122	82.7398
2008	0	2	12	21.5102	21.7299	23.451	20.1185	25.241	23.2791	21.0073	20.9442	0	-0.241557	17.3257	4.16242	0	75.2154
2008	0.066086	2	13	22.7955	21.7299	23.8369	20.1185	24.7203	23.2791	23.0551	20.9442	0	0.581452	24.8545	4.98543	0.063994	46.3294
2008	0	2	14	22.0883	21.7299	23.5749	20.1185	23.9702	23.2791	21.3077	20.9442	0	2.54028	48.2227	6.94426	0	118.131
2008	0.002428	2	15	21.4333	21.7299	21.8656	20.1185	23.6736	23.2791	20.7281	20.9442	0	0.167685	20.9001	4.57166	0.0024251	128.335
2008	0	2	16	19.7729	21.7299	19.9892	20.1185	21.0244	23.2791	18.9494	20.9442	0	0	0	0	0	97.0304
2008	0.002279	2	17	20.4378	21.7299	22.5593	20.1185	23.5371	23.2791	20.0545	20.9442	0	-0.16098	18.003	4.243	0.0022764	109.229
2008	0.051952	2	18	24.1394	21.7299	26.0112	20.1185	28.1592	23.2791	24.6495	20.9442	0	1.12454	30.5645	5.52852	0.0506475	66.2078
2008	0.001009	2	19	21.1411	21.7299	20.4132	20.1185	22.2888	23.2791	20.2373	20.9442	0	2.19949	43.6058	6.60347	0.0010085	113.028
2008	0	2	20	20.5808	21.7299	23.0933	20.1185	23.39	23.2791	19.219	20.9442	0	0	0	0	0	188.521
2008	3e-06	2	21	17.8186	21.7299	20.2106	20.1185	20.9285	23.2791	14.961	20.9442	0	0	0	0	3e-06	156.695
2008	0	2	22	20.2841	21.7299	22.2915	20.1185	23.1162	23.2791	20.0711	20.9442	0	0.909972	28.2381	5.31395	0	126.769
2008	2.05835	2	23	25.0473	21.7299	26.855	20.1185	28.0687	23.2791	24.9735	20.9442	1	3.45669	61.7902	7.86067	1.11788	157.495
2008	5.69801	2	24	25.2942	21.7299	26.2497	20.1185	27.0411	23.2791	21.8189	20.9442	1	4.10644	72.4273	8.51042	1.90181	212.067
2008	0.006829	2	25	23.0854	21.7299	24.8901	20.1185	25.9142	23.2791	23.6396	20.9442	0	1.75896	37.9819	6.16294	0.0068058	218.431
2008	0.519894	2	26	25.7024	21.7299	27.9311	20.1185	29.1558	23.2791	25.8681	20.9442	1	1.21832	31.6103	5.6223	0.418641	187.721
2008	4.1e-05	2	27	20.8716	21.7299	23.0547	20.1185	23.9107	23.2791	19.9648	20.9442	0	0	0	0	4.1e-05	81.9077
2008	0.000141	2	28	21.1218	21.7299	22.4923	20.1185	23.997	23.2791	16.8598	20.9442	0	1.2888	32.4077	5.69278	0.000141	41.9769
2008	2.1e-05	2	29	19.0063	21.7299	22.8147	20.1185	23.1963	23.2791	21.386	20.9442	0	0	0	0	2.1e-05	25.6842
2008	0.02294	2	30	22.2457	21.7299	24.3733	20.1185	26.213	23.2791	23.0807	20.9442	0	1.32856	32.862	5.73254	0.0226808	16.418
2008	0	2	31	20.2245	21.7299	18.4486	20.1185	21.3051	23.2791	19.1669	20.9442	0	0	0	0	0	102.978
2008	0	2	32	22.2503	21.7299	22.74	20.1185	24.1447	23.2791	21.6137	20.9442	0	1.52574	35.1616	5.92972	0	142.463
2008	0.139519	2	33	23.0891	21.7299	21.9337	20.1185	24.0499	23.2791	23.2326	20.9442	1	2.17304	43.2571	6.57702	0.130606	157.171
2008	0.026557	2	34	23.8907	21.7299	25.5623	20.1185	26.1859	23.2791	22.8998	20.9442	0	1.67859	36.9976	6.08256	0.0262105	177.654
2008	11.3976	2	35	26.2218	21.7299	27.9664	20.1185	28.9474	23.2791	24.1558	20.9442	1	4.27704	75.36	8.68102	2.5175	172.794
2008	0.429396	2	36	25.0298	21.7299	25.496	20.1185	26.5908	23.2791	21.5077	20.9442	1	4.10535	72.4088	8.50933	0.357252	202.762
2008	0	2	37	22.6514	21.7299	21.596	20.1185	24.597	23.2791	21.727	20.9442	0	1.07907	30.0638	5.48304	0	217.537
2008	6e-06	2	38	21.9708	21.7299	25.0808	20.1185	25.8649	23.2791	21.6935	20.9442	0	0.802128	27.1035	5.20611	6e-06	88.2725
2008	0	2	39	21.0932	21.7299	23.6914	20.1185	24.8466	23.2791	20.7791	20.9442	0	0.47739	23.8278	4.88137	0	60.2616
2008	0	2	40	23.9386	21.7299	24.1194	20.1185	25.8159	23.2791	22.974	20.9442	0	1.31255	32.6787	5.71653	0	64.1776
2008	0.687935	2	41	25.6221	21.7299	26.3769	20.1185	28.1167	23.2791	25.0285	20.9442	1	2.71864	50.7317	7.12262	0.523506	55.4063
2008	0.001371	2	42	22.4631	21.7299	23.079	20.1185	23.9167	23.2791	21.405	20.9442	0	2.45891	47.0993	6.86289	0.0013701	170.464
2008	2.2e-05	2	43	21.298	21.7299	21.2648	20.1185	24.0216	23.2791	18.5026	20.9442	0	0.738578	26.4459	5.14256	2.2e-05	184.411
2008	0.209899	2	44	23.8661	21.7299	25.3814	20.1185	26.3742	23.2791	23.6889	20.9442	1	4.1299	72.8271	8.53388	0.190537	56.2612
2008	5.88172	2	45	26.1365	21.7299	27.1252	20.1185	28.702	23.2791	24.9427	20.9442	1	3.71034	65.8423	8.11432	1.92887	221.982
2008	0	2	46	18.7527	21.7299	22.9319	20.1185	23.4647	23.2791	20.3573	20.9442	0	0	0	0	0	189.941
2008	3.25468	2	47	26.513	21.7299	26.8733	20.1185	28.7035	23.2791	26.2584	20.9442	1	3.75545	66.5763	8.15943	1.44802	67.3707
2008	0.031457	2	48	20.963	21.7299	21.5936	20.1185	23.2723	23.2791	21.1947	20.9442	0	0.549926	24.5412	4.9539	0.0309724	201.729
2008	0	2	49	21.3116	21.7299	22.3852	20.1185	24.0741	23.2791	21.722	20.9442	0	0	0	0	0	134.924
2008	2e-05	2	50	18.4493	21.7299	21.0174	20.1185	22.664	23.2791	19.7606	20.9442	0	0	0	0	2e-05	116.698
2008	0	2	51	18.5826	21.7299	19.141	20.1185	21.1691	23.2791	18.0753	20.9442	0	1.02524	29.4764	5.42922	0	23.9514
2008	2.10399	2	52	24.6502	21.7299	24.086	20.1185	26.5939	23.2791	22.4696	20.9442	1	1.92418	40.0456	6.32816	1.13269	60.0745
2008	0.000696	2	53	21.5235	21.7299	22.6349	20.1185	24.3903	23.2791	20.4105	20.9442	0	0.863601	27.7474	5.26758	0.0006958	135.392
2008	2e-06	2	54	19.1715	21.7299	20.502	20.1185	21.374	23.2791	18.9973	20.9442	0	-0.231283	17.4114	4.1727	2e-06	61.1661
2008	0.173069	2	55	24.9704	21.7299	26.5932	20.1185	26.1136	23.2791	24.9285	20.9442	1	3.24812	58.5546	7.6521	0.159623	79.3793
2008	0	2	56	21.4249	21.7299	21.7699	20.1185	23.3472	23.2791	20.9062	20.9442	0	1.09704	30.2613	5.50102	0	198.067
2008	0.218886	2	57	23.3758	21.7299	23.1838	20.1185	24.9759	23.2791	22.3814	20.9442	1	1.54815	35.4279	5.95213	0.197937	55.5953
2008	1e-06	2	58	19.8723	21.7299	20.0103	20.1185	22.6025	23.2791	17.21	20.9442	0	0	0	0	1e-06	138.16
2008	0.539972	2	59	23.7567	21.7299	25.3844	20.1185	25.7867	23.2791	25.0422	20.9442	1	2.23996	44.1419	6.64394	0.431764	27.1714
2008	0.005379	2	60	23.3512	21.7299	25.6077	20.1185	26.9581	23.2791	22.9553	20.9442	0	0.91192	28.2588	5.3159	0.0053646	154.015
2008	0.362942	2	61	25.3872	21.7299	26.0169	20.1185	27.8124	23.2791	24.4939	20.9442	1	1.79222	38.3929	6.1962	0.309646	84.0256
2008	0.355751	2	62	25.2126	21.7299	25.5896	20.1185	26.3402	23.2791	23.8712	20.9442	1	3.30946	59.4971	7.71344	0.304356	96.3191
2008	0.000833	2	63	21.742	21.7299	22.2607	20.1185	23.6084	23.2791	20.9087	20.9442	0	3.66109	65.0453	8.06507	0.0008327	202.808
2008	0.423037	2	64	23.9375	21.7299	24.7938	20.1185	26.099	23.2791	23.0529	20.9442	1	2.87521	52.9866	7.27919	0.352793	205.606
2008	33.7371	2	65	25.479	21.7299	27.0013	20.1185	28.506	23.2791	0	20.9442	1	2.10307	42.3417	6.50705	3.54781	167.899
2008	1.4e-05	2	66	21.7512	21.7299	21.7326	20.1185	23.3392	23.2791	21.0429	20.9442	0	1.27328	32.2312	5.67725	1.4e-05	148.467
2008	0	2	67	22.2839	21.7299	22.7948	20.1185	23.827	23.2791	21.7624	20.9442	0	2.1702	43.2198	6.57418	0	115.905
2008	2.57048	2	68	25.6723	21.7299	27.3422	20.1185	29.248	23.2791	23.927	20.9442	1	3.42445	61.2844	7.82843	1.2727	112.088
2008	0	2	69	22.1801	21.7299	24.9994	20.1185	25.6169	23.2791	23.5458	20.9442	0	1.05571	29.8082	5.45969	0	196.674
2008	3.2e-05	2	70	21.9056	21.7299	22.3384	20.1185	24.3039	23.2791	18.3755	20.9442	0	0.811851	27.2049	5.21583	3.2e-05	55.4191
2008	0	2	71	20.5082	21.7299	21.3515	20.1185	22.3603	23.2791	19.7477	20.9442	0	0.583539	24.8753	4.98752	0	66.8406
2008	2.6e-05	2	72	21.1468	21.7299	21.974	20.1185	23.0604	23.2791	20.5189	20.9442	0	0.454153	23.6014	4.85813	2.6e-05	52.7059
2008	2.72812	2	73	25.2346	21.7299	26.7938	20.1185	27.6773	23.2791	23.1381	20.9442	1	3.16643	57.3111	7.57041	1.31591	48.0921
2008	0	2	74	23.2048	21.7299	25.1885	20.1185	25.7164	23.2791	0	20.9442	0	1.42498	33.9767	5.82896	0	161.699
2008	0	2	75	19.811	21.7299	20.8112	20.1185	22.4178	23.2791	19.2438	20.9442	0	0	0	0	0	107.724
2008	0	2	76	23.5932	21.7299	22.217	20.1185	24.0947	23.2791	22.1895	20.9442	0	0	0	0	0	46.0905
2008	0	2	77	20.0492	21.7299	19.3328	20.1185	21.2691	23.2791	19.4628	20.9442	0	0	0	0	0	74.3713
2008	0	2	78	19.1516	21.7299	24.8496	20.1185	25.1908	23.2791	22.137	20.9442	0	0.859739	27.7067	5.26372	0	44.322
2008	0	2	79	21.4176	21.7299	22.8164	20.1185	24.4298	23.2791	20.4385	20.9442	0	1.55814	35.5468	5.96211	0	23.2104
2008	0.000226	2	80	17.6938	21.7299	20.6	20.1185	21.2877	23.2791	16.2143	20.9442	0	0.259301	21.7462	4.66328	0.000226	91.5759
2008	5.4e-05	2	81	22.3463	21.7299	23.8368	20.1185	24.5913	23.2791	21.27	20.9442	0	1.45742	34.3559	5.86139	5.4e-05	106.839
2008	1.03189	2	82	24.9457	21.7299	23.8637	20.1185	24.7459	23.2791	22.6858	20.9442	1	3.40135	60.9232	7.80533	0.708965	167.4
2008	0.017443	2	83	22.4043	21.7299	22.9297	20.1185	24.2972	23.2791	21.0839	20.9442	0	1.24648	31.9277	5.65046	0.0172926	216.976
2008	2.6e-05	2	84	23.4512	21.7299	23.448	20.1185	25.2506	23.2791	21.626	20.9442	0	1.64311	36.5672	6.04709	2.6e-05	158.665
2008	0.015729	2	85	20.6928	21.7299	20.8885	20.1185	22.5241	23.2791	20.4039	20.9442	0	0	0	0	0.0156066	88.088
2008	1e-05	2	86	20.982	21.7299	20.9966	20.1185	23.0959	23.2791	20.8495	20.9442	0	1.04444	29.6853	5.44842	1e-05	85.1588
2008	0	2	87	23.6121	21.7299	26.3996	20.1185	27.7354	23.2791	24.1978	20.9442	0	1.30928	32.6413	5.71326	0	40.6659
2008	0.597306	2	88	20.955	21.7299	21.8207	20.1185	23.0168	23.2791	20.2317	20.9442	1	0.37405	22.8296	4.77803	0.468319	104.582
2008	0.000182	2	89	19.9375	21.7299	21.4631	20.1185	23.0055	23.2791	19.4006	20.9442	0	1.08105	30.0856	5.48503	0.000182	106.949
2008	0.510129	2	90	23.0082	21.7299	22.0188	20.1185	22.918	23.2791	23.4204	20.9442	1	2.12241	42.5937	6.52639	0.412195	57.6194
2008	0	2	91	19.6924	21.7299	22.4991	20.1185	24.1847	23.2791	20.5769	20.9442	0	0	0	0	0	191.147
2008	6.2e-05	2	92	20.0682	21.7299	21.643	20.1185	22.4502	23.2791	20.5545	20.9442	0	0.21927	21.3744	4.62325	6.2e-05	19.4399
2008	0	2	93	20.135	21.7299	21.699	20.1185	23.255	23.2791	20.2792	20.9442	0	0.399974	23.078	4.80395	0	93.3115
2008	0	2	94	21.6569	21.7299	21.592	20.1185	23.0249	23.2791	19.7497	20.9442	0	1.92562	40.0638	6.3296	0	65.5811
2008	0	2	95	18.125	21.7299	20.6721	20.1185	22.3949	23.2791	19.0907	20.9442	0	0	0	0	0	164.887
2008	0.030378	2	96	24.1492	21.7299	26.0177	20.1185	26.1649	23.2791	22.7478	20.9442	0	2.90542	53.4273	7.3094	0.0299257	76.954
2008	0	2	97	20.1349	21.7299	21.8688	20.1185	22.8618	23.2791	20.4362	20.9442	0	1.89965	39.7357	6.30363	0	135.551
2008	0	2	98	21.54	21.7299	25.1746	20.1185	26.5434	23.2791	22.8269	20.9442	0	0.739169	26.452	5.14315	0	137.203
2008	0	2	99	20.4763	21.7299	21.4893	20.1185	22.863	23.2791	20.2569	20.9442	0	0.59269	24.9667	4.99667	0	39.3535
2008	11.0968	2	100	25.6315	21.7299	27.0111	20.1185	27.5776	23.2791	25.999	20.9442	1	3.82858	67.775	8.23256	2.49294	63.5169
2008	0.058315	2	101	24.4758	21.7299	25.8689	20.1185	26.8594	23.2791	23.7475	20.9442	0	3.43701	61.481	7.84098	0.056678	215.762
2008	0	2	102	20.3998	21.7299	20.7097	20.1185	23.2526	23.2791	13.8106	20.9442	0	0.0604932	19.9315	4.46447	0	221.06
2008	0.169438	2	103	23.1927	21.7299	24.1601	20.1185	25.6158	23.2791	21.6757	20.9442	1	3.54895	63.2491	7.95293	0.156523	49.6095
2008	0	2	104	21.3253	21.7299	24.3534	20.1185	24.8326	23.2791	21.8057	20.9442	0	2.58683	48.8714	6.99081	0	220.907
2008	0.000103	2	105	22.17	21.7299	23.7784	20.1185	25.8595	23.2791	22.4167	20.9442	0	1.40935	33.7948	5.81333	0.000103	126.685
2008	1.7e-05	2	106	22.3652	21.7299	23.3542	20.1185	23.9484	23.2791	21.5946	20.9442	0	1.89176	39.6363	6.29574	1.7e-05	46.8851
2008	7.2e-05	2	107	21.9136	21.7299	24.1578	20.1185	25.5153	23.2791	22.6582	20.9442	0	0.463713	23.6944	4.86769	7.2e-05	117.291
2008	9.4e-05	2	108	23.2924	21.7299	24.2694	20.1185	25.9218	23.2791	21.016	20.9442	0	0.877556	27.8946	5.28153	9.4e-05	99.2732
2008	0.030941	2	109	24.3686	21.7299	25.838	20.1185	27.0033	23.2791	23.4025	20.9442	0	1.27424	32.2422	5.67822	0.030472	101.377
2008	0.002475	2	110	23.9991	21.7299	24.7648	20.1185	26.2929	23.2791	22.7798	20.9442	0	2.71721	50.7114	7.12119	0.0024719	168.246
2008	1e-06	2	111	19.9939	21.7299	22.9908	20.1185	23.9251	23.2791	19.6381	20.9442	0	0.0524347	19.8596	4.45641	1e-06	175.208
2008	0	2	112	24.0445	21.7299	25.3888	20.1185	25.4705	23.2791	22.0526	20.9442	0	2.8167	52.1382	7.22068	0	62.6434
2008	0.364004	2	113	23.5179	21.7299	24.4105	20.1185	26.0907	23.2791	23.3383	20.9442	1	1.09277	30.2142	5.49675	0.310424	164.923
2008	0	2	114	24.7687	21.7299	26.8681	20.1185	28.1383	23.2791	25.0379	20.9442	0	0.374812	22.8368	4.77879	0	26.0109
2008	0	2	115	24.0445	21.7299	25.3888	20.1185	22.3715	23.2791	18.4433	20.9442	0	0	0	0	0	54.5828
2008	0	2	116	22.9611	21.7299	26.471	20.1185	26.9767	23.2791	24.3985	20.9442	0	1.65823	36.7503	6.0622	0	110.787
2008	0.000462	2	117	20.9785	21.7299	21.5195	20.1185	23.5535	23.2791	19.9374	20.9442	0	0.992816	29.1254	5.3968	0.0004619	106.337
2008	0.167498	2	118	25.2138	21.7299	26.5932	20.1185	25.9891	23.2791	23.3332	20.9442	1	3.96977	70.1197	8.37375	0.154863	101.178
2008	0.004912	2	119	17.8924	21.7299	19.4195	20.1185	21.6417	23.2791	17.7876	20.9442	0	0	0	0	0.0049	205.41
2008	5.6e-05	2	120	21.1513	21.7299	21.9097	20.1185	23.6129	23.2791	20.6213	20.9442	0	1.06858	29.9489	5.47256	5.6e-05	46.9669
2008	0	2	121	19.4652	21.7299	21.2792	20.1185	21.9854	23.2791	0	20.9442	0	0	0	0	0	99.1105
2008	0.085333	2	122	22.974	21.7299	24.9909	20.1185	25.3331	23.2791	22.2582	20.9442	0	1.62776	36.3819	6.03174	0.0818869	106.121
2008	0.295964	2	123	22.7309	21.7299	24.1096	20.1185	24.7406	23.2791	20.8009	20.9442	1	2.27962	44.6705	6.6836	0.259255	160.197
2008	0.343435	2	124	24.8123	21.7299	26.0082	20.1185	26.9727	23.2791	24.4474	20.9442	1	3.80884	67.4504	8.21282	0.29523	168.928
2008	0.078621	2	125	19.3572	21.7299	21.1215	20.1185	21.9154	23.2791	18.4764	20.9442	0	0	0	0	0.0756834	219.545
2008	0.000569	2	126	19.9564	21.7299	19.8968	20.1185	20.6899	23.2791	19.0075	20.9442	0	0	0	0	0.0005688	84.4326
2008	0.046269	2	127	24.2235	21.7299	25.8894	20.1185	26.3979	23.2791	22.8706	20.9442	0	1.92423	40.0463	6.32821	0.0452305	132.441
2008	9.2e-05	2	128	19.0163	21.7299	19.7947	20.1185	22.3645	23.2791	20.003	20.9442	0	0.733784	26.3966	5.13776	9.2e-05	103.158
2008	0	2	129	17.6016	21.7299	16.4589	20.1185	20.2902	23.2791	17.4968	20.9442	0	0.0591402	19.9194	4.46312	0	20.027
2008	0	2	130	20.6577	21.7299	23.6475	20.1185	24.0509	23.2791	21.7532	20.9442	0	0.931335	28.4656	5.33531	0	26.0109
2008	3e-06	2	131	22.4865	21.7299	23.6807	20.1185	24.5267	23.2791	21.679	20.9442	0	2.42709	46.6635	6.83107	3e-06	120.618
2008	0.622776	2	132	24.3372	21.7299	25.6714	20.1185	27.3623	23.2791	23.7115	20.9442	1	1.24695	31.933	5.65093	0.484138	101.045
2008	0	2	133	21.4158	21.7299	21.9983	20.1185	24.0534	23.2791	21.0477	20.9442	0	1.00427	29.2491	5.40824	0	121.468
2008	5.1e-05	2	134	20.5394	21.7299	21.5152	20.1185	23.3792	23.2791	20.407	20.9442	0	0.483271	23.8852	4.88725	5.1e-05	71.1032
2008	0.149305	2	135	23.683	21.7299	24.8694	20.1185	25.9152	23.2791	23.0935	20.9442	1	0.483584	23.8883	4.88756	0.139157	68.2513
2008	4e-06	2	136	21.546	21.7299	22.6827	20.1185	24.1366	23.2791	21.485	20.9442	0	1.72905	37.614	6.13303	4e-06	50.2199
2008	37.4352	2	137	27.0014	21.7299	27.9001	20.1185	30.3197	23.2791	26.5554	20.9442	1	3.21412	58.0354	7.6181	3.64897	166.44
2008	0	2	138	21.5058	21.7299	25.2882	20.1185	26.4789	23.2791	21.4571	20.9442	0	-0.138246	18.1965	4.26573	0	191.171
2008	0.053977	2	139	22.67	21.7299	24.8614	20.1185	25.3197	23.2791	22.9828	20.9442	0	0.617823	25.2185	5.0218	0.0525706	15.9188
2008	3e-06	2	140	20.9101	21.7299	22.9179	20.1185	24.0158	23.2791	21.1645	20.9442	0	0	0	0	3e-06	76.417
2008	0.026984	2	141	23.3622	21.7299	25.2123	20.1185	26.3819	23.2791	23.0143	20.9442	0	3.00169	54.844	7.40567	0.0266264	34.0298
2008	0	2	142	20.2429	21.7299	22.3353	20.1185	23.6087	23.2791	20.6599	20.9442	0	0.52134	24.2588	4.92532	0	126.987
2008	1e-06	2	143	24.0445	21.7299	25.3888	20.1185	22.2084	23.2791	17.759	20.9442	0	0.727177	26.3288	5.13116	1e-06	91.2069
2008	6e-06	3	1	19.6129	23.159	24.8808	24.974	25.2067	26.6137	21.2415	22.998	0	0	0	0	6e-06	71.6274
2008	0	3	2	21.7299	23.159	20.1185	24.974	23.2791	26.6137	20.9442	22.998	0	-0.629469	25.3356	5.03345	0	19.4462
2008	0.000741	3	4	20.5457	23.159	20.8243	24.974	23.1796	26.6137	20.6654	22.998	0	-0.134007	30.5689	5.52891	0.0007407	84.6403
2008	5.33512	3	5	24.5014	23.159	25.9647	24.974	27.6836	26.6137	24.5335	22.998	1	3.06726	76.216	8.73018	1.84611	195.077
2008	0.801337	3	6	24.8676	23.159	25.8755	24.974	26.7877	26.6137	22.564	22.998	1	3.04157	75.7681	8.70449	0.588529	195.702
2008	0.012477	3	7	21.2352	23.159	24.1318	24.974	24.6121	26.6137	22.1063	22.998	0	0.195825	34.3249	5.85874	0.0123998	43.1811
2008	2e-06	3	8	18.2383	23.159	18.059	24.974	21.2006	26.6137	15.1592	22.998	0	-0.781325	23.8299	4.88159	2e-06	29.0442
2008	8.26716	3	9	25.298	23.159	26.4773	24.974	26.9679	26.6137	25.9723	22.998	1	2.8709	72.826	8.53382	2.22648	185.694
2008	9.7e-05	3	10	19.6718	23.159	20.9759	24.974	23.0004	26.6137	17.6911	22.998	0	0.49847	37.9627	6.16139	9.7e-05	66.702
2008	1.1e-05	3	11	18.6577	23.159	20.5737	24.974	22.9654	26.6137	17.3178	22.998	0	1.00978	44.5249	6.6727	1.1e-05	62.839
2008	1e-06	3	12	21.5102	23.159	23.451	24.974	25.241	26.6137	21.0073	22.998	0	-0.871026	22.9622	4.79189	1e-06	42.0426
2008	0.102704	3	13	22.7955	23.159	23.8369	24.974	24.7203	26.6137	23.0551	22.998	1	-0.0480167	31.5271	5.6149	0.0977653	102.502
2008	0.001328	3	14	22.0883	23.159	23.5749	24.974	23.9702	26.6137	21.3077	22.998	0	1.91081	57.3614	7.57373	0.0013271	119.31
2008	1e-06	3	15	21.4333	23.159	21.8656	24.974	23.6736	26.6137	20.7281	22.998	0	-0.461784	27.0518	5.20113	1e-06	83.8712
2008	0.003224	3	16	19.7729	23.159	19.9892	24.974	21.0244	26.6137	18.9494	22.998	0	0	0	0	0.0032188	96.2747
2008	0.183533	3	17	20.4378	23.159	22.5593	24.974	23.5371	26.6137	20.0545	22.998	1	-0.790449	23.741	4.87247	0.168504	55.5256
2008	2.58622	3	18	24.1394	23.159	26.0112	24.974	28.1592	26.6137	24.6495	22.998	1	0.495072	37.9208	6.15799	1.2771	99.5453
2008	0.07801	3	19	21.1411	23.159	20.4132	24.974	22.2888	26.6137	20.2373	22.998	0	1.57002	52.3154	7.23294	0.0751167	174.091
2008	0.004283	3	20	20.5808	23.159	23.0933	24.974	23.39	26.6137	19.219	22.998	0	0	0	0	0.0042739	141.236
2008	0	3	21	17.8186	23.159	20.2106	24.974	20.9285	26.6137	14.961	22.998	0	0	0	0	0	116.67
2008	0	3	22	20.2841	23.159	22.2915	24.974	23.1162	26.6137	20.0711	22.998	0	0.280502	35.3242	5.94342	0	141.712
2008	7.06382	3	23	25.0473	23.159	26.855	24.974	28.0687	26.6137	24.9735	22.998	1	2.82722	72.0825	8.49014	2.08739	197.002
2008	49.6763	3	24	25.2942	23.159	26.2497	24.974	27.0411	26.6137	21.8189	22.998	1	3.47697	83.5376	9.13989	3.92546	203.149
2008	0.103408	3	25	23.0854	23.159	24.8901	24.974	25.9142	26.6137	23.6396	22.998	1	1.12949	46.1368	6.79241	0.0984036	173.285
2008	4.27917	3	26	25.7024	23.159	27.9311	24.974	29.1558	26.6137	25.8681	22.998	1	0.588853	39.0846	6.25177	1.66377	73.2464
2008	4.1e-05	3	27	20.8716	23.159	23.0547	24.974	23.9107	26.6137	19.9648	22.998	0	0	0	0	4.1e-05	34.1439
2008	5.1e-05	3	28	21.1218	23.159	22.4923	24.974	23.997	26.6137	16.8598	22.998	0	0.659327	39.9708	6.32224	5.1e-05	15.5714
2008	0.000715	3	29	19.0063	23.159	22.8147	24.974	23.1963	26.6137	21.386	22.998	0	0	0	0	0.0007147	12.3415
2008	0.221622	3	30	22.2457	23.159	24.3733	24.974	26.213	26.6137	23.0807	22.998	1	0.699092	40.4752	6.36201	0.20018	92.0746
2008	8e-06	3	31	20.2245	23.159	18.4486	24.974	21.3051	26.6137	19.1669	22.998	0	0	0	0	8e-06	128.561
2008	0.020903	3	32	22.2503	23.159	22.74	24.974	24.1447	26.6137	21.6137	22.998	0	0.896276	43.023	6.55919	0.0206875	141.975
2008	0.241765	3	33	23.0891	23.159	21.9337	24.974	24.0499	26.6137	23.2326	22.998	1	1.54357	51.9334	7.20648	0.216534	163.582
2008	0.32694	3	34	23.8907	23.159	25.5623	24.974	26.1859	26.6137	22.8998	22.998	1	1.04912	45.0514	6.71203	0.282876	156.835
2008	43.8855	3	35	26.2218	23.159	27.9664	24.974	28.9474	26.6137	24.1558	22.998	1	3.64757	86.6851	9.31048	3.80411	187.958
2008	4.54584	3	36	25.0298	23.159	25.496	24.974	26.5908	26.6137	21.5077	22.998	1	3.47589	83.5177	9.1388	1.71305	202.797
2008	0.014818	3	37	22.6514	23.159	21.596	24.974	24.597	26.6137	21.727	22.998	0	0.449597	37.3628	6.11251	0.0147093	71.1656
2008	2e-06	3	38	21.9708	23.159	25.0808	24.974	25.8649	26.6137	21.6935	22.998	0	0.172659	34.054	5.83558	2e-06	57.1653
2008	0.134979	3	39	21.0932	23.159	23.6914	24.974	24.8466	26.6137	20.7791	22.998	1	-0.152079	30.3693	5.51084	0.126614	52.8191
2008	0.08863	3	40	23.9386	23.159	24.1194	24.974	25.8159	26.6137	22.974	22.998	0	0.683084	40.2717	6.346	0.08492	49.8653
2008	6.96697	3	41	25.6221	23.159	26.3769	24.974	28.1167	26.6137	25.0285	22.998	1	2.08917	60.0949	7.75209	2.0753	156.998
2008	0.010378	3	42	22.4631	23.159	23.079	24.974	23.9167	26.6137	21.405	22.998	0	1.82945	56.1355	7.49236	0.0103245	169.311
2008	0	3	43	21.298	23.159	21.2648	24.974	24.0216	26.6137	18.5026	22.998	0	0.109109	33.3163	5.77203	0	55.0571
2008	1.4187	3	44	23.8661	23.159	25.3814	24.974	26.3742	26.6137	23.6889	22.998	1	3.50043	83.967	9.16335	0.883229	206.661
2008	60.2176	3	45	26.1365	23.159	27.1252	24.974	28.702	26.6137	24.9427	22.998	1	3.08088	76.4539	8.74379	4.11443	175.807
2008	1e-06	3	46	18.7527	23.159	22.9319	24.974	23.4647	26.6137	20.3573	22.998	0	0	0	0	1e-06	51.8595
2008	32.2298	3	47	26.513	23.159	26.8733	24.974	28.7035	26.6137	26.2584	22.998	1	3.12598	77.2448	8.7889	3.50345	187.326
2008	0.026946	3	48	20.963	23.159	21.5936	24.974	23.2723	26.6137	21.1947	22.998	0	-0.079543	31.1741	5.58338	0.0265894	122.234
2008	0.000355	3	49	21.3116	23.159	22.3852	24.974	24.0741	26.6137	21.722	22.998	0	0	0	0	0.0003549	102.504
2008	7.2e-05	3	50	18.4493	23.159	21.0174	24.974	22.664	26.6137	19.7606	22.998	0	0	0	0	7.2e-05	25.1642
2008	0	3	51	18.5826	23.159	19.141	24.974	21.1691	26.6137	18.0753	22.998	0	0.395772	36.7077	6.05869	0	45.1159
2008	0.298396	3	52	24.6502	23.159	24.086	24.974	26.5939	26.6137	22.4696	22.998	1	1.29471	48.4086	6.95763	0.26113	121.411
2008	0.006249	3	53	21.5235	23.159	22.6349	24.974	24.3903	26.6137	20.4105	22.998	0	0.234132	34.7752	5.89705	0.0062296	48.825
2008	1e-06	3	54	19.1715	23.159	20.502	24.974	21.374	26.6137	18.9973	22.998	0	-0.860752	23.0608	4.80217	1e-06	68.6192
2008	1.90342	3	55	24.9704	23.159	26.5932	24.974	26.1136	26.6137	24.9285	22.998	1	2.61865	68.5844	8.28157	1.06589	183.193
2008	0.000816	3	56	21.4249	23.159	21.7699	24.974	23.3472	26.6137	20.9062	22.998	0	0.467574	37.5829	6.13049	0.0008157	40.4997
2008	0.046112	3	57	23.3758	23.159	23.1838	24.974	24.9759	26.6137	22.3814	22.998	0	0.918685	43.3175	6.5816	0.0450804	123.294
2008	0	3	58	19.8723	23.159	20.0103	24.974	22.6025	26.6137	17.21	22.998	0	0	0	0	0	18.0225
2008	0.731693	3	59	23.7567	23.159	25.3844	24.974	25.7867	26.6137	25.0422	22.998	1	1.61049	52.9025	7.27341	0.5491	138.465
2008	0.08413	3	60	23.3512	23.159	25.6077	24.974	26.9581	26.6137	22.9553	22.998	0	0.282451	35.3474	5.94537	0.0807778	71.0498
2008	2.29878	3	61	25.3872	23.159	26.0169	24.974	27.8124	26.6137	24.4939	22.998	1	1.16275	46.5897	6.82567	1.19355	87.2728
2008	16.4404	3	62	25.2126	23.159	25.5896	24.974	26.3402	26.6137	23.8712	22.998	1	2.67999	69.6041	8.34291	2.85879	187.954
2008	0.015291	3	63	21.742	23.159	22.2607	24.974	23.6084	26.6137	20.9087	22.998	0	3.03162	75.5949	8.69453	0.0151753	190.537
2008	2.30404	3	64	23.9375	23.159	24.7938	24.974	26.099	26.6137	23.0529	22.998	1	2.24574	62.5469	7.90866	1.19514	156.361
2008	23.5194	3	65	25.479	23.159	27.0013	24.974	28.506	26.6137	0	22.998	1	1.4736	50.9299	7.13652	3.19947	133.097
2008	4e-06	3	66	21.7512	23.159	21.7326	24.974	23.3392	26.6137	21.0429	22.998	0	0.643806	39.7748	6.30672	4e-06	100.941
2008	0.008038	3	67	22.2839	23.159	22.7948	24.974	23.827	26.6137	21.7624	22.998	0	1.54073	51.8925	7.20364	0.0080059	101
2008	82.1649	3	68	25.6723	23.159	27.3422	24.974	29.248	26.6137	23.927	22.998	1	2.79499	71.5361	8.4579	4.42082	182.047
2008	0.044153	3	69	22.1801	23.159	24.9994	24.974	25.6169	26.6137	23.5458	22.998	0	0.426242	37.0779	6.08916	0.043206	41.8283
2008	1.6e-05	3	70	21.9056	23.159	22.3384	24.974	24.3039	26.6137	18.3755	22.998	0	0.182382	34.1675	5.8453	1.6e-05	56.4785
2008	0.001134	3	71	20.5082	23.159	21.3515	24.974	22.3603	26.6137	19.7477	22.998	0	-0.0459299	31.5506	5.61699	0.0011334	41.5807
2008	0.00642	3	72	21.1468	23.159	21.974	24.974	23.0604	26.6137	20.5189	22.998	0	-0.175316	30.1138	5.4876	0.0063995	30.3419
2008	11.5572	3	73	25.2346	23.159	26.7938	24.974	27.6773	26.6137	23.1381	22.998	1	2.53696	67.238	8.19988	2.53029	147.318
2008	0	3	74	23.2048	23.159	25.1885	24.974	25.7164	26.6137	0	22.998	0	0.795509	41.7113	6.45843	0	94.1012
2008	0	3	75	19.811	23.159	20.8112	24.974	22.4178	26.6137	19.2438	22.998	0	0	0	0	0	33.5738
2008	0.018596	3	76	23.5932	23.159	22.217	24.974	24.0947	26.6137	22.1895	22.998	0	0	0	0	0.0184252	65.1885
2008	0	3	77	20.0492	23.159	19.3328	24.974	21.2691	26.6137	19.4628	22.998	0	0	0	0	0	33.153
2008	0	3	78	19.1516	23.159	24.8496	24.974	25.1908	26.6137	22.137	22.998	0	0.23027	34.7296	5.89319	0	33.6625
2008	0	3	79	21.4176	23.159	22.8164	24.974	24.4298	26.6137	20.4385	22.998	0	0.928666	43.449	6.59158	0	80.6935
2008	2e-06	3	80	17.6938	23.159	20.6	24.974	21.2877	26.6137	16.2143	22.998	0	-0.370168	28.0132	5.29275	2e-06	92.994
2008	0.0375	3	81	22.3463	23.159	23.8368	24.974	24.5913	26.6137	21.27	22.998	0	0.827947	42.1313	6.49086	0.036814	151.4
2008	21.3502	3	82	24.9457	23.159	23.8637	24.974	24.7459	26.6137	22.6858	22.998	1	2.77189	71.1459	8.4348	3.10683	201.576
2008	0.448362	3	83	22.4043	23.159	22.9297	24.974	24.2972	26.6137	21.0839	22.998	1	0.617013	39.4375	6.27993	0.370433	143.52
2008	0.392656	3	84	23.4512	23.159	23.448	24.974	25.2506	26.6137	21.626	22.998	1	1.01364	44.5764	6.67655	0.331213	76.3351
2008	0.004352	3	85	20.6928	23.159	20.8885	24.974	22.5241	26.6137	20.4039	22.998	0	0	0	0	0.0043426	69.4624
2008	0	3	86	20.982	23.159	20.9966	24.974	23.0959	26.6137	20.8495	22.998	0	0.414973	36.9408	6.07789	0	28.8866
2008	1.99752	3	87	23.6121	23.159	26.3996	24.974	27.7354	26.6137	24.1978	22.998	1	0.67981	40.2302	6.34273	1.09778	92.0253
2008	0.01536	3	88	20.955	23.159	21.8207	24.974	23.0168	26.6137	20.2317	22.998	0	-0.255419	29.241	5.4075	0.0152432	93.5897
2008	3e-06	3	89	19.9375	23.159	21.4631	24.974	23.0055	26.6137	19.4006	22.998	0	0.451585	37.3871	6.1145	3e-06	49.9364
2008	0.668498	3	90	23.0082	23.159	22.0188	24.974	22.918	26.6137	23.4204	22.998	1	1.49294	51.2063	7.15586	0.511924	175.757
2008	0	3	91	19.6924	23.159	22.4991	24.974	24.1847	26.6137	20.5769	22.998	0	0	0	0	0	27.6198
2008	0.000439	3	92	20.0682	23.159	21.643	24.974	22.4502	26.6137	20.5545	22.998	0	-0.410199	27.591	5.25272	0.0004389	77.3072
2008	4.2e-05	3	93	20.135	23.159	21.699	24.974	23.255	26.6137	20.2792	22.998	0	-0.229496	29.5221	5.43342	4.2e-05	51.2959
2008	0.011314	3	94	21.6569	23.159	21.592	24.974	23.0249	26.6137	19.7497	22.998	0	1.29615	48.4286	6.95907	0.0112505	149.338
2008	0	3	95	18.125	23.159	20.6721	24.974	22.3949	26.6137	19.0907	22.998	0	0	0	0	0	64.7826
2008	0.271457	3	96	24.1492	23.159	26.0177	24.974	26.1649	26.6137	22.7478	22.998	1	2.27595	63.0256	7.93887	0.240164	122.609
2008	0	3	97	20.1349	23.159	21.8688	24.974	22.8618	26.6137	20.4362	22.998	0	1.27018	48.0678	6.9331	0	122.008
2008	0.025098	3	98	21.54	23.159	25.1746	24.974	26.5434	26.6137	22.8269	22.998	0	0.1097	33.3231	5.77262	0.0247882	36.3605
2008	0.000124	3	99	20.4763	23.159	21.4893	24.974	22.863	26.6137	20.2569	22.998	0	-0.0367791	31.6534	5.62614	0.000124	47.5434
2008	142.068	3	100	25.6315	23.159	27.0111	24.974	27.5776	26.6137	25.999	22.998	1	3.19911	78.5356	8.86203	4.96332	200.603
2008	0.82085	3	101	24.4758	23.159	25.8689	24.974	26.8594	26.6137	23.7475	22.998	1	2.80754	71.7486	8.47045	0.599303	205.899
2008	8e-06	3	102	20.3998	23.159	20.7097	24.974	23.2526	26.6137	13.8106	22.998	0	-0.568976	25.9482	5.09394	8e-06	42.5631
2008	0.427291	3	103	23.1927	23.159	24.1601	24.974	25.6158	26.6137	21.6757	22.998	1	2.91948	73.6576	8.5824	0.355778	205.484
2008	0	3	104	21.3253	23.159	24.3534	24.974	24.8326	26.6137	21.8057	22.998	0	1.95736	58.0686	7.62028	0	112.558
2008	0.007479	3	105	22.17	23.159	23.7784	24.974	25.8595	26.6137	22.4167	22.998	0	0.779883	41.5097	6.4428	0.0074512	43.8985
2008	0.158338	3	106	22.3652	23.159	23.3542	24.974	23.9484	26.6137	21.5946	22.998	1	1.26229	47.9585	6.92521	0.146986	103.029
2008	0.288175	3	107	21.9136	23.159	24.1578	24.974	25.5153	26.6137	22.6582	22.998	1	-0.165756	30.2188	5.49716	0.253227	86.5048
2008	0.184032	3	108	23.2924	23.159	24.2694	24.974	25.9218	26.6137	21.016	22.998	1	0.248086	34.94	5.911	0.168926	90.75
2008	0.231225	3	109	24.3686	23.159	25.838	24.974	27.0033	26.6137	23.4025	22.998	1	0.64477	39.7869	6.30769	0.20801	152.413
2008	0.168395	3	110	23.9991	23.159	24.7648	24.974	26.2929	26.6137	22.7798	22.998	1	2.08774	60.0727	7.75066	0.155631	160.806
2008	0.000533	3	111	19.9939	23.159	22.9908	24.974	23.9251	26.6137	19.6381	22.998	0	-0.577034	25.8662	5.08588	0.0005329	48.9989
2008	0.00686	3	112	24.0445	23.159	25.3888	24.974	25.4705	26.6137	22.0526	22.998	0	2.18723	61.6248	7.85015	0.0068366	150.679
2008	0.169281	3	113	23.5179	23.159	24.4105	24.974	26.0907	26.6137	23.3383	22.998	1	0.463299	37.5305	6.12622	0.156389	41.5609
2008	0.35894	3	114	24.7687	23.159	26.8681	24.974	28.1383	26.6137	25.0379	22.998	1	-0.254658	29.2493	5.40826	0.306705	43.9073
2008	0	3	115	24.0445	23.159	25.3888	24.974	22.3715	26.6137	18.4433	22.998	0	0	0	0	0	99.401
2008	0.127308	3	116	22.9611	23.159	26.471	24.974	26.9767	26.6137	24.3985	22.998	1	1.02876	44.7785	6.69167	0.119832	96.0371
2008	0.016283	3	117	20.9785	23.159	21.5195	24.974	23.5535	26.6137	19.9374	22.998	0	0.363347	36.3158	6.02626	0.0161519	86.9184
2008	16.2149	3	118	25.2138	23.159	26.5932	24.974	25.9891	26.6137	23.3332	22.998	1	3.34031	81.058	9.00322	2.84577	190.33
2008	2.4e-05	3	119	17.8924	23.159	19.4195	24.974	21.6417	26.6137	17.7876	22.998	0	0	0	0	2.4e-05	31.2832
2008	0.001778	3	120	21.1513	23.159	21.9097	24.974	23.6129	26.6137	20.6213	22.998	0	0.439115	37.2348	6.10203	0.0017764	84.2089
2008	0.01848	3	121	19.4652	23.159	21.2792	24.974	21.9854	26.6137	0	22.998	0	0	0	0	0.0183113	93.0516
2008	0.068477	3	122	22.974	23.159	24.9909	24.974	25.3331	26.6137	22.2582	22.998	0	0.998295	44.3717	6.66121	0.0662343	143.776
2008	0.031609	3	123	22.7309	23.159	24.1096	24.974	24.7406	26.6137	20.8009	22.998	0	1.65015	53.481	7.31307	0.0311197	154.23
2008	8.2938	3	124	24.8123	23.159	26.0082	24.974	26.9727	26.6137	24.4474	22.998	1	3.17937	78.1861	8.84229	2.22935	204.352
2008	0.191487	3	125	19.3572	23.159	21.1215	24.974	21.9154	26.6137	18.4764	22.998	1	0	0	0	0.175202	73.2388
2008	0.005788	3	126	19.9564	23.159	19.8968	24.974	20.6899	26.6137	19.0075	22.998	0	0	0	0	0.0057713	118.752
2008	0.205775	3	127	24.2235	23.159	25.8894	24.974	26.3979	26.6137	22.8706	22.998	1	1.29476	48.4093	6.95768	0.187122	93.4598
2008	1e-05	3	128	19.0163	23.159	19.7947	24.974	22.3645	26.6137	20.003	22.998	0	0.104315	33.261	5.76723	1e-05	24.5289
2008	0.001172	3	129	17.6016	23.159	16.4589	24.974	20.2902	26.6137	17.4968	22.998	0	-0.570329	25.9345	5.09259	0.0011713	41.5609
2008	7e-05	3	130	20.6577	23.159	23.6475	24.974	24.0509	26.6137	21.7532	22.998	0	0.301866	35.5786	5.96478	7e-05	106.469
2008	3.2e-05	3	131	22.4865	23.159	23.6807	24.974	24.5267	26.6137	21.679	22.998	0	1.79762	55.6597	7.46054	3.2e-05	91.0665
2008	0.512841	3	132	24.3372	23.159	25.6714	24.974	27.3623	26.6137	23.7115	22.998	1	0.617483	39.4434	6.2804	0.413989	111.066
2008	0	3	133	21.4158	23.159	21.9983	24.974	24.0534	26.6137	21.0477	22.998	0	0.374796	36.454	6.03771	0	55.7011
2008	0	3	134	20.5394	23.159	21.5152	24.974	23.3792	26.6137	20.407	22.998	0	-0.146198	30.4342	5.51672	0	56.5623
2008	2.3554	3	135	23.683	23.159	24.8694	24.974	25.9152	26.6137	23.0935	22.998	1	-0.145885	30.4376	5.51703	1.21057	39.5396
2008	0.229718	3	136	21.546	23.159	22.6827	24.974	24.1366	26.6137	21.485	22.998	1	1.09958	45.7314	6.7625	0.206785	151.711
2008	466.03	3	137	27.0014	23.159	27.9001	24.974	30.3197	26.6137	26.5554	22.998	1	2.58465	68.0224	8.24757	6.14639	176.866
2008	0.014859	3	138	21.5058	23.159	25.2882	24.974	26.4789	26.6137	21.4571	22.998	0	-0.767716	23.963	4.8952	0.0147497	23.6073
2008	0.046972	3	139	22.67	23.159	24.8614	24.974	25.3197	26.6137	22.9828	22.998	0	-0.011646	31.9369	5.65127	0.0459022	64.2408
2008	1.2e-05	3	140	20.9101	23.159	22.9179	24.974	24.0158	26.6137	21.1645	22.998	0	0	0	0	1.2e-05	35.188
2008	0.321092	3	141	23.3622	23.159	25.2123	24.974	26.3819	26.6137	23.0143	22.998	1	2.37222	64.5635	8.03514	0.278459	112.845
2008	0.000165	3	142	20.2429	23.159	22.3353	24.974	23.6087	26.6137	20.6599	22.998	0	-0.108129	30.8557	5.55479	0.000165	76.5074
2008	0	3	143	24.0445	23.159	25.3888	24.974	22.2084	26.6137	17.759	22.998	0	0.097708	33.1848	5.76063	0	19.4462
2008	0.009343	4	1	19.6129	20.5457	24.8808	20.8243	25.2067	23.1796	21.2415	20.6654	0	0	0	0	0.0092996	77.9487
2008	0.000839	4	2	21.7299	20.5457	20.1185	20.8243	23.2791	23.1796	20.9442	20.6654	0	-0.495462	24.0045	4.89944	0.0008386	77.9487
2008	0.008979	4	3	23.159	20.5457	24.974	20.8243	26.6137	23.1796	22.998	20.6654	0	0.134007	30.5689	5.52891	0.0089389	71.4902
2008	0.096411	4	5	24.5014	20.5457	25.9647	20.8243	27.6836	23.1796	24.5335	20.6654	0	3.20127	73.8941	8.59617	0.0920421	122.196
2008	0.275577	4	6	24.8676	20.5457	25.8755	20.8243	26.7877	23.1796	22.564	20.6654	1	3.17558	73.4532	8.57048	0.243399	123.855
2008	1.2e-05	4	7	21.2352	20.5457	24.1318	20.8243	24.6121	23.1796	22.1063	20.6654	0	0.329832	32.7726	5.72473	1.2e-05	53.2777
2008	0	4	8	18.2383	20.5457	18.059	20.8243	21.2006	23.1796	15.1592	20.6654	0	-0.647318	22.5396	4.74758	0	78.2225
2008	0.277294	4	9	25.298	20.5457	26.4773	20.8243	26.9679	23.1796	25.9723	20.6654	1	3.00491	70.5568	8.39981	0.244744	113.643
2008	1e-06	4	10	19.6718	20.5457	20.9759	20.8243	23.0004	23.1796	17.6911	20.6654	0	0.632477	36.3293	6.02738	1e-06	27.3432
2008	1e-06	4	11	18.6577	20.5457	20.5737	20.8243	22.9654	23.1796	17.3178	20.6654	0	1.14379	42.7545	6.53869	1e-06	38.5199
2008	1e-06	4	12	21.5102	20.5457	23.451	20.8243	25.241	23.1796	21.0073	20.6654	0	-0.737019	21.6959	4.65788	1e-06	66.6996
2008	0.003767	4	13	22.7955	20.5457	23.8369	20.8243	24.7203	23.1796	23.0551	20.6654	0	0.0859908	30.0402	5.48089	0.0037599	29.1618
2008	0	4	14	22.0883	20.5457	23.5749	20.8243	23.9702	23.1796	21.3077	20.6654	0	2.04482	55.3495	7.43972	0	79.5477
2008	0.000176	4	15	21.4333	20.5457	21.8656	20.8243	23.6736	23.1796	20.7281	20.6654	0	-0.327777	25.6758	5.06712	0.000176	35.7548
2008	0	4	16	19.7729	20.5457	19.9892	20.8243	21.0244	23.1796	18.9494	20.6654	0	0	0	0	0	47.209
2008	0.00012	4	17	20.4378	20.5457	22.5593	20.8243	23.5371	23.1796	20.0545	20.6654	0	-0.656442	22.453	4.73846	0.00012	47.397
2008	0.046043	4	18	24.1394	20.5457	26.0112	20.8243	28.1592	23.1796	24.6495	20.6654	0	0.62908	36.2884	6.02398	0.0450145	37.9585
2008	0.008646	4	19	21.1411	20.5457	20.4132	20.8243	22.2888	23.1796	20.2373	20.6654	0	1.70403	50.3948	7.09893	0.0086088	107.609
2008	0	4	20	20.5808	20.5457	23.0933	20.8243	23.39	23.1796	19.219	20.6654	0	0	0	0	0	80.2063
2008	0.000136	4	21	17.8186	20.5457	20.2106	20.8243	20.9285	23.1796	14.961	20.6654	0	0	0	0	0.000136	81.6213
2008	3.8e-05	4	22	20.2841	20.5457	22.2915	20.8243	23.1162	23.1796	20.0711	20.6654	0	0.41451	33.7493	5.80941	3.8e-05	76.2159
2008	0.57831	4	23	25.0473	20.5457	26.855	20.8243	28.0687	23.1796	24.9735	20.6654	1	2.96123	69.825	8.35613	0.456355	124.535
2008	3.74382	4	24	25.2942	20.5457	26.2497	20.8243	27.0411	23.1796	21.8189	20.6654	1	3.61098	81.1059	9.00588	1.55684	131.468
2008	0.002286	4	25	23.0854	20.5457	24.8901	20.8243	25.9142	23.1796	23.6396	20.6654	0	1.2635	44.3343	6.6584	0.0022834	101.368
2008	0.079702	4	26	25.7024	20.5457	27.9311	20.8243	29.1558	23.1796	25.8681	20.6654	0	0.72286	37.427	6.11776	0.0766851	60.0825
2008	0.000234	4	27	20.8716	20.5457	23.0547	20.8243	23.9107	23.1796	19.9648	20.6654	0	0	0	0	0.000234	63.524
2008	6.9e-05	4	28	21.1218	20.5457	22.4923	20.8243	23.997	23.1796	16.8598	20.6654	0	0.793335	38.2943	6.18824	6.9e-05	69.6557
2008	0	4	29	19.0063	20.5457	22.8147	20.8243	23.1963	23.1796	21.386	20.6654	0	0	0	0	0	80.3891
2008	0.000259	4	30	22.2457	20.5457	24.3733	20.8243	26.213	23.1796	23.0807	20.6654	0	0.8331	38.788	6.228	0.000259	44.5324
2008	0	4	31	20.2245	20.5457	18.4486	20.8243	21.3051	23.1796	19.1669	20.6654	0	0	0	0	0	69.5089
2008	0	4	32	22.2503	20.5457	22.74	20.8243	24.1447	23.1796	21.6137	20.6654	0	1.03028	41.283	6.42519	0	70.6281
2008	0	4	33	23.0891	20.5457	21.9337	20.8243	24.0499	23.1796	23.2326	20.6654	0	1.67758	50.0199	7.07248	0	93.2671
2008	0.022409	4	34	23.8907	20.5457	25.5623	20.8243	26.1859	23.1796	22.8998	20.6654	0	1.18312	43.2704	6.57803	0.0221616	84.7394
2008	1.42634	4	35	26.2218	20.5457	27.9664	20.8243	28.9474	23.1796	24.1558	20.6654	1	3.78158	84.2077	9.17648	0.886384	115.694
2008	0.176515	4	36	25.0298	20.5457	25.496	20.8243	26.5908	23.1796	21.5077	20.6654	1	3.60989	81.0863	9.00479	0.162557	130.179
2008	0	4	37	22.6514	20.5457	21.596	20.8243	24.597	23.1796	21.727	20.6654	0	0.583604	35.7425	5.97851	0	13.3432
2008	0.002128	4	38	21.9708	20.5457	25.0808	20.8243	25.8649	23.1796	21.6935	20.6654	0	0.306666	32.5079	5.70157	0.0021257	69.0232
2008	0	4	39	21.0932	20.5457	23.6914	20.8243	24.8466	23.1796	20.7791	20.6654	0	-0.0180714	28.9103	5.37683	0	46.634
2008	0	4	40	23.9386	20.5457	24.1194	20.8243	25.8159	23.1796	22.974	20.6654	0	0.817091	38.5889	6.21199	0	66.7702
2008	0.182203	4	41	25.6221	20.5457	26.3769	20.8243	28.1167	23.1796	25.0285	20.6654	1	2.22318	58.0352	7.61808	0.16738	86.7298
2008	0.001199	4	42	22.4631	20.5457	23.079	20.8243	23.9167	23.1796	21.405	20.6654	0	1.96345	54.1454	7.35836	0.0011983	96.3963
2008	2.1e-05	4	43	21.298	20.5457	21.2648	20.8243	24.0216	23.1796	18.5026	20.6654	0	0.243116	31.7873	5.63802	2.1e-05	76.6457
2008	0.212669	4	44	23.8661	20.5457	25.3814	20.8243	26.3742	23.1796	23.6889	20.6654	1	3.63444	81.529	9.02934	0.192824	134.431
2008	1.96649	4	45	26.1365	20.5457	27.1252	20.8243	28.702	23.1796	24.9427	20.6654	1	3.21488	74.1284	8.60979	1.08738	103.99
2008	0	4	46	18.7527	20.5457	22.9319	20.8243	23.4647	23.1796	20.3573	20.6654	0	0	0	0	0	48.7398
2008	1.46336	4	47	26.513	20.5457	26.8733	20.8243	28.7035	23.1796	26.2584	20.6654	1	3.25999	74.9072	8.65489	0.901525	114.596
2008	0.007266	4	48	20.963	20.5457	21.5936	20.8243	23.2723	23.1796	21.1947	20.6654	0	0.0544645	29.6956	5.44937	0.0072397	58.6853
2008	0	4	49	21.3116	20.5457	22.3852	20.8243	24.0741	23.1796	21.722	20.6654	0	0	0	0	0	39.1298
2008	0.000187	4	50	18.4493	20.5457	21.0174	20.8243	22.664	23.1796	19.7606	20.6654	0	0	0	0	0.000187	82.4511
2008	0	4	51	18.5826	20.5457	19.141	20.8243	21.1691	23.1796	18.0753	20.6654	0	0.52978	35.1019	5.92468	0	48.5468
2008	0.014347	4	52	24.6502	20.5457	24.086	20.8243	26.5939	23.1796	22.4696	20.6654	0	1.42872	46.5618	6.82362	0.0142451	50.5584
2008	0.000376	4	53	21.5235	20.5457	22.6349	20.8243	24.3903	23.1796	20.4105	20.6654	0	0.36814	33.2126	5.76304	0.0003759	46.6948
2008	0.007226	4	54	19.1715	20.5457	20.502	20.8243	21.374	23.1796	18.9973	20.6654	0	-0.726744	21.7917	4.66816	0.0072	37.822
2008	0.109023	4	55	24.9704	20.5457	26.5932	20.8243	26.1136	23.1796	24.9285	20.6654	1	2.75266	66.3827	8.14756	0.103479	111.622
2008	0	4	56	21.4249	20.5457	21.7699	20.8243	23.3472	23.1796	20.9062	20.6654	0	0.601582	35.9578	5.99648	0	45.1357
2008	0.001183	4	57	23.3758	20.5457	23.1838	20.8243	24.9759	23.1796	22.3814	20.6654	0	1.05269	41.5715	6.44759	0.0011823	54.2109
2008	8.5e-05	4	58	19.8723	20.5457	20.0103	20.8243	22.6025	23.1796	17.21	20.6654	0	0	0	0	8.5e-05	76.097
2008	0.143985	4	59	23.7567	20.5457	25.3844	20.8243	25.7867	23.1796	25.0422	20.6654	1	1.7445	50.971	7.1394	0.134518	65.8598
2008	0.001462	4	60	23.3512	20.5457	25.6077	20.8243	26.9581	23.1796	22.9553	20.6654	0	0.416459	33.7719	5.81136	0.0014609	25.7475
2008	0.028283	4	61	25.3872	20.5457	26.0169	20.8243	27.8124	23.1796	24.4939	20.6654	0	1.29676	44.7783	6.69166	0.0278904	50.7087
2008	0.062633	4	62	25.2126	20.5457	25.5896	20.8243	26.3402	23.1796	23.8712	20.6654	0	2.814	67.386	8.2089	0.0607498	115.366
2008	0	4	63	21.742	20.5457	22.2607	20.8243	23.6084	23.1796	20.9087	20.6654	0	3.16562	73.2826	8.56053	0	120.445
2008	0.237959	4	64	23.9375	20.5457	24.7938	20.8243	26.099	23.1796	23.0529	20.6654	1	2.37975	60.4452	7.77465	0.213464	91.6074
2008	0.927021	4	65	25.479	20.5457	27.0013	20.8243	28.506	23.1796	0	20.6654	1	1.60761	49.0352	7.00251	0.655975	59.5631
2008	0.002104	4	66	21.7512	20.5457	21.7326	20.8243	23.3392	23.1796	21.0429	20.6654	0	0.777814	38.1024	6.17272	0.0021018	31.7522
2008	0	4	67	22.2839	20.5457	22.7948	20.8243	23.827	23.1796	21.7624	20.6654	0	1.67474	49.9798	7.06964	0	56.9625
2008	4.21555	4	68	25.6723	20.5457	27.3422	20.8243	29.248	23.1796	23.927	20.6654	1	2.92899	69.2872	8.3239	1.65164	111.683
2008	0	4	69	22.1801	20.5457	24.9994	20.8243	25.6169	23.1796	23.5458	20.6654	0	0.560249	35.4638	5.95515	0	48.4083
2008	0.00283	4	70	21.9056	20.5457	22.3384	20.8243	24.3039	23.1796	18.3755	20.6654	0	0.31639	32.6189	5.71129	0.002826	44.0753
2008	0	4	71	20.5082	20.5457	21.3515	20.8243	22.3603	23.1796	19.7477	20.6654	0	0.0880776	30.0631	5.48298	0	52.4305
2008	7e-06	4	72	21.1468	20.5457	21.974	20.8243	23.0604	23.1796	20.5189	20.6654	0	-0.0413084	28.661	5.35359	7e-06	51.98
2008	0.485376	4	73	25.2346	20.5457	26.7938	20.8243	27.6773	23.1796	23.1381	20.6654	1	2.67097	65.0583	8.06587	0.395668	75.6864
2008	0	4	74	23.2048	20.5457	25.1885	20.8243	25.7164	23.1796	0	20.6654	0	0.929516	39.9983	6.32442	0	45.6219
2008	0	4	75	19.811	20.5457	20.8112	20.8243	22.4178	23.1796	19.2438	20.6654	0	0	0	0	0	65.143
2008	0	4	76	23.5932	20.5457	22.217	20.8243	24.0947	23.1796	22.1895	20.6654	0	0	0	0	0	48.4097
2008	0	4	77	20.0492	20.5457	19.3328	20.8243	21.2691	23.1796	19.4628	20.6654	0	0	0	0	0	63.279
2008	0	4	78	19.1516	20.5457	24.8496	20.8243	25.1908	23.1796	22.137	20.6654	0	0.364277	33.1681	5.75918	0	95.3272
2008	0	4	79	21.4176	20.5457	22.8164	20.8243	24.4298	23.1796	20.4385	20.6654	0	1.06267	41.7003	6.45758	0	46.3248
2008	0	4	80	17.6938	20.5457	20.6	20.8243	21.2877	23.1796	16.2143	20.6654	0	-0.236161	26.6126	5.15874	0	48.5476
2008	6.9e-05	4	81	22.3463	20.5457	23.8368	20.8243	24.5913	23.1796	21.27	20.6654	0	0.961954	40.4096	6.35686	6.9e-05	78.305
2008	0.017049	4	82	24.9457	20.5457	23.8637	20.8243	24.7459	23.1796	22.6858	20.6654	0	2.90589	68.9032	8.3008	0.0169053	129.473
2008	0.040597	4	83	22.4043	20.5457	22.9297	20.8243	24.2972	23.1796	21.0839	20.6654	0	0.751021	37.7724	6.14592	0.0397946	70.4652
2008	4e-06	4	84	23.4512	20.5457	23.448	20.8243	25.2506	23.1796	21.626	20.6654	0	1.14764	42.8049	6.54255	4e-06	39.3013
2008	0.003907	4	85	20.6928	20.5457	20.8885	20.8243	22.5241	23.1796	20.4039	20.6654	0	0	0	0	0.0038994	14.204
2008	0.000435	4	86	20.982	20.5457	20.9966	20.8243	23.0959	23.1796	20.8495	20.6654	0	0.54898	35.3297	5.94388	0.0004349	61.3793
2008	0	4	87	23.6121	20.5457	26.3996	20.8243	27.7354	23.1796	24.1978	20.6654	0	0.813817	38.5482	6.20872	0	34.1413
2008	0.001768	4	88	20.955	20.5457	21.8207	20.8243	23.0168	23.1796	20.2317	20.6654	0	-0.121412	27.8097	5.27349	0.0017664	37.677
2008	2.8e-05	4	89	19.9375	20.5457	21.4631	20.8243	23.0055	23.1796	19.4006	20.6654	0	0.585593	35.7663	5.9805	2.8e-05	58.7958
2008	0	4	90	23.0082	20.5457	22.0188	20.8243	22.918	23.1796	23.4204	20.6654	0	1.62695	49.3064	7.02185	0	103.013
2008	0	4	91	19.6924	20.5457	22.4991	20.8243	24.1847	23.1796	20.5769	20.6654	0	0	0	0	0	93.4498
2008	0.001464	4	92	20.0682	20.5457	21.643	20.8243	22.4502	23.1796	20.5545	20.6654	0	-0.276192	26.2012	5.11871	0.0014629	30.6912
2008	0	4	93	20.135	20.5457	21.699	20.8243	23.255	23.1796	20.2792	20.6654	0	-0.0954882	28.0838	5.29941	0	36.4928
2008	0	4	94	21.6569	20.5457	21.592	20.8243	23.0249	23.1796	19.7497	20.6654	0	1.43016	46.5815	6.82506	0	76.9612
2008	0	4	95	18.125	20.5457	20.6721	20.8243	22.3949	23.1796	19.0907	20.6654	0	0	0	0	0	40.0219
2008	0.003626	4	96	24.1492	20.5457	26.0177	20.8243	26.1649	23.1796	22.7478	20.6654	0	2.40996	60.9158	7.80486	0.0036194	61.9573
2008	0	4	97	20.1349	20.5457	21.8688	20.8243	22.8618	23.1796	20.4362	20.6654	0	1.40419	46.2276	6.79909	0	59.385
2008	0	4	98	21.54	20.5457	25.1746	20.8243	26.5434	23.1796	22.8269	20.6654	0	0.243707	31.7939	5.63861	0	74.389
2008	0	4	99	20.4763	20.5457	21.4893	20.8243	22.863	23.1796	20.2569	20.6654	0	0.0972284	30.1635	5.49213	0	35.8835
2008	4.66855	4	100	25.6315	20.5457	27.0111	20.8243	27.5776	23.1796	25.999	20.6654	1	3.33312	76.1783	8.72802	1.73493	128.284
2008	0.006266	4	101	24.4758	20.5457	25.8689	20.8243	26.8594	23.1796	23.7475	20.6654	0	2.94154	69.4963	8.33645	0.0062465	134.075
2008	0	4	102	20.3998	20.5457	20.7097	20.8243	23.2526	23.1796	13.8106	20.6654	0	-0.434968	24.6009	4.95993	0	62.3265
2008	0.094023	4	103	23.1927	20.5457	24.1601	20.8243	25.6158	23.1796	21.6757	20.6654	0	3.05349	71.3753	8.44839	0.0898617	133.611
2008	0	4	104	21.3253	20.5457	24.3534	20.8243	24.8326	23.1796	21.8057	20.6654	0	2.09137	56.0442	7.48627	0	61.3236
2008	0.003418	4	105	22.17	20.5457	23.7784	20.8243	25.8595	23.1796	22.4167	20.6654	0	0.913891	39.8009	6.30879	0.0034122	70.6054
2008	0	4	106	22.3652	20.5457	23.3542	20.8243	23.9484	23.1796	21.5946	20.6654	0	1.3963	46.1204	6.7912	0	31.7984
2008	1.2e-05	4	107	21.9136	20.5457	24.1578	20.8243	25.5153	23.1796	22.6582	20.6654	0	-0.0317486	28.7634	5.36315	1.2e-05	33.8359
2008	0.000125	4	108	23.2924	20.5457	24.2694	20.8243	25.9218	23.1796	21.016	20.6654	0	0.382094	33.3737	5.777	0.000125	43.0864
2008	0.064307	4	109	24.3686	20.5457	25.838	20.8243	27.0033	23.1796	23.4025	20.6654	0	0.778777	38.1143	6.17368	0.0623239	80.8506
2008	0.002785	4	110	23.9991	20.5457	24.7648	20.8243	26.2929	23.1796	22.7798	20.6654	0	2.22175	58.0134	7.61665	0.0027811	89.845
2008	0	4	111	19.9939	20.5457	22.9908	20.8243	23.9251	23.1796	19.6381	20.6654	0	-0.443027	24.5211	4.95188	0	42.3864
2008	0	4	112	24.0445	20.5457	25.3888	20.8243	25.4705	23.1796	22.0526	20.6654	0	2.32124	59.5388	7.71614	0	95.8068
2008	0.113854	4	113	23.5179	20.5457	24.4105	20.8243	26.0907	23.1796	23.3383	20.6654	1	0.597307	35.9066	5.99221	0.107826	110.904
2008	1.00069	4	114	24.7687	20.5457	26.8681	20.8243	28.1383	23.1796	25.0379	20.6654	1	-0.12065	27.8177	5.27425	0.693493	51.1308
2008	0.000116	4	115	24.0445	20.5457	25.3888	20.8243	22.3715	23.1796	18.4433	20.6654	0	0	0	0	0.000116	63.0805
2008	0	4	116	22.9611	20.5457	26.471	20.8243	26.9767	23.1796	24.3985	20.6654	0	1.16276	43.003	6.55767	0	65.3096
2008	1.4e-05	4	117	20.9785	20.5457	21.5195	20.8243	23.5535	23.1796	19.9374	20.6654	0	0.497354	34.7187	5.89226	1.4e-05	32.5266
2008	0.206712	4	118	25.2138	20.5457	26.5932	20.8243	25.9891	23.1796	23.3332	20.6654	1	3.47431	78.663	8.86922	0.187899	123.119
2008	0.000349	4	119	17.8924	20.5457	19.4195	20.8243	21.6417	23.1796	17.7876	20.6654	0	0	0	0	0.0003489	54.6412
2008	0.000195	4	120	21.1513	20.5457	21.9097	20.8243	23.6129	23.1796	20.6213	20.6654	0	0.573123	35.6173	5.96802	0.000195	23.7513
2008	0	4	121	19.4652	20.5457	21.2792	20.8243	21.9854	23.1796	0	20.6654	0	0	0	0	0	40.3395
2008	0.016858	4	122	22.974	20.5457	24.9909	20.8243	25.3331	23.1796	22.2582	20.6654	0	1.1323	42.6044	6.52721	0.0167175	72.0395
2008	0.006472	4	123	22.7309	20.5457	24.1096	20.8243	24.7406	23.1796	20.8009	20.6654	0	1.78416	51.5389	7.17906	0.0064511	84.143
2008	0.719103	4	124	24.8123	20.5457	26.0082	20.8243	26.9727	23.1796	24.4474	20.6654	1	3.31338	75.8341	8.70828	0.541803	131.747
2008	0.004721	4	125	19.3572	20.5457	21.1215	20.8243	21.9154	23.1796	18.4764	20.6654	0	0	0	0	0.0047099	51.6918
2008	0.000174	4	126	19.9564	20.5457	19.8968	20.8243	20.6899	23.1796	19.0075	20.6654	0	0	0	0	0.000174	62.5661
2008	0.003916	4	127	24.2235	20.5457	25.8894	20.8243	26.3979	23.1796	22.8706	20.6654	0	1.42877	46.5625	6.82367	0.0039084	52.0381
2008	0.001374	4	128	19.0163	20.5457	19.7947	20.8243	22.3645	23.1796	20.003	20.6654	0	0.238322	31.7332	5.63322	0.0013731	86.9249
2008	0	4	129	17.6016	20.5457	16.4589	20.8243	20.2902	23.1796	17.4968	20.6654	0	-0.436321	24.5875	4.95858	0	110.904
2008	0	4	130	20.6577	20.5457	23.6475	20.8243	24.0509	23.1796	21.7532	20.6654	0	0.435873	33.9979	5.83078	0	37.7845
2008	0.000946	4	131	22.4865	20.5457	23.6807	20.8243	24.5267	23.1796	21.679	20.6654	0	1.93163	53.6781	7.32653	0.0009456	50.3173
2008	0	4	132	24.3372	20.5457	25.6714	20.8243	27.3623	23.1796	23.7115	20.6654	0	0.751491	37.7781	6.14639	0	60.4959
2008	0	4	133	21.4158	20.5457	21.9983	20.8243	24.0534	23.1796	21.0477	20.6654	0	0.508804	34.8537	5.90371	0	29.2803
2008	0.000327	4	134	20.5394	20.5457	21.5152	20.8243	23.3792	23.1796	20.407	20.6654	0	-0.0121904	28.9736	5.38271	0.0003269	43.4191
2008	0.045697	4	135	23.683	20.5457	24.8694	20.8243	25.9152	23.1796	23.0935	20.6654	0	-0.011878	28.977	5.38302	0.0446837	50.9041
2008	8e-06	4	136	21.546	20.5457	22.6827	20.8243	24.1366	23.1796	21.485	20.6654	0	1.23359	43.9369	6.62849	8e-06	84.8576
2008	31.7471	4	137	27.0014	20.5457	27.9001	20.8243	30.3197	23.1796	26.5554	20.6654	1	2.71866	65.8299	8.11356	3.48881	105.115
2008	0	4	138	21.5058	20.5457	25.2882	20.8243	26.4789	23.1796	21.4571	20.6654	0	-0.633708	22.669	4.76119	0	88.4131
2008	0.004714	4	139	22.67	20.5457	24.8614	20.8243	25.3197	23.1796	22.9828	20.6654	0	0.122361	30.4402	5.51726	0.0047029	54.1359
2008	0.000305	4	140	20.9101	20.5457	22.9179	20.8243	24.0158	23.1796	21.1645	20.6654	0	0	0	0	0.000305	85.1734
2008	0.003176	4	141	23.3622	20.5457	25.2123	20.8243	26.3819	23.1796	23.0143	20.6654	0	2.50623	62.4279	7.90113	0.003171	42.8491
2008	0	4	142	20.2429	20.5457	22.3353	20.8243	23.6087	23.1796	20.6599	20.6654	0	0.025878	29.3849	5.42078	0	39.8144
2008	2e-05	4	143	24.0445	20.5457	25.3888	20.8243	22.2084	23.1796	17.759	20.6654	0	0.231715	31.6588	5.62662	2e-05	94.4836
2008	1.8e-05	5	1	19.6129	24.5014	24.8808	25.9647	25.2067	27.6836	21.2415	24.5335	0	0	0	0	1.8e-05	71.4902
2008	0	5	2	21.7299	24.5014	20.1185	25.9647	23.2791	27.6836	20.9442	24.5335	0	-3.69673	65.6215	8.10071	0	45.3286
2008	0.850649	5	3	23.159	24.5014	24.974	25.9647	26.6137	27.6836	22.998	24.5335	1	-3.06726	76.216	8.73018	0.615536	45.3286
2008	0.01521	5	4	20.5457	24.5014	20.8243	25.9647	23.1796	27.6836	20.6654	24.5335	0	-3.20127	73.8941	8.59617	0.0150955	29.7204
2008	3.60159	5	6	24.8676	24.5014	25.8755	25.9647	26.7877	27.6836	22.564	24.5335	1	-0.0256884	138.574	11.7718	1.5264	133.67
2008	0.029335	5	7	21.2352	24.5014	24.1318	25.9647	24.6121	27.6836	22.1063	24.5335	0	-2.87144	79.6735	8.926	0.028913	58.3519
2008	1e-06	5	8	18.2383	24.5014	18.059	25.9647	21.2006	27.6836	15.1592	24.5335	0	-3.84859	63.1843	7.94885	1e-06	75.5808
2008	10.953	5	9	25.298	24.5014	26.4773	25.9647	26.9679	27.6836	25.9723	24.5335	1	-0.196362	134.585	11.6011	2.48098	122.494
2008	0.000224	5	10	19.6718	24.5014	20.9759	25.9647	23.0004	27.6836	17.6911	24.5335	0	-2.56879	85.168	9.22865	0.000224	27.7786
2008	3.8e-05	5	11	18.6577	24.5014	20.5737	25.9647	22.9654	27.6836	17.3178	24.5335	0	-2.05748	94.8668	9.73996	3.8e-05	44.5521
2008	2e-06	5	12	21.5102	24.5014	23.451	25.9647	25.241	27.6836	21.0073	24.5335	0	-3.93829	61.7663	7.85915	2e-06	56.4021
2008	0.160644	5	13	22.7955	24.5014	23.8369	25.9647	24.7203	27.6836	23.0551	24.5335	1	-3.11528	75.3799	8.68216	0.148975	52.6118
2008	0.004625	5	14	22.0883	24.5014	23.5749	25.9647	23.9702	27.6836	21.3077	24.5335	0	-1.15645	113.231	10.641	0.0046143	90.6905
2008	1.8e-05	5	15	21.4333	24.5014	21.8656	25.9647	23.6736	27.6836	20.7281	24.5335	0	-3.52905	68.3663	8.26839	1.8e-05	42.273
2008	0.102338	5	16	19.7729	24.5014	19.9892	25.9647	21.0244	27.6836	18.9494	24.5335	1	0	0	0	0.0974334	29.1147
2008	0.073037	5	17	20.4378	24.5014	22.5593	25.9647	23.5371	27.6836	20.0545	24.5335	0	-3.85771	63.0393	7.93973	0.0704929	24.7054
2008	1.06765	5	18	24.1394	24.5014	26.0112	25.9647	28.1592	27.6836	24.6495	24.5335	1	-2.57219	85.1052	9.22525	0.726412	45.9062
2008	0.146038	5	19	21.1411	24.5014	20.4132	25.9647	22.2888	27.6836	20.2373	24.5335	1	-1.49724	106.094	10.3002	0.136311	109.236
2008	0	5	20	20.5808	24.5014	23.0933	25.9647	23.39	27.6836	19.219	24.5335	0	0	0	0	0	95.9578
2008	0	5	21	17.8186	24.5014	20.2106	25.9647	20.9285	27.6836	14.961	24.5335	0	0	0	0	0	58.2225
2008	1e-06	5	22	20.2841	24.5014	22.2915	25.9647	23.1162	27.6836	20.0711	24.5335	0	-2.78676	81.1924	9.01068	1e-06	84.7899
2008	20.7669	5	23	25.0473	24.5014	26.855	25.9647	28.0687	27.6836	24.9735	24.5335	1	-0.240036	133.574	11.5574	3.08039	134.663
2008	255.417	5	24	25.2942	24.5014	26.2497	25.9647	27.0411	27.6836	21.8189	24.5335	1	0.409713	149.014	12.2072	5.5468	140.53
2008	0.059744	5	25	23.0854	24.5014	24.8901	25.9647	25.9142	27.6836	23.6396	24.5335	0	-1.93777	97.2131	9.85967	0.0580274	113.195
2008	2.78274	5	26	25.7024	24.5014	27.9311	25.9647	29.1558	27.6836	25.8681	24.5335	1	-2.47841	86.8443	9.31903	1.33045	61.2832
2008	9.8e-05	5	27	20.8716	24.5014	23.0547	25.9647	23.9107	27.6836	19.9648	24.5335	0	0	0	0	9.8e-05	55.5926
2008	2.5e-05	5	28	21.1218	24.5014	22.4923	25.9647	23.997	27.6836	16.8598	24.5335	0	-2.40793	88.1628	9.3895	2.5e-05	62.6781
2008	0.002363	5	29	19.0063	24.5014	22.8147	25.9647	23.1963	27.6836	21.386	24.5335	0	0	0	0	0.0023602	68.5005
2008	0.115469	5	30	22.2457	24.5014	24.3733	25.9647	26.213	27.6836	23.0807	24.5335	1	-2.36817	88.9112	9.42927	0.109275	60.4171
2008	0	5	31	20.2245	24.5014	18.4486	25.9647	21.3051	27.6836	19.1669	24.5335	0	0	0	0	0	64.1992
2008	0.036737	5	32	22.2503	24.5014	22.74	25.9647	24.1447	27.6836	21.6137	24.5335	0	-2.17099	92.6686	9.62645	0.0360783	80.6771
2008	7.22094	5	33	23.0891	24.5014	21.9337	25.9647	24.0499	27.6836	23.2326	24.5335	1	-1.52369	105.55	10.2737	2.10668	101.508
2008	1.34391	5	34	23.8907	24.5014	25.5623	25.9647	26.1859	27.6836	22.8998	24.5335	1	-2.01814	95.6346	9.77929	0.851819	98.5794
2008	97.5481	5	35	26.2218	24.5014	27.9664	25.9647	28.9474	27.6836	24.1558	24.5335	1	0.580307	153.209	12.3778	4.59054	125.653
2008	21.3222	5	36	25.0298	24.5014	25.496	25.9647	26.5908	27.6836	21.5077	24.5335	1	0.408625	148.988	12.2061	3.10558	139.943
2008	0.088254	5	37	22.6514	24.5014	21.596	25.9647	24.597	27.6836	21.727	24.5335	0	-2.61766	84.2683	9.17977	0.0845746	40.7807
2008	5e-06	5	38	21.9708	24.5014	25.0808	25.9647	25.8649	27.6836	21.6935	24.5335	0	-2.8946	79.2605	8.90284	5e-06	49.3693
2008	0.035481	5	39	21.0932	24.5014	23.6914	25.9647	24.8466	27.6836	20.7791	24.5335	0	-3.21934	73.5838	8.5781	0.034866	23.4649
2008	0.105122	5	40	23.9386	24.5014	24.1194	25.9647	25.8159	27.6836	22.974	24.5335	1	-2.38418	88.6095	9.41326	0.0999557	63.0066
2008	7.7106	5	41	25.6221	24.5014	26.3769	25.9647	28.1167	27.6836	25.0285	24.5335	1	-0.978087	117.058	10.8194	2.16454	96.5993
2008	0.039309	5	42	22.4631	24.5014	23.079	25.9647	23.9167	27.6836	21.405	24.5335	0	-1.23782	111.506	10.5596	0.0385561	109.543
2008	8e-06	5	43	21.298	24.5014	21.2648	25.9647	24.0216	27.6836	18.5026	24.5335	0	-2.95815	78.133	8.83929	8e-06	61.6876
2008	10.5779	5	44	23.8661	24.5014	25.3814	25.9647	26.3742	27.6836	23.6889	24.5335	1	0.433171	149.588	12.2306	2.4491	144.629
2008	60.098	5	45	26.1365	24.5014	27.1252	25.9647	28.702	27.6836	24.9427	24.5335	1	0.0136143	139.501	11.811	4.11248	113.292
2008	0	5	46	18.7527	24.5014	22.9319	25.9647	23.4647	27.6836	20.3573	24.5335	0	0	0	0	0	44.0704
2008	255.492	5	47	26.513	24.5014	26.8733	25.9647	28.7035	27.6836	26.2584	24.5335	1	0.0587223	140.569	11.8562	5.5471	126.049
2008	0.02765	5	48	20.963	24.5014	21.5936	25.9647	23.2723	27.6836	21.1947	24.5335	0	-3.1468	74.8335	8.65064	0.0272746	70.7905
2008	0.005082	5	49	21.3116	24.5014	22.3852	25.9647	24.0741	27.6836	21.722	24.5335	0	0	0	0	0.0050691	45.272
2008	2e-05	5	50	18.4493	24.5014	21.0174	25.9647	22.664	27.6836	19.7606	24.5335	0	0	0	0	2e-05	73.9664
2008	0	5	51	18.5826	24.5014	19.141	25.9647	21.1691	27.6836	18.0753	24.5335	0	-2.67149	83.283	9.12595	0	52.8828
2008	0.153948	5	52	24.6502	24.5014	24.086	25.9647	26.5939	27.6836	22.4696	24.5335	1	-1.77255	100.498	10.0249	0.143189	66.5792
2008	0.008673	5	53	21.5235	24.5014	22.6349	25.9647	24.3903	27.6836	20.4105	24.5335	0	-2.83313	80.3589	8.96431	0.0086356	48.464
2008	1e-06	5	54	19.1715	24.5014	20.502	25.9647	21.374	27.6836	18.9973	24.5335	0	-3.92801	61.9279	7.86943	1e-06	25.6104
2008	15.2357	5	55	24.9704	24.5014	26.5932	25.9647	26.1136	27.6836	24.9285	24.5335	1	-0.448611	128.796	11.3488	2.78721	125.543
2008	0.002135	5	56	21.4249	24.5014	21.7699	25.9647	23.3472	27.6836	20.9062	24.5335	0	-2.59969	84.5986	9.19775	0.0021327	53.8153
2008	0.300618	5	57	23.3758	24.5014	23.1838	25.9647	24.9759	27.6836	22.3814	24.5335	1	-2.14858	93.1006	9.64886	0.26284	63.5331
2008	0	5	58	19.8723	24.5014	20.0103	25.9647	22.6025	27.6836	17.21	24.5335	0	0	0	0	0	69.1439
2008	2.98906	5	59	23.7567	24.5014	25.3844	25.9647	25.7867	27.6836	25.0422	24.5335	1	-1.45677	106.929	10.3407	1.38356	80.6456
2008	0.172263	5	60	23.3512	24.5014	25.6077	25.9647	26.9581	27.6836	22.9553	24.5335	1	-2.78481	81.2275	9.01263	0.158936	36.6398
2008	2.31522	5	61	25.3872	24.5014	26.0169	25.9647	27.8124	27.6836	24.4939	24.5335	1	-1.90451	97.87	9.89293	1.19853	44.7391
2008	321.057	5	62	25.2126	24.5014	25.5896	25.9647	26.3402	27.6836	23.8712	24.5335	1	-0.387272	130.192	11.4102	5.77473	126.278
2008	0.12758	5	63	21.742	24.5014	22.2607	25.9647	23.6084	27.6836	20.9087	24.5335	1	-0.0356438	138.34	11.7618	0.120074	127.232
2008	3.7485	5	64	23.9375	24.5014	24.7938	25.9647	26.099	27.6836	23.0529	24.5335	1	-0.821517	120.471	10.9759	1.55783	104.052
2008	50.4804	5	65	25.479	24.5014	27.0013	25.9647	28.506	27.6836	0	24.5335	1	-1.59366	104.117	10.2038	3.9412	74.3104
2008	2.1e-05	5	66	21.7512	24.5014	21.7326	25.9647	23.3392	27.6836	21.0429	24.5335	0	-2.42345	87.8716	9.37398	2.1e-05	43.679
2008	0.063716	5	67	22.2839	24.5014	22.7948	25.9647	23.827	27.6836	21.7624	24.5335	0	-1.52653	105.492	10.2709	0.0617684	65.8463
2008	208.323	5	68	25.6723	24.5014	27.3422	25.9647	29.248	27.6836	23.927	24.5335	1	-0.272276	132.829	11.5252	5.34388	119.198
2008	0.128689	5	69	22.1801	24.5014	24.9994	25.9647	25.6169	27.6836	23.5458	24.5335	1	-2.64102	83.84	9.15642	0.121057	55.1874
2008	0.00017	5	70	21.9056	24.5014	22.3384	25.9647	24.3039	27.6836	18.3755	24.5335	0	-2.88488	79.4337	8.91256	0.00017	51.5334
2008	0.017727	5	71	20.5082	24.5014	21.3515	25.9647	22.3603	27.6836	19.7477	24.5335	0	-3.11319	75.4162	8.68425	0.0175717	59.6118
2008	0.015381	5	72	21.1468	24.5014	21.974	25.9647	23.0604	27.6836	20.5189	24.5335	0	-3.24258	73.1857	8.55486	0.0152639	59.513
2008	41.8984	5	73	25.2346	24.5014	26.7938	25.9647	27.6773	27.6836	23.1381	24.5335	1	-0.5303	126.948	11.2671	3.75883	89.185
2008	1e-06	5	74	23.2048	24.5014	25.1885	25.9647	25.7164	27.6836	0	24.5335	0	-2.27175	90.7387	9.52569	1e-06	53.6151
2008	0	5	75	19.811	24.5014	20.8112	25.9647	22.4178	27.6836	19.2438	24.5335	0	0	0	0	0	60.9783
2008	0.245072	5	76	23.5932	24.5014	22.217	25.9647	24.0947	27.6836	22.1895	24.5335	1	0	0	0	0.219193	59.7569
2008	0	5	77	20.0492	24.5014	19.3328	25.9647	21.2691	27.6836	19.4628	24.5335	0	0	0	0	0	51.6382
2008	0	5	78	19.1516	24.5014	24.8496	25.9647	25.1908	27.6836	22.137	24.5335	0	-2.83699	80.2896	8.96045	0	83.9725
2008	1e-06	5	79	21.4176	24.5014	22.8164	25.9647	24.4298	27.6836	20.4385	24.5335	0	-2.1386	93.2933	9.65884	1e-06	48.4894
2008	7.1e-05	5	80	17.6938	24.5014	20.6	25.9647	21.2877	27.6836	16.2143	24.5335	0	-3.43743	69.8898	8.36001	7.1e-05	36.8217
2008	0.052953	5	81	22.3463	24.5014	23.8368	25.9647	24.5913	27.6836	21.27	24.5335	0	-2.23931	91.3578	9.55813	0.0515986	93.8815
2008	39.0076	5	82	24.9457	24.5014	23.8637	25.9647	24.7459	27.6836	22.6858	24.5335	1	-0.295375	132.298	11.5021	3.68907	139.467
2008	0.040999	5	83	22.4043	24.5014	22.9297	25.9647	24.2972	27.6836	21.0839	24.5335	0	-2.45025	87.37	9.34719	0.0401808	85.3765
2008	0.7223	5	84	23.4512	24.5014	23.448	25.9647	25.2506	27.6836	21.626	24.5335	1	-2.05362	94.9419	9.74381	0.543661	47.7079
2008	0.026039	5	85	20.6928	24.5014	20.8885	25.9647	22.5241	27.6836	20.4039	24.5335	0	0	0	0	0.0257058	37.5702
2008	1e-06	5	86	20.982	24.5014	20.9966	25.9647	23.0959	27.6836	20.8495	24.5335	0	-2.65229	83.6338	9.14515	1e-06	56.672
2008	0	5	87	23.6121	24.5014	26.3996	25.9647	27.7354	27.6836	24.1978	24.5335	0	-2.38745	88.5479	9.40999	0	55.101
2008	0.061067	5	88	20.955	24.5014	21.8207	25.9647	23.0168	27.6836	20.2317	24.5335	0	-3.32268	71.8215	8.47476	0.059275	49.5281
2008	0.00027	5	89	19.9375	24.5014	21.4631	25.9647	23.0055	27.6836	19.4006	24.5335	0	-2.61568	84.3048	9.18176	0.00027	57.4679
2008	2.82749	5	90	23.0082	24.5014	22.0188	25.9647	22.918	27.6836	23.4204	24.5335	1	-1.57432	104.512	10.2231	1.34221	114.708
2008	1e-06	5	91	19.6924	24.5014	22.4991	25.9647	24.1847	27.6836	20.5769	24.5335	0	0	0	0	1e-06	81.6473
2008	0.000425	5	92	20.0682	24.5014	21.643	25.9647	22.4502	27.6836	20.5545	24.5335	0	-3.47746	69.222	8.31998	0.0004249	30.4143
2008	3.8e-05	5	93	20.135	24.5014	21.699	25.9647	23.255	27.6836	20.2792	24.5335	0	-3.29676	72.2616	8.50068	3.8e-05	31.9006
2008	0.301013	5	94	21.6569	24.5014	21.592	25.9647	23.0249	27.6836	19.7497	24.5335	1	-1.77111	100.527	10.0263	0.263143	90.5609
2008	0	5	95	18.125	24.5014	20.6721	25.9647	22.3949	27.6836	19.0907	24.5335	0	0	0	0	0	28.492
2008	5.26405	5	96	24.1492	24.5014	26.0177	25.9647	26.1649	27.6836	22.7478	24.5335	1	-0.79131	121.135	11.0061	1.83483	73.3156
2008	0	5	97	20.1349	24.5014	21.8688	25.9647	22.8618	27.6836	20.4362	24.5335	0	-1.79708	100.007	10.0004	0	63.358
2008	0.060481	5	98	21.54	24.5014	25.1746	25.9647	26.5434	27.6836	22.8269	24.5335	0	-2.95756	78.1435	8.83988	0.0587226	71.8556
2008	0.000926	5	99	20.4763	24.5014	21.4893	25.9647	22.863	27.6836	20.2569	24.5335	0	-3.10404	75.5752	8.6934	0.0009256	43.7203
2008	251.244	5	100	25.6315	24.5014	27.0111	25.9647	27.5776	27.6836	25.999	24.5335	1	0.131849	142.308	11.9293	5.5304	138.213
2008	0.786395	5	101	24.4758	24.5014	25.8689	25.9647	26.8594	27.6836	23.7475	24.5335	1	-0.259725	133.119	11.5377	0.5802	143.021
2008	7.7e-05	5	102	20.3998	24.5014	20.7097	25.9647	23.2526	27.6836	13.8106	24.5335	0	-3.63624	66.6052	8.1612	7.7e-05	52.0583
2008	33.1718	5	103	23.1927	24.5014	24.1601	25.9647	25.6158	27.6836	21.6757	24.5335	1	-0.147778	135.715	11.6497	3.5314	143.543
2008	2e-06	5	104	21.3253	24.5014	24.3534	25.9647	24.8326	27.6836	21.8057	24.5335	0	-1.1099	114.224	10.6875	2e-06	75.8568
2008	0.040427	5	105	22.17	24.5014	23.7784	25.9647	25.8595	27.6836	22.4167	24.5335	0	-2.28738	90.4413	9.51006	0.0396312	66.6177
2008	0.095902	5	106	22.3652	24.5014	23.3542	25.9647	23.9484	27.6836	21.5946	24.5335	0	-1.80497	99.8495	9.99247	0.0915778	52.183
2008	0.000428	5	107	21.9136	24.5014	24.1578	25.9647	25.5153	27.6836	22.6582	24.5335	0	-3.23302	73.3493	8.56442	0.0004279	53.3525
2008	0.001821	5	108	23.2924	24.5014	24.2694	25.9647	25.9218	27.6836	21.016	24.5335	0	-2.81917	80.6092	8.97827	0.0018193	50.5486
2008	1.39412	5	109	24.3686	24.5014	25.838	25.9647	27.0033	27.6836	23.4025	24.5335	1	-2.42249	87.8897	9.37495	0.873015	93.1685
2008	0.320787	5	110	23.9991	24.5014	24.7648	25.9647	26.2929	27.6836	22.7798	24.5335	1	-0.979518	117.027	10.8179	0.278228	97.9937
2008	2.9e-05	5	111	19.9939	24.5014	22.9908	25.9647	23.9251	27.6836	19.6381	24.5335	0	-3.6443	66.4737	8.15314	2.9e-05	52.819
2008	0.02161	5	112	24.0445	24.5014	25.3888	25.9647	25.4705	27.6836	22.0526	24.5335	0	-0.880032	119.19	10.9174	0.0213798	105.649
2008	0.316438	5	113	23.5179	24.5014	24.4105	25.9647	26.0907	27.6836	23.3383	24.5335	1	-2.60396	84.52	9.19348	0.27493	101.498
2008	0.071582	5	114	24.7687	24.5014	26.8681	25.9647	28.1383	27.6836	25.0379	24.5335	0	-3.32192	71.8345	8.47552	0.0691361	57.2693
2008	0	5	115	24.0445	24.5014	25.3888	25.9647	22.3715	27.6836	18.4433	24.5335	0	0	0	0	0	65.2465
2008	0.35352	5	116	22.9611	24.5014	26.471	25.9647	26.9767	27.6836	24.3985	24.5335	1	-2.0385	95.2368	9.75893	0.302709	73.2672
2008	0.006384	5	117	20.9785	24.5014	21.5195	25.9647	23.5535	27.6836	19.9374	24.5335	0	-2.70391	82.6922	9.09352	0.0063637	38.0341
2008	29.7084	5	118	25.2138	24.5014	26.5932	25.9647	25.9891	27.6836	23.3332	24.5335	1	0.273045	145.697	12.0705	3.42454	136.475
2008	0.000106	5	119	17.8924	24.5014	19.4195	25.9647	21.6417	27.6836	17.7876	24.5335	0	0	0	0	0.000106	47.8967
2008	0.004203	5	120	21.1513	24.5014	21.9097	25.9647	23.6129	27.6836	20.6213	24.5335	0	-2.62815	84.0759	9.16929	0.0041942	41.1732
2008	0.006332	5	121	19.4652	24.5014	21.2792	25.9647	21.9854	27.6836	0	24.5335	0	0	0	0	0.006312	29.1935
2008	0.703312	5	122	22.974	24.5014	24.9909	25.9647	25.3331	27.6836	22.2582	24.5335	1	-2.06897	94.6432	9.72847	0.532575	86.8562
2008	0.08062	5	123	22.7309	24.5014	24.1096	25.9647	24.7406	27.6836	20.8009	24.5335	0	-1.41711	107.751	10.3803	0.077535	91.636
2008	46.8928	5	124	24.8123	24.5014	26.0082	25.9647	26.9727	27.6836	24.4474	24.5335	1	0.112109	141.837	11.9095	3.86897	142.114
2008	1.90179	5	125	19.3572	24.5014	21.1215	25.9647	21.9154	27.6836	18.4764	24.5335	1	0	0	0	1.06533	55.4643
2008	0.053581	5	126	19.9564	24.5014	19.8968	25.9647	20.6899	27.6836	19.0075	24.5335	0	0	0	0	0.0521948	59.6455
2008	0.548801	5	127	24.2235	24.5014	25.8894	25.9647	26.3979	27.6836	22.8706	24.5335	1	-1.7725	100.499	10.0249	0.437481	62.3236
2008	0.002702	5	128	19.0163	24.5014	19.7947	25.9647	22.3645	27.6836	20.003	24.5335	0	-2.96295	78.0483	8.83449	0.0026984	80.8531
2008	0.007381	5	129	17.6016	24.5014	16.4589	25.9647	20.2902	27.6836	17.4968	24.5335	0	-3.63759	66.5831	8.15985	0.0073539	101.498
2008	2.7e-05	5	130	20.6577	24.5014	23.6475	25.9647	24.0509	27.6836	21.7532	24.5335	0	-2.7654	81.5778	9.03204	2.7e-05	48.2772
2008	3.8e-05	5	131	22.4865	24.5014	23.6807	25.9647	24.5267	27.6836	21.679	24.5335	0	-1.26964	110.835	10.5278	3.8e-05	46.6331
2008	1.04379	5	132	24.3372	24.5014	25.6714	25.9647	27.3623	27.6836	23.7115	24.5335	1	-2.44978	87.3788	9.34766	0.714804	71.6755
2008	0	5	133	21.4158	24.5014	21.9983	25.9647	24.0534	27.6836	21.0477	24.5335	0	-2.69246	82.9006	9.10497	0	36.9971
2008	2.6e-05	5	134	20.5394	24.5014	21.5152	25.9647	23.3792	27.6836	20.407	24.5335	0	-3.21346	73.6847	8.58398	2.6e-05	56.4925
2008	3.70119	5	135	23.683	24.5014	24.8694	25.9647	25.9152	27.6836	23.0935	24.5335	1	-3.21315	73.6901	8.58429	1.54782	49.8315
2008	0.035662	5	136	21.546	24.5014	22.6827	25.9647	24.1366	27.6836	21.485	24.5335	0	-1.96768	96.6242	9.82976	0.0350408	89.3889
2008	1681.84	5	137	27.0014	24.5014	27.9001	25.9647	30.3197	27.6836	26.5554	24.5335	1	-0.482609	128.025	11.3148	7.42824	115.126
2008	0.005492	5	138	21.5058	24.5014	25.2882	25.9647	26.4789	27.6836	21.4571	24.5335	0	-3.83498	63.4008	7.96246	0.005477	75.5054
2008	0.280782	5	139	22.67	24.5014	24.8614	25.9647	25.3197	27.6836	22.9828	24.5335	1	-3.07891	76.0128	8.71853	0.247471	48.2303
2008	6e-06	5	140	20.9101	24.5014	22.9179	25.9647	24.0158	27.6836	21.1645	24.5335	0	0	0	0	6e-06	83.3897
2008	0.171883	5	141	23.3622	24.5014	25.2123	25.9647	26.3819	27.6836	23.0143	24.5335	1	-0.695039	123.263	11.1024	0.158612	56.0103
2008	0.001246	5	142	20.2429	24.5014	22.3353	25.9647	23.6087	27.6836	20.6599	24.5335	0	-3.17539	74.3397	8.62205	0.0012452	29.957
2008	3e-06	5	143	24.0445	24.5014	25.3888	25.9647	22.2084	27.6836	17.759	24.5335	0	-2.96955	77.9316	8.82789	3e-06	83.0122
2008	1e-06	6	1	19.6129	24.8676	24.8808	25.8755	25.2067	26.7877	21.2415	22.564	0	0	0	0	1e-06	84.6403
2008	0.000266	6	2	21.7299	24.8676	20.1185	25.8755	23.2791	26.7877	20.9442	22.564	0	-3.67104	65.206	8.07502	0.000266	29.7204
2008	0.06443	6	3	23.159	24.8676	24.974	25.8755	26.6137	26.7877	22.998	22.564	0	-3.04157	75.7681	8.70449	0.0624394	51.9867
2008	0.012287	6	4	20.5457	24.8676	20.8243	25.8755	23.1796	26.7877	20.6654	22.564	0	-3.17558	73.4532	8.57048	0.0122121	51.9867
2008	1.27646	6	5	24.5014	24.8676	25.9647	25.8755	27.6836	26.7877	24.5335	22.564	1	0.0256884	138.574	11.7718	0.822623	133.341
2008	0.016638	6	7	21.2352	24.8676	24.1318	25.8755	24.6121	26.7877	22.1063	22.564	0	-2.84575	79.2156	8.90031	0.0165011	48.0736
2008	0	6	8	18.2383	24.8676	18.059	25.8755	21.2006	26.7877	15.1592	22.564	0	-3.8229	62.7765	7.92317	0	85.9361
2008	9.98316	6	9	25.298	24.8676	26.4773	25.8755	26.9679	26.7877	25.9723	22.564	1	-0.170673	133.99	11.5754	2.39636	109.386
2008	4.2e-05	6	10	19.6718	24.8676	20.9759	25.8755	23.0004	26.7877	17.6911	22.564	0	-2.5431	84.6945	9.20296	4.2e-05	45.0642
2008	3.9e-05	6	11	18.6577	24.8676	20.5737	25.8755	22.9654	26.7877	17.3178	22.564	0	-2.03179	94.3671	9.71427	3.9e-05	45.1823
2008	1e-06	6	12	21.5102	24.8676	23.451	25.8755	25.241	26.7877	21.0073	22.564	0	-3.9126	61.3631	7.83346	1e-06	73.9849
2008	0.038693	6	13	22.7955	24.8676	23.8369	25.8755	24.7203	26.7877	23.0551	22.564	0	-3.08959	74.9345	8.65647	0.0379632	32.5895
2008	0.000957	6	14	22.0883	24.8676	23.5749	25.8755	23.9702	26.7877	21.3077	22.564	0	-1.13076	112.685	10.6153	0.0009565	59.3456
2008	0.000152	6	15	21.4333	24.8676	21.8656	25.8755	23.6736	26.7877	20.7281	22.564	0	-3.50336	67.9422	8.24271	0.000152	33.5837
2008	0.240419	6	16	19.7729	24.8676	19.9892	25.8755	21.0244	26.7877	18.9494	22.564	1	0	0	0	0.215449	52.8878
2008	0.033562	6	17	20.4378	24.8676	22.5593	25.8755	23.5371	26.7877	20.0545	22.564	0	-3.83202	62.632	7.91404	0.0330111	54.0136
2008	0.465457	6	18	24.1394	24.8676	26.0112	25.8755	28.1592	26.7877	24.6495	22.564	1	-2.5465	84.6319	9.19956	0.382167	40.7095
2008	0.004228	6	19	21.1411	24.8676	20.4132	25.8755	22.2888	26.7877	20.2373	22.564	0	-1.47155	105.566	10.2745	0.0042191	102.715
2008	0	6	20	20.5808	24.8676	23.0933	25.8755	23.39	26.7877	19.219	22.564	0	0	0	0	0	63.3102
2008	0	6	21	17.8186	24.8676	20.2106	25.8755	20.9285	26.7877	14.961	22.564	0	0	0	0	0	69.1859
2008	0	6	22	20.2841	24.8676	22.2915	25.8755	23.1162	26.7877	20.0711	22.564	0	-2.76107	80.7301	8.98499	0	70.7138
2008	14.0898	6	23	25.0473	24.8676	26.855	25.8755	28.0687	26.7877	24.9735	22.564	1	-0.214348	132.98	11.5317	2.71402	120.199
2008	79.6889	6	24	25.2942	24.8676	26.2497	25.8755	27.0411	26.7877	21.8189	22.564	1	0.435401	148.388	12.1815	4.3906	127.331
2008	0.015959	6	25	23.0854	24.8676	24.8901	25.8755	25.9142	26.7877	23.6396	22.564	0	-1.91208	96.7072	9.83398	0.015833	97.0774
2008	2.02443	6	26	25.7024	24.8676	27.9311	25.8755	29.1558	26.7877	25.8681	22.564	1	-2.45272	86.3662	9.29334	1.10672	40.7326
2008	3e-05	6	27	20.8716	24.8676	23.0547	25.8755	23.9107	26.7877	19.9648	22.564	0	0	0	0	3e-05	68.8245
2008	2.4e-05	6	28	21.1218	24.8676	22.4923	25.8755	23.997	26.7877	16.8598	22.564	0	-2.38225	87.6811	9.36382	2.4e-05	74.4442
2008	0	6	29	19.0063	24.8676	22.8147	25.8755	23.1963	26.7877	21.386	22.564	0	0	0	0	0	85.1759
2008	0.029787	6	30	22.2457	24.8676	24.3733	25.8755	26.213	26.7877	23.0807	22.564	0	-2.34248	88.4274	9.40358	0.029352	43.5107
2008	0	6	31	20.2245	24.8676	18.4486	25.8755	21.3051	26.7877	19.1669	22.564	0	0	0	0	0	68.5664
2008	0.00942	6	32	22.2503	24.8676	22.74	25.8755	24.1447	26.7877	21.6137	22.564	0	-2.1453	92.1747	9.60077	0.0093759	71.8385
2008	7.26909	6	33	23.0891	24.8676	21.9337	25.8755	24.0499	26.7877	23.2326	22.564	1	-1.498	105.023	10.2481	2.11252	86.6419
2008	3.87567	6	34	23.8907	24.8676	25.5623	25.8755	26.1859	26.7877	22.8998	22.564	1	-1.99246	95.1328	9.75361	1.58426	82.2765
2008	302.245	6	35	26.2218	24.8676	27.9664	25.8755	28.9474	26.7877	24.1558	22.564	1	0.605995	152.573	12.3521	5.71454	111.787
2008	4.44251	6	36	25.0298	24.8676	25.496	25.8755	26.5908	26.7877	21.5077	22.564	1	0.434313	148.362	12.1804	1.69424	125.973
2008	0.023006	6	37	22.6514	24.8676	21.596	25.8755	24.597	26.7877	21.727	22.564	0	-2.59198	83.7973	9.15409	0.0227454	38.5368
2008	3e-06	6	38	21.9708	24.8676	25.0808	25.8755	25.8649	26.7877	21.6935	22.564	0	-2.86891	78.8038	8.87715	3e-06	65.0048
2008	0.008573	6	39	21.0932	24.8676	23.6914	25.8755	24.8466	26.7877	20.7791	22.564	0	-3.19365	73.1437	8.55241	0.0085365	50.4881
2008	0	6	40	23.9386	24.8676	24.1194	25.8755	25.8159	26.7877	22.974	22.564	0	-2.35849	88.1265	9.38757	0	65.7416
2008	4.21722	6	41	25.6221	24.8676	26.3769	25.8755	28.1167	26.7877	25.0285	22.564	1	-0.952398	116.503	10.7937	1.65196	81.7289
2008	0.428831	6	42	22.4631	24.8676	23.079	25.8755	23.9167	26.7877	21.405	22.564	1	-1.21213	110.964	10.5339	0.356857	93.7953
2008	4e-06	6	43	21.298	24.8676	21.2648	25.8755	24.0216	26.7877	18.5026	22.564	0	-2.93246	77.6795	8.8136	4e-06	71.2927
2008	11.3107	6	44	23.8661	24.8676	25.3814	25.8755	26.3742	26.7877	23.6889	22.564	1	0.45886	148.96	12.2049	2.51047	129.871
2008	28.9584	6	45	26.1365	24.8676	27.1252	25.8755	28.702	26.7877	24.9427	22.564	1	0.0393027	138.895	11.7854	3.39981	99.9975
2008	1e-06	6	46	18.7527	24.8676	22.9319	25.8755	23.4647	26.7877	20.3573	22.564	0	0	0	0	1e-06	49.3858
2008	323.331	6	47	26.513	24.8676	26.8733	25.8755	28.7035	26.7877	26.2584	22.564	1	0.0844107	139.96	11.8305	5.78176	110.561
2008	0.037414	6	48	20.963	24.8676	21.5936	25.8755	23.2723	26.7877	21.1947	22.564	0	-3.12112	74.3897	8.62495	0.0367311	50.536
2008	0.002442	6	49	21.3116	24.8676	22.3852	25.8755	24.0741	26.7877	21.722	22.564	0	0	0	0	0.002439	41.8141
2008	1.3e-05	6	50	18.4493	24.8676	21.0174	25.8755	22.664	26.7877	19.7606	22.564	0	0	0	0	1.3e-05	88.2551
2008	0	6	51	18.5826	24.8676	19.141	25.8755	21.1691	26.7877	18.0753	22.564	0	-2.6458	82.8148	9.10026	0	45.374
2008	0.522913	6	52	24.6502	24.8676	24.086	25.8755	26.5939	26.7877	22.4696	22.564	1	-1.74686	99.984	9.9992	0.420625	50.6384
2008	0.003609	6	53	21.5235	24.8676	22.6349	25.8755	24.3903	26.7877	20.4105	22.564	0	-2.80744	79.899	8.93862	0.0036025	54.9107
2008	3e-06	6	54	19.1715	24.8676	20.502	25.8755	21.374	26.7877	18.9973	22.564	0	-3.90232	61.5242	7.84374	3e-06	43.0409
2008	0	6	55	24.9704	24.8676	26.5932	25.8755	26.1136	26.7877	24.9285	22.564	0	-0.422923	128.214	11.3231	0	102.393
2008	0.000781	6	56	21.4249	24.8676	21.7699	25.8755	23.3472	26.7877	20.9062	22.564	0	-2.574	84.1268	9.17206	0.0007807	54.996
2008	1.83003	6	57	23.3758	24.8676	23.1838	25.8755	24.9759	26.7877	22.3814	22.564	1	-2.12289	92.6055	9.62317	1.04029	49.7319
2008	0	6	58	19.8723	24.8676	20.0103	25.8755	22.6025	26.7877	17.21	22.564	0	0	0	0	0	86.1229
2008	3.83911	6	59	23.7567	24.8676	25.3844	25.8755	25.7867	26.7877	25.0422	22.564	1	-1.43108	106.399	10.315	1.57673	62.8801
2008	0.010141	6	60	23.3512	24.8676	25.6077	25.8755	26.9581	26.7877	22.9553	22.564	0	-2.75912	80.7651	8.98694	0.0100899	36.6161
2008	0.089084	6	61	25.3872	24.8676	26.0169	25.8755	27.8124	26.7877	24.4939	22.564	0	-1.87882	97.3624	9.86724	0.085337	57.4359
2008	41.0605	6	62	25.2126	24.8676	25.5896	25.8755	26.3402	26.7877	23.8712	22.564	1	-0.361584	129.606	11.3845	3.73911	111.305
2008	0.042972	6	63	21.742	24.8676	22.2607	25.8755	23.6084	26.7877	20.9087	22.564	0	-0.00995546	137.736	11.7361	0.0420743	116.664
2008	0.648883	6	64	23.9375	24.8676	24.7938	25.8755	26.099	26.7877	23.0529	22.564	1	-0.795829	119.908	10.9502	0.500098	84.2872
2008	66.5934	6	65	25.479	24.8676	27.0013	25.8755	28.506	26.7877	0	22.564	1	-1.56797	103.594	10.1781	4.21351	60.4896
2008	2.6e-05	6	66	21.7512	24.8676	21.7326	25.8755	23.3392	26.7877	21.0429	22.564	0	-2.39777	87.3906	9.3483	2.6e-05	37.7455
2008	0.030517	6	67	22.2839	24.8676	22.7948	25.8755	23.827	26.7877	21.7624	22.564	0	-1.50084	104.965	10.2452	0.0300606	38.8916
2008	31.3695	6	68	25.6723	24.8676	27.3422	25.8755	29.248	26.7877	23.927	22.564	1	-0.246587	132.238	11.4995	3.47722	105.596
2008	0.296421	6	69	22.1801	24.8676	24.9994	25.8755	25.6169	26.7877	23.5458	22.564	1	-2.61533	83.3703	9.13073	0.259607	46.2674
2008	0.000173	6	70	21.9056	24.8676	22.3384	25.8755	24.3039	26.7877	18.3755	22.564	0	-2.85919	78.9765	8.88687	0.000173	54.3336
2008	0.003547	6	71	20.5082	24.8676	21.3515	25.8755	22.3603	26.7877	19.7477	22.564	0	-3.0875	74.9707	8.65856	0.0035407	60.8179
2008	0.014024	6	72	21.1468	24.8676	21.974	25.8755	23.0604	26.7877	20.5189	22.564	0	-3.21689	72.7468	8.52917	0.0139266	58.299
2008	1.23567	6	73	25.2346	24.8676	26.7938	25.8755	27.6773	26.7877	23.1381	22.564	1	-0.504611	126.37	11.2415	0.804541	69.1227
2008	0	6	74	23.2048	24.8676	25.1885	25.8755	25.7164	26.7877	0	22.564	0	-2.24606	90.25	9.5	0	26.5036
2008	0	6	75	19.811	24.8676	20.8112	25.8755	22.4178	26.7877	19.2438	22.564	0	0	0	0	0	61.483
2008	0.028023	6	76	23.5932	24.8676	22.217	25.8755	24.0947	26.7877	22.1895	22.564	0	0	0	0	0.0276375	52.7934
2008	0	6	77	20.0492	24.8676	19.3328	25.8755	21.2691	26.7877	19.4628	22.564	0	0	0	0	0	73.3539
2008	0	6	78	19.1516	24.8676	24.8496	25.8755	25.1908	26.7877	22.137	22.564	0	-2.8113	79.8299	8.93476	0	102.496
2008	0	6	79	21.4176	24.8676	22.8164	25.8755	24.4298	26.7877	20.4385	22.564	0	-2.11291	92.7977	9.63316	0	33.8284
2008	8.7e-05	6	80	17.6938	24.8676	20.6	25.8755	21.2877	26.7877	16.2143	22.564	0	-3.41174	69.4609	8.33432	8.7e-05	49.1247
2008	0	6	81	22.3463	24.8676	23.8368	25.8755	24.5913	26.7877	21.27	22.564	0	-2.21363	90.8673	9.53244	0	75.879
2008	10.0275	6	82	24.9457	24.8676	23.8637	25.8755	24.7459	26.7877	22.6858	22.564	1	-0.269687	131.707	11.4764	2.4004	125.922
2008	0	6	83	22.4043	24.8676	22.9297	25.8755	24.2972	26.7877	21.0839	22.564	0	-2.42456	86.8904	9.3215	0	66.4247
2008	1.5e-05	6	84	23.4512	24.8676	23.448	25.8755	25.2506	26.7877	21.626	22.564	0	-2.02794	94.442	9.71813	1.5e-05	25.5691
2008	0.05692	6	85	20.6928	24.8676	20.8885	25.8755	22.5241	26.7877	20.4039	22.564	0	0	0	0	0.055359	29.3092
2008	1e-06	6	86	20.982	24.8676	20.9966	25.8755	23.0959	26.7877	20.8495	22.564	0	-2.6266	83.1646	9.11946	1e-06	68.4559
2008	0.426722	6	87	23.6121	24.8676	26.3996	25.8755	27.7354	26.7877	24.1978	22.564	1	-2.36176	88.0651	9.3843	0.35538	38.0659
2008	0.07417	6	88	20.955	24.8676	21.8207	25.8755	23.0168	26.7877	20.2317	22.564	0	-3.29699	71.3868	8.44907	0.0715483	33.9784
2008	1.9e-05	6	89	19.9375	24.8676	21.4631	25.8755	23.0055	26.7877	19.4006	22.564	0	-2.58999	83.8337	9.15607	1.9e-05	68.2276
2008	1.81111	6	90	23.0082	24.8676	22.0188	25.8755	22.918	26.7877	23.4204	22.564	1	-1.54863	103.987	10.1974	1.03358	99.7517
2008	0	6	91	19.6924	24.8676	22.4991	25.8755	24.1847	26.7877	20.5769	22.564	0	0	0	0	0	96.7187
2008	0.001059	6	92	20.0682	24.8676	21.643	25.8755	22.4502	26.7877	20.5545	22.564	0	-3.45177	68.7953	8.29429	0.0010584	41.2684
2008	2.7e-05	6	93	20.135	24.8676	21.699	25.8755	23.255	26.7877	20.2792	22.564	0	-3.27107	71.8255	8.47499	2.7e-05	44.3208
2008	0.227536	6	94	21.6569	24.8676	21.592	25.8755	23.0249	26.7877	19.7497	22.564	1	-1.74542	100.013	10.0006	0.205009	74.0022
2008	0	6	95	18.125	24.8676	20.6721	25.8755	22.3949	26.7877	19.0907	22.564	0	0	0	0	0	43.7947
2008	0.11029	6	96	24.1492	24.8676	26.0177	25.8755	26.1649	26.7877	22.7478	22.564	1	-0.765622	120.57	10.9804	0.104621	42.4835
2008	1e-06	6	97	20.1349	24.8676	21.8688	25.8755	22.8618	26.7877	20.4362	22.564	0	-1.77139	99.494	9.97467	1e-06	54.1373
2008	0	6	98	21.54	24.8676	25.1746	25.8755	26.5434	26.7877	22.8269	22.564	0	-2.93187	77.6899	8.81419	0	82.907
2008	0.000259	6	99	20.4763	24.8676	21.4893	25.8755	22.863	26.7877	20.2569	22.564	0	-3.07835	75.1292	8.66771	0.000259	45.2412
2008	120.051	6	100	25.6315	24.8676	27.0111	25.8755	27.5776	26.7877	25.999	22.564	1	0.157538	141.696	11.9036	4.79621	124.008
2008	9.59233	6	101	24.4758	24.8676	25.8689	25.8755	26.8594	26.7877	23.7475	22.564	1	-0.234036	132.527	11.512	2.36013	130.004
2008	1e-05	6	102	20.3998	24.8676	20.7097	25.8755	23.2526	26.7877	13.8106	22.564	0	-3.61055	66.1866	8.13551	1e-05	67.5089
2008	0.407311	6	103	23.1927	24.8676	24.1601	25.8755	25.6158	26.7877	21.6757	22.564	1	-0.12209	135.117	11.624	0.341681	129.454
2008	0	6	104	21.3253	24.8676	24.3534	25.8755	24.8326	26.7877	21.8057	22.564	0	-1.08421	113.675	10.6618	0	37.9169
2008	3.08359	6	105	22.17	24.8676	23.7784	25.8755	25.8595	26.7877	22.4167	22.564	1	-2.26169	89.9533	9.48437	1.40698	75.4611
2008	0.071829	6	106	22.3652	24.8676	23.3542	25.8755	23.9484	26.7877	21.5946	22.564	0	-1.77928	99.3367	9.96678	0.0693665	34.9816
2008	0.033555	6	107	21.9136	24.8676	24.1578	25.8755	25.5153	26.7877	22.6582	22.564	0	-3.20733	72.91	8.53873	0.0330043	40.8498
2008	0.000594	6	108	23.2924	24.8676	24.2694	25.8755	25.9218	26.7877	21.016	22.564	0	-2.79349	80.1486	8.95258	0.0005938	40.9365
2008	7.54754	6	109	24.3686	24.8676	25.838	25.8755	27.0033	26.7877	23.4025	22.564	1	-2.3968	87.4086	9.34926	2.14564	79.3158
2008	0.763287	6	110	23.9991	24.8676	24.7648	25.8755	26.2929	26.7877	22.7798	22.564	1	-0.95383	116.472	10.7922	0.56718	85.7158
2008	1.9e-05	6	111	19.9939	24.8676	22.9908	25.8755	23.9251	26.7877	19.6381	22.564	0	-3.61861	66.0555	8.12746	1.9e-05	58.814
2008	0.009217	6	112	24.0445	24.8676	25.3888	25.8755	25.4705	26.7877	22.0526	22.564	0	-0.854344	118.629	10.8917	0.0091748	75.6089
2008	4.59831	6	113	23.5179	24.8676	24.4105	25.8755	26.0907	26.7877	23.3383	22.564	1	-2.57827	84.0484	9.16779	1.72246	114.75
2008	1.47982	6	114	24.7687	24.8676	26.8681	25.8755	28.1383	26.7877	25.0379	22.564	1	-3.29623	71.3997	8.44983	0.908188	51.1995
2008	0	6	115	24.0445	24.8676	25.3888	25.8755	22.3715	26.7877	18.4433	22.564	0	0	0	0	0	40.8244
2008	0.075748	6	116	22.9611	24.8676	26.471	25.8755	26.9767	26.7877	24.3985	22.564	0	-2.01282	94.7361	9.73325	0.0730162	40.2417
2008	0.001461	6	117	20.9785	24.8676	21.5195	25.8755	23.5535	26.7877	19.9374	22.564	0	-2.67823	82.2257	9.06784	0.0014599	35.3272
2008	0.465918	6	118	25.2138	24.8676	26.5932	25.8755	25.9891	26.7877	23.3332	22.564	1	0.298733	145.077	12.0448	0.382482	109.626
2008	0.000653	6	119	17.8924	24.8676	19.4195	25.8755	21.6417	26.7877	17.7876	22.564	0	0	0	0	0.0006528	66.5695
2008	0.001215	6	120	21.1513	24.8676	21.9097	25.8755	23.6129	26.7877	20.6213	22.564	0	-2.60246	83.6055	9.14361	0.0012143	25.1444
2008	0.009963	6	121	19.4652	24.8676	21.2792	25.8755	21.9854	26.7877	0	22.564	0	0	0	0	0.0099137	41.3493
2008	7.29064	6	122	22.974	24.8676	24.9909	25.8755	25.3331	26.7877	22.2582	22.564	1	-2.04328	94.144	9.70279	2.11513	72.139
2008	3.24154	6	123	22.7309	24.8676	24.1096	25.8755	24.7406	26.7877	20.8009	22.564	1	-1.39142	107.219	10.3546	1.44493	80.435
2008	12.8598	6	124	24.8123	24.8676	26.0082	25.8755	26.9727	26.7877	24.4474	22.564	1	0.137798	141.226	11.8839	2.629	127.781
2008	0.068182	6	125	19.3572	24.8676	21.1215	25.8755	21.9154	26.7877	18.4764	22.564	0	0	0	0	0.0659581	35.207
2008	0.040474	6	126	19.9564	24.8676	19.8968	25.8755	20.6899	26.7877	19.0075	22.564	0	0	0	0	0.0396764	50.4485
2008	0.0971	6	127	24.2235	24.8676	25.8894	25.8755	26.3979	26.7877	22.8706	22.564	0	-1.74681	99.9851	9.99925	0.0926703	42.2879
2008	0.000781	6	128	19.0163	24.8676	19.7947	25.8755	22.3645	26.7877	20.003	22.564	0	-2.93726	77.595	8.8088	0.0007807	89.6767
2008	0	6	129	17.6016	24.8676	16.4589	25.8755	20.2902	26.7877	17.4968	22.564	0	-3.6119	66.1646	8.13416	0	114.75
2008	3e-06	6	130	20.6577	24.8676	23.6475	25.8755	24.0509	26.7877	21.7532	22.564	0	-2.73971	81.1144	9.00635	3e-06	38.0719
2008	5e-06	6	131	22.4865	24.8676	23.6807	25.8755	24.5267	26.7877	21.679	22.564	0	-1.24395	110.294	10.5021	5e-06	44.5208
2008	0.462483	6	132	24.3372	24.8676	25.6714	25.8755	27.3623	26.7877	23.7115	22.564	1	-2.42409	86.8992	9.32197	0.380136	49.8168
2008	0	6	133	21.4158	24.8676	21.9983	25.8755	24.0534	26.7877	21.0477	22.564	0	-2.66678	82.4334	9.07929	0	42.105
2008	1.2e-05	6	134	20.5394	24.8676	21.5152	25.8755	23.3792	26.7877	20.407	22.564	0	-3.18777	73.2444	8.55829	1.2e-05	48.355
2008	7.37642	6	135	23.683	24.8676	24.8694	25.8755	25.9152	26.7877	23.0935	22.564	1	-3.18746	73.2497	8.5586	2.12542	61.4231
2008	1e-06	6	136	21.546	24.8676	22.6827	25.8755	24.1366	26.7877	21.485	22.564	0	-1.94199	96.1198	9.80407	1e-06	83.5673
2008	259.241	6	137	27.0014	24.8676	27.9001	25.8755	30.3197	26.7877	26.5554	22.564	1	-0.456921	127.445	11.2891	5.56161	99.4146
2008	0	6	138	21.5058	24.8676	25.2882	25.8755	26.4789	26.7877	21.4571	22.564	0	-3.80929	62.9924	7.93677	0	95.464
2008	0.044071	6	139	22.67	24.8676	24.8614	25.8755	25.3197	26.7877	22.9828	22.564	0	-3.05322	75.5655	8.69284	0.0431275	39.2647
2008	3e-06	6	140	20.9101	24.8676	22.9179	25.8755	24.0158	26.7877	21.1645	22.564	0	0	0	0	3e-06	89.8711
2008	0.154918	6	141	23.3622	24.8676	25.2123	25.8755	26.3819	26.7877	23.0143	22.564	1	-0.66935	122.694	11.0767	0.144029	43.7268
2008	0.000612	6	142	20.2429	24.8676	22.3353	25.8755	23.6087	26.7877	20.6599	22.564	0	-3.1497	73.8974	8.59636	0.0006118	40.8864
2008	4e-06	6	143	24.0445	24.8676	25.3888	25.8755	22.2084	26.7877	17.759	22.564	0	-2.94386	77.4787	8.8022	4e-06	99.37
2008	0.000641	7	1	19.6129	21.2352	24.8808	24.1318	25.2067	24.6121	21.2415	22.1063	0	0	0	0	0.0006408	195.077
2008	0.000326	7	2	21.7299	21.2352	20.1185	24.1318	23.2791	24.6121	20.9442	22.1063	0	-0.825294	27.3453	5.22927	0.0003259	122.196
2008	0.392671	7	3	23.159	21.2352	24.974	24.1318	26.6137	24.6121	22.998	22.1063	1	-0.195825	34.3249	5.85874	0.331224	133.341
2008	2.5e-05	7	4	20.5457	21.2352	20.8243	24.1318	23.1796	24.6121	20.6654	22.1063	0	-0.329832	32.7726	5.72473	2.5e-05	118.062
2008	6.73825	7	5	24.5014	21.2352	25.9647	24.1318	27.6836	24.6121	24.5335	22.1063	1	2.87144	79.6735	8.926	2.04618	118.062
2008	4.00459	7	6	24.8676	21.2352	25.8755	24.1318	26.7877	24.6121	22.564	22.1063	1	2.84575	79.2156	8.90031	1.61035	120.274
2008	0	7	8	18.2383	21.2352	18.059	24.1318	21.2006	24.6121	15.1592	22.1063	0	-0.97715	25.7802	5.07742	0	195.446
2008	1.34686	7	9	25.298	21.2352	26.4773	24.1318	26.9679	24.6121	25.9723	22.1063	1	2.67507	76.2066	8.72964	0.853077	12.815
2008	0.000116	7	10	19.6718	21.2352	20.9759	24.1318	23.0004	24.6121	17.6911	22.1063	0	0.302645	40.4141	6.35721	0.000116	132.627
2008	0.000256	7	11	18.6577	21.2352	20.5737	24.1318	22.9654	24.6121	17.3178	22.1063	0	0.813958	47.1766	6.86852	0.000256	142.583
2008	2.2e-05	7	12	21.5102	21.2352	23.451	24.1318	25.241	24.6121	21.0073	22.1063	0	-1.06685	24.8773	4.98772	2.2e-05	176.506
2008	0.020407	7	13	22.7955	21.2352	23.8369	24.1318	24.7203	24.6121	23.0551	22.1063	0	-0.243841	33.7645	5.81072	0.0202016	94.4626
2008	8e-06	7	14	22.0883	21.2352	23.5749	24.1318	23.9702	24.6121	21.3077	22.1063	0	1.71499	60.366	7.76955	8e-06	124.312
2008	0.00451	7	15	21.4333	21.2352	21.8656	24.1318	23.6736	24.6121	20.7281	22.1063	0	-0.657609	29.1272	5.39696	0.0044999	117.588
2008	0.000111	7	16	19.7729	21.2352	19.9892	24.1318	21.0244	24.6121	18.9494	22.1063	0	0	0	0	0.000111	107.051
2008	0.013595	7	17	20.4378	21.2352	22.5593	24.1318	23.5371	24.6121	20.0545	22.1063	0	-0.986274	25.6876	5.06829	0.0135034	149.882
2008	0.650965	7	18	24.1394	21.2352	26.0112	24.1318	28.1592	24.6121	24.6495	22.1063	1	0.299248	40.371	6.35381	0.50136	101.183
2008	0.047892	7	19	21.1411	21.2352	20.4132	24.1318	22.2888	24.6121	20.2373	22.1063	0	1.37419	55.1865	7.42876	0.0467805	35.8489
2008	2.2e-05	7	20	20.5808	21.2352	23.0933	24.1318	23.39	24.6121	19.219	22.1063	0	0	0	0	2.2e-05	76.4655
2008	0.000158	7	21	17.8186	21.2352	20.2106	24.1318	20.9285	24.6121	14.961	22.1063	0	0	0	0	0.000158	108.658
2008	1.4e-05	7	22	20.2841	21.2352	22.2915	24.1318	23.1162	24.6121	20.0711	22.1063	0	0.0846778	37.6903	6.13924	1.4e-05	60.0877
2008	12.3665	7	23	25.0473	21.2352	26.855	24.1318	28.0687	24.6121	24.9735	22.1063	1	2.6314	75.446	8.68597	2.59275	4.83102
2008	32.5695	7	24	25.2942	21.2352	26.2497	24.1318	27.0411	24.6121	21.8189	22.1063	1	3.28115	87.1556	9.33572	3.51362	16.3406
2008	0.119154	7	25	23.0854	21.2352	24.8901	24.1318	25.9142	24.6121	23.6396	22.1063	1	0.933669	48.8354	6.98824	0.112573	30.3355
2008	2.47128	7	26	25.7024	21.2352	27.9311	24.1318	29.1558	24.6121	25.8681	22.1063	1	0.393028	41.5715	6.44759	1.24452	147.641
2008	0.001105	7	27	20.8716	21.2352	23.0547	24.1318	23.9107	24.6121	19.9648	22.1063	0	0	0	0	0.0011044	174.81
2008	0.001603	7	28	21.1218	21.2352	22.4923	24.1318	23.997	24.6121	16.8598	22.1063	0	0.463502	42.4852	6.51807	0.0016017	185.712
2008	7e-05	7	29	19.0063	21.2352	22.8147	24.1318	23.1963	24.6121	21.386	22.1063	0	0	0	0	7e-05	194.561
2008	0.131944	7	30	22.2457	21.2352	24.3733	24.1318	26.213	24.6121	23.0807	22.1063	1	0.503268	43.0052	6.55783	0.123937	126.332
2008	0	7	31	20.2245	21.2352	18.4486	24.1318	21.3051	24.6121	19.1669	22.1063	0	0	0	0	0	74.9224
2008	0.000125	7	32	22.2503	21.2352	22.74	24.1318	24.1447	24.6121	21.6137	22.1063	0	0.700451	45.6303	6.75502	0.000125	55.02
2008	0.006826	7	33	23.0891	21.2352	21.9337	24.1318	24.0499	24.6121	23.2326	22.1063	0	1.34774	54.7942	7.40231	0.0068028	35.8788
2008	5.25711	7	34	23.8907	21.2352	25.5623	24.1318	26.1859	24.6121	22.8998	22.1063	1	0.853292	47.7185	6.90786	1.83372	43.1547
2008	35.9244	7	35	26.2218	21.2352	27.9664	24.1318	28.9474	24.6121	24.1558	22.1063	1	3.45174	90.3699	9.50631	3.60887	10.1285
2008	4.35315	7	36	25.0298	21.2352	25.496	24.1318	26.5908	24.6121	21.5077	22.1063	1	3.28006	87.1353	9.33463	1.67769	10.3081
2008	0.00017	7	37	22.6514	21.2352	21.596	24.1318	24.597	24.6121	21.727	22.1063	0	0.253772	39.7951	6.30834	0.00017	128.924
2008	0.000474	7	38	21.9708	21.2352	25.0808	24.1318	25.8649	24.6121	21.6935	22.1063	0	-0.0231657	36.3778	6.0314	0.0004739	165.015
2008	8.6e-05	7	39	21.0932	21.2352	23.6914	24.1318	24.8466	24.6121	20.7791	22.1063	0	-0.347903	32.566	5.70666	8.6e-05	148.834
2008	6.9e-05	7	40	23.9386	21.2352	24.1194	24.1318	25.8159	24.6121	22.974	22.1063	0	0.487259	42.7955	6.54183	6.9e-05	171.288
2008	7.1091	7	41	25.6221	21.2352	26.3769	24.1318	28.1167	24.6121	25.0285	22.1063	1	1.89335	63.1694	7.94792	2.09299	49.2724
2008	0.078563	7	42	22.4631	21.2352	23.079	24.1318	23.9167	24.6121	21.405	22.1063	0	1.63362	59.1082	7.68819	0.0756296	28.6621
2008	0.000485	7	43	21.298	21.2352	21.2648	24.1318	24.0216	24.6121	18.5026	22.1063	0	-0.0867161	35.6152	5.96785	0.0004849	174.211
2008	5.34396	7	44	23.8661	21.2352	25.3814	24.1318	26.3742	24.6121	23.6889	22.1063	1	3.30461	87.5941	9.35917	1.8475	16.2327
2008	34.7145	7	45	26.1365	21.2352	27.1252	24.1318	28.702	24.6121	24.9427	22.1063	1	2.88505	79.9168	8.93962	3.57556	26.9371
2008	0	7	46	18.7527	21.2352	22.9319	24.1318	23.4647	24.6121	20.3573	22.1063	0	0	0	0	0	149.761
2008	109.855	7	47	26.513	21.2352	26.8733	24.1318	28.7035	24.6121	26.2584	22.1063	1	2.93016	80.7253	8.98472	4.70822	20.8445
2008	0.060545	7	48	20.963	21.2352	21.5936	24.1318	23.2723	24.6121	21.1947	22.1063	0	-0.275368	33.3991	5.7792	0.0587829	87.6377
2008	3e-05	7	49	21.3116	21.2352	22.3852	24.1318	24.0741	24.6121	21.722	22.1063	0	0	0	0	3e-05	95.0847
2008	0.001558	7	50	18.4493	21.2352	21.0174	24.1318	22.664	24.6121	19.7606	22.1063	0	0	0	0	0.0015568	197.214
2008	0	7	51	18.5826	21.2352	19.141	24.1318	21.1691	24.6121	18.0753	22.1063	0	0.199947	39.1189	6.25451	0	156.731
2008	0.157579	7	52	24.6502	21.2352	24.086	24.1318	26.5939	24.6121	22.4696	22.1063	1	1.09889	51.1719	7.15346	0.146331	80.7455
2008	0.045806	7	53	21.5235	21.2352	22.6349	24.1318	24.3903	24.6121	20.4105	22.1063	0	0.0383074	37.1231	6.09287	0.0447879	157.938
2008	0.000156	7	54	19.1715	21.2352	20.502	24.1318	21.374	24.6121	18.9973	22.1063	0	-1.05658	24.9799	4.99799	0.000156	136.321
2008	1.63889	7	55	24.9704	21.2352	26.5932	24.1318	26.1136	24.6121	24.9285	22.1063	1	2.42283	71.8662	8.47739	0.970358	26.185
2008	1.1e-05	7	56	21.4249	21.2352	21.7699	24.1318	23.3472	24.6121	20.9062	22.1063	0	0.271749	40.0223	6.32632	1.1e-05	163.449
2008	0.057939	7	57	23.3758	21.2352	23.1838	24.1318	24.9759	24.6121	22.3814	22.1063	0	0.72286	45.9335	6.77743	0.0563227	72.8962
2008	4.1e-05	7	58	19.8723	21.2352	20.0103	24.1318	22.6025	24.6121	17.21	22.1063	0	0	0	0	4.1e-05	192.282
2008	2.02081	7	59	23.7567	21.2352	25.3844	24.1318	25.7867	24.6121	25.0422	22.1063	1	1.41467	55.7894	7.46923	1.10552	57.1087
2008	0.111299	7	60	23.3512	21.2352	25.6077	24.1318	26.9581	24.6121	22.9553	22.1063	1	0.0866265	37.7142	6.14119	0.10553	131.876
2008	1.39772	7	61	25.3872	21.2352	26.0169	24.1318	27.8124	24.6121	24.4939	22.1063	1	0.966925	49.3013	7.02149	0.874519	131.075
2008	7.74647	7	62	25.2126	21.2352	25.5896	24.1318	26.3402	24.6121	23.8712	22.1063	1	2.48416	72.9099	8.53873	2.16865	10.1255
2008	0.076624	7	63	21.742	21.2352	22.2607	24.1318	23.6084	24.6121	20.9087	22.1063	0	2.83579	79.0385	8.89036	0.0738302	18.2207
2008	3.86861	7	64	23.9375	21.2352	24.7938	24.1318	26.099	24.6121	23.0529	22.1063	1	2.04992	65.6827	8.10449	1.58281	78.0118
2008	7.85589	7	65	25.479	21.2352	27.0013	24.1318	28.506	24.6121	0	22.1063	1	1.27778	53.7633	7.33235	2.18108	63.3675
2008	0.008096	7	66	21.7512	21.2352	21.7326	24.1318	23.3392	24.6121	21.0429	22.1063	0	0.447982	42.2831	6.50255	0.0080634	96.1044
2008	0.000234	7	67	22.2839	21.2352	22.7948	24.1318	23.827	24.6121	21.7624	22.1063	0	1.3449	54.7522	7.39947	0.000234	115.71
2008	85.7838	7	68	25.6723	21.2352	27.3422	24.1318	29.248	24.6121	23.927	22.1063	1	2.59916	74.887	8.65373	4.46342	18.1546
2008	0.001264	7	69	22.1801	21.2352	24.9994	24.1318	25.6169	24.6121	23.5458	22.1063	0	0.230417	39.501	6.28498	0.0012632	161.462
2008	0.019125	7	70	21.9056	21.2352	22.3384	24.1318	24.3039	24.6121	18.3755	22.1063	0	-0.0134426	36.4952	6.04112	0.0189444	156.563
2008	6e-06	7	71	20.5082	21.2352	21.3515	24.1318	22.3603	24.6121	19.7477	22.1063	0	-0.241755	33.7888	5.81281	6e-06	170.224
2008	0.000851	7	72	21.1468	21.2352	21.974	24.1318	23.0604	24.6121	20.5189	22.1063	0	-0.37114	32.3013	5.68343	0.0008506	170.148
2008	9.13633	7	73	25.2346	21.2352	26.7938	24.1318	27.6773	24.6121	23.1381	22.1063	1	2.34114	70.4878	8.3957	2.31613	51.8538
2008	0	7	74	23.2048	21.2352	25.1885	24.1318	25.7164	24.6121	0	22.1063	0	0.599684	44.279	6.65425	0	109.722
2008	0	7	75	19.811	21.2352	20.8112	24.1318	22.4178	24.6121	19.2438	22.1063	0	0	0	0	0	174.04
2008	0.001437	7	76	23.5932	21.2352	22.217	24.1318	24.0947	24.6121	22.1895	22.1063	0	0	0	0	0.001436	155.488
2008	0	7	77	20.0492	21.2352	19.3328	24.1318	21.2691	24.6121	19.4628	22.1063	0	0	0	0	0	173.32
2008	0	7	78	19.1516	21.2352	24.8496	24.1318	25.1908	24.6121	22.137	22.1063	0	0.0344451	37.0761	6.08901	0	210.075
2008	0	7	79	21.4176	21.2352	22.8164	24.1318	24.4298	24.6121	20.4385	22.1063	0	0.732841	46.0689	6.78741	0	128.353
2008	0.000256	7	80	17.6938	21.2352	20.6	24.1318	21.2877	24.6121	16.2143	22.1063	0	-0.565993	30.1244	5.48857	0.000256	108.917
2008	0.002892	7	81	22.3463	21.2352	23.8368	24.1318	24.5913	24.6121	21.27	22.1063	0	0.632122	44.7118	6.68669	0.0028878	45.7831
2008	1.92353	7	82	24.9457	21.2352	23.8637	24.1318	24.7459	24.6121	22.6858	22.1063	1	2.57606	74.4877	8.63063	1.07279	13.0604
2008	0.453888	7	83	22.4043	21.2352	22.9297	24.1318	24.2972	24.6121	21.0839	22.1063	1	0.421189	41.9354	6.47576	0.374241	52.6032
2008	0.000958	7	84	23.4512	21.2352	23.448	24.1318	25.2506	24.6121	21.626	22.1063	0	0.817812	47.2296	6.87238	0.0009575	130.117
2008	0.120029	7	85	20.6928	21.2352	20.8885	24.1318	22.5241	24.6121	20.4039	22.1063	1	0	0	0	0.113355	128.389
2008	0.000633	7	86	20.982	21.2352	20.9966	24.1318	23.0959	24.6121	20.8495	22.1063	0	0.219148	39.3595	6.27372	0.0006328	174.863
2008	0.001794	7	87	23.6121	21.2352	26.3996	24.1318	27.7354	24.6121	24.1978	22.1063	0	0.483985	42.7527	6.53855	0.0017924	120.515
2008	0.12383	7	88	20.955	21.2352	21.8207	24.1318	23.0168	24.6121	20.2317	22.1063	1	-0.451244	31.3972	5.60332	0.116742	109.299
2008	0.001358	7	89	19.9375	21.2352	21.4631	24.1318	23.0055	24.6121	19.4006	22.1063	0	0.255761	39.8202	6.31033	0.0013571	168.34
2008	1.29318	7	90	23.0082	21.2352	22.0188	24.1318	22.918	24.6121	23.4204	22.1063	1	1.29711	54.0472	7.35168	0.829938	20.7177
2008	0	7	91	19.6924	21.2352	22.4991	24.1318	24.1847	24.6121	20.5769	22.1063	0	0	0	0	0	205.705
2008	0.0416	7	92	20.0682	21.2352	21.643	24.1318	22.4502	24.6121	20.5545	22.1063	0	-0.606024	29.6866	5.44854	0.040758	120.387
2008	0	7	93	20.135	21.2352	21.699	24.1318	23.255	24.6121	20.2792	22.1063	0	-0.42532	31.6884	5.62925	0	146.199
2008	0.000893	7	94	21.6569	21.2352	21.592	24.1318	23.0249	24.6121	19.7497	22.1063	0	1.10033	51.1925	7.15489	0.0008926	47.886
2008	0	7	95	18.125	21.2352	20.6721	24.1318	22.3949	24.6121	19.0907	22.1063	0	0	0	0	0	136.845
2008	0.386555	7	96	24.1492	21.2352	26.0177	24.1318	26.1649	24.6121	22.7478	22.1063	1	2.08013	66.1732	8.13469	0.326822	86.6339
2008	0	7	97	20.1349	21.2352	21.8688	24.1318	22.8618	24.6121	20.4362	22.1063	0	1.07435	50.8215	7.12892	0	76.7089
2008	2.4e-05	7	98	21.54	21.2352	25.1746	24.1318	26.5434	24.6121	22.8269	22.1063	0	-0.0861249	35.6223	5.96844	2.4e-05	189.689
2008	2e-06	7	99	20.4763	21.2352	21.4893	24.1318	22.863	24.6121	20.2569	22.1063	0	-0.232604	33.8952	5.82196	2e-06	150.2
2008	79.7704	7	100	25.6315	21.2352	27.0111	24.1318	27.5776	24.6121	25.999	22.1063	1	3.00329	82.0447	9.05785	4.39161	9.14538
2008	1.06729	7	101	24.4758	21.2352	25.8689	24.1318	26.8594	24.6121	23.7475	22.1063	1	2.61171	75.1044	8.66628	0.72624	15.8877
2008	1e-06	7	102	20.3998	21.2352	20.7097	24.1318	23.2526	24.6121	13.8106	22.1063	0	-0.764801	27.9816	5.28977	1e-06	169.544
2008	1.57431	7	103	23.1927	21.2352	24.1601	24.1318	25.6158	24.6121	21.6757	22.1063	1	2.72366	77.0572	8.77823	0.945584	16.8271
2008	0	7	104	21.3253	21.2352	24.3534	24.1318	24.8326	24.6121	21.8057	22.1063	0	1.76154	61.0915	7.8161	0	101.619
2008	1.43176	7	105	22.17	21.2352	23.7784	24.1318	25.8595	24.6121	22.4167	22.1063	1	0.584059	44.0713	6.63863	0.888614	181.47
2008	0.000434	7	106	22.3652	21.2352	23.3542	24.1318	23.9484	24.6121	21.5946	22.1063	0	1.06647	50.7091	7.12103	0.0004339	98.386
2008	0.002137	7	107	21.9136	21.2352	24.1578	24.1318	25.5153	24.6121	22.6582	22.1063	0	-0.361581	32.4101	5.69299	0.0021347	124.603
2008	0.016386	7	108	23.2924	21.2352	24.2694	24.1318	25.9218	24.6121	21.016	22.1063	0	0.0522618	37.2934	6.10683	0.0162532	122.666
2008	0.528121	7	109	24.3686	21.2352	25.838	24.1318	27.0033	24.6121	23.4025	22.1063	1	0.448945	42.2957	6.50351	0.424039	44.3535
2008	0.138798	7	110	23.9991	21.2352	24.7648	24.1318	26.2929	24.6121	22.7798	22.1063	1	1.89192	63.1466	7.94649	0.129973	36.4457
2008	0	7	111	19.9939	21.2352	22.9908	24.1318	23.9251	24.6121	19.6381	22.1063	0	-0.772859	27.8964	5.28171	0	159.481
2008	6.5e-05	7	112	24.0445	21.2352	25.3888	24.1318	25.4705	24.6121	22.0526	22.1063	0	1.9914	64.7377	8.04597	6.5e-05	82.1604
2008	2.20877	7	113	23.5179	21.2352	24.4105	24.1318	26.0907	24.6121	23.3383	22.1063	1	0.267475	39.9682	6.32204	1.16589	225.973
2008	5.6232	7	114	24.7687	21.2352	26.8681	24.1318	28.1383	24.6121	25.0379	22.1063	1	-0.450482	31.4058	5.60408	1.89058	165.325
2008	2e-06	7	115	24.0445	21.2352	25.3888	24.1318	22.3715	24.6121	18.4433	22.1063	0	0	0	0	2e-06	118.446
2008	7.2e-05	7	116	22.9611	21.2352	26.471	24.1318	26.9767	24.6121	24.3985	22.1063	0	0.832932	47.4376	6.8875	7.2e-05	130.208
2008	0.002002	7	117	20.9785	21.2352	21.5195	24.1318	23.5535	24.6121	19.9374	22.1063	0	0.167522	38.7144	6.22209	0.002	111.113
2008	6.52191	7	118	25.2138	21.2352	26.5932	24.1318	25.9891	24.6121	23.3332	22.1063	1	3.14448	84.6225	9.19905	2.01782	46.1281
2008	0.00708	7	119	17.8924	21.2352	19.4195	24.1318	21.6417	24.6121	17.7876	22.1063	0	0	0	0	0.0070551	168.177
2008	0.008194	7	120	21.1513	21.2352	21.9097	24.1318	23.6129	24.6121	20.6213	22.1063	0	0.243291	39.663	6.29786	0.0081606	114.528
2008	1.8e-05	7	121	19.4652	21.2352	21.2792	24.1318	21.9854	24.6121	0	22.1063	0	0	0	0	1.8e-05	106.564
2008	0.687398	7	122	22.974	21.2352	24.9909	24.1318	25.3331	24.6121	22.2582	22.1063	1	0.80247	47.0189	6.85704	0.523188	58.0933
2008	0.120238	7	123	22.7309	21.2352	24.1096	24.1318	24.7406	24.6121	20.8009	22.1063	1	1.45433	56.3835	7.50889	0.113541	42.6226
2008	14.9228	7	124	24.8123	21.2352	26.0082	24.1318	26.9727	24.6121	24.4474	22.1063	1	2.98355	81.6875	9.03811	2.76775	10.536
2008	0.162334	7	125	19.3572	21.2352	21.1215	24.1318	21.9154	24.6121	18.4764	22.1063	1	0	0	0	0.15043	138.74
2008	0.009382	7	126	19.9564	21.2352	19.8968	24.1318	20.6899	24.6121	19.0075	22.1063	0	0	0	0	0.0093383	84.3617
2008	0.333206	7	127	24.2235	21.2352	25.8894	24.1318	26.3979	24.6121	22.8706	22.1063	1	1.09894	51.1726	7.15351	0.287587	127.31
2008	0.024053	7	128	19.0163	21.2352	19.7947	24.1318	22.3645	24.6121	20.003	22.1063	0	-0.0915099	35.558	5.96306	0.0237683	202.473
2008	5e-06	7	129	17.6016	21.2352	16.4589	24.1318	20.2902	24.6121	17.4968	22.1063	0	-0.766154	27.9673	5.28841	5e-06	225.973
2008	0	7	130	20.6577	21.2352	23.6475	24.1318	24.0509	24.6121	21.7532	22.1063	0	0.106041	37.9531	6.16061	0	91.9415
2008	0.001804	7	131	22.4865	21.2352	23.6807	24.1318	24.5267	24.6121	21.679	22.1063	0	1.6018	58.6199	7.65637	0.0018024	120.98
2008	0.000543	7	132	24.3372	21.2352	25.6714	24.1318	27.3623	24.6121	23.7115	22.1063	0	0.421659	41.9415	6.47623	0.0005429	112.51
2008	0	7	133	21.4158	21.2352	21.9983	24.1318	24.0534	24.6121	21.0477	22.1063	0	0.178972	38.857	6.23354	0	142.248
2008	0.004022	7	134	20.5394	21.2352	21.5152	24.1318	23.3792	24.6121	20.407	22.1063	0	-0.342022	32.6332	5.71254	0.0040139	154.74
2008	0.28493	7	135	23.683	21.2352	24.8694	24.1318	25.9152	24.6121	23.0935	22.1063	1	-0.34171	32.6367	5.71286	0.250704	167.343
2008	0.00013	7	136	21.546	21.2352	22.6827	24.1318	24.1366	24.6121	21.485	22.1063	0	0.903756	48.4183	6.95832	0.00013	50.3833
2008	358.941	7	137	27.0014	21.2352	27.9001	24.1318	30.3197	24.6121	26.5554	22.1063	1	2.38883	71.2909	8.44339	5.88594	23.6145
2008	3.6e-05	7	138	21.5058	21.2352	25.2882	24.1318	26.4789	24.6121	21.4571	22.1063	0	-0.96354	25.9185	5.09103	3.6e-05	203.674
2008	0.234797	7	139	22.67	21.2352	24.8614	24.1318	25.3197	24.6121	22.9828	22.1063	1	-0.207471	34.1885	5.8471	0.210907	144.835
2008	0.000591	7	140	20.9101	21.2352	22.9179	24.1318	24.0158	24.6121	21.1645	22.1063	0	0	0	0	0.0005908	200.292
2008	0.187262	7	141	23.3622	21.2352	25.2123	24.1318	26.3819	24.6121	23.0143	22.1063	1	2.1764	67.7488	8.23096	0.17165	86.1254
2008	2.4e-05	7	142	20.2429	21.2352	22.3353	24.1318	23.6087	24.6121	20.6599	22.1063	0	-0.303954	33.0695	5.75061	2.4e-05	122.52
2008	0.000321	7	143	24.0445	21.2352	25.3888	24.1318	22.2084	24.6121	17.759	22.1063	0	-0.0981167	35.4793	5.95645	0.0003209	210.189
2008	0.330521	8	1	19.6129	18.2383	24.8808	18.059	25.2067	21.2006	21.2415	15.1592	1	0	0	0	0.285571	195.702
2008	0	8	2	21.7299	18.2383	20.1185	18.059	23.2791	21.2006	20.9442	15.1592	0	0.151856	18.0805	4.25212	0	123.855
2008	0.008648	8	3	23.159	18.2383	24.974	18.059	26.6137	21.2006	22.998	15.1592	0	0.781325	23.8299	4.88159	0.0086108	133.67
2008	0	8	4	20.5457	18.2383	20.8243	18.059	23.1796	21.2006	20.6654	15.1592	0	0.647318	22.5396	4.74758	0	120.274
2008	0.129244	8	5	24.5014	18.2383	25.9647	18.059	27.6836	21.2006	24.5335	15.1592	1	3.84859	63.1843	7.94885	0.121548	14.6501
2008	0	8	6	24.8676	18.2383	25.8755	18.059	26.7877	21.2006	22.564	15.1592	0	3.8229	62.7765	7.92317	0	14.6501
2008	2e-06	8	7	21.2352	18.2383	24.1318	18.059	24.6121	21.2006	22.1063	15.1592	0	0.97715	25.7802	5.07742	2e-06	164.911
2008	0.543183	8	9	25.298	18.2383	26.4773	18.059	26.9679	21.2006	25.9723	15.1592	1	3.65222	60.1011	7.75249	0.433847	20.5959
2008	2.4e-05	8	10	19.6718	18.2383	20.9759	18.059	23.0004	21.2006	17.6911	15.1592	0	1.2798	28.9451	5.38006	2.4e-05	132.216
2008	0.000128	8	11	18.6577	18.2383	20.5737	18.059	22.9654	21.2006	17.3178	15.1592	0	1.79111	34.7083	5.89138	0.000128	146.109
2008	0	8	12	21.5102	18.2383	23.451	18.059	25.241	21.2006	21.0073	15.1592	0	-0.0897012	16.0846	4.01057	0	179.452
2008	0	8	13	22.7955	18.2383	23.8369	18.059	24.7203	21.2006	23.0551	15.1592	0	0.733308	23.3635	4.83358	0	97.0714
2008	0	8	14	22.0883	18.2383	23.5749	18.059	23.9702	21.2006	21.3077	15.1592	0	2.69214	46.1367	6.7924	0	131.853
2008	0	8	15	21.4333	18.2383	21.8656	18.059	23.6736	21.2006	20.7281	15.1592	0	0.319541	19.5347	4.41981	0	120.999
2008	0	8	16	19.7729	18.2383	19.9892	18.059	21.0244	21.2006	18.9494	15.1592	0	0	0	0	0	107.947
2008	0.001087	8	17	20.4378	18.2383	22.5593	18.059	23.5371	21.2006	20.0545	15.1592	0	-0.00912389	16.7374	4.09114	0.0010864	151.496
2008	0.011356	8	18	24.1394	18.2383	26.0112	18.059	28.1592	21.2006	24.6495	15.1592	0	1.2764	28.9085	5.37667	0.011292	105.135
2008	0.054534	8	19	21.1411	18.2383	20.4132	18.059	22.2888	21.2006	20.2373	15.1592	0	2.35134	41.6233	6.45161	0.053099	30.8437
2008	0	8	20	20.5808	18.2383	23.0933	18.059	23.39	21.2006	19.219	15.1592	0	0	0	0	0	76.7024
2008	0.001038	8	21	17.8186	18.2383	20.2106	18.059	20.9285	21.2006	14.961	15.1592	0	0	0	0	0.0010375	107.348
2008	0.005627	8	22	20.2841	18.2383	22.2915	18.059	23.1162	21.2006	20.0711	15.1592	0	1.06183	26.6472	5.16209	0.0056112	58.5364
2008	0.570584	8	23	25.0473	18.2383	26.855	18.059	28.0687	21.2006	24.9735	15.1592	1	3.60855	59.4259	7.70882	0.451448	12.1156
2008	2.38797	8	24	25.2942	18.2383	26.2497	18.059	27.0411	21.2006	21.8189	15.1592	1	4.2583	69.8656	8.35857	1.22023	9.84328
2008	0.000798	8	25	23.0854	18.2383	24.8901	18.059	25.9142	21.2006	23.6396	15.1592	0	1.91082	36.1332	6.01109	0.0007977	41.0421
2008	0.092592	8	26	25.7024	18.2383	27.9311	18.059	29.1558	21.2006	25.8681	15.1592	0	1.37018	29.9258	5.47044	0.0885529	151.21
2008	0.000134	8	27	20.8716	18.2383	23.0547	18.059	23.9107	21.2006	19.9648	15.1592	0	0	0	0	0.000134	177.362
2008	1.4e-05	8	28	21.1218	18.2383	22.4923	18.059	23.997	21.2006	16.8598	15.1592	0	1.44065	30.7018	5.54092	1.4e-05	187.044
2008	0	8	29	19.0063	18.2383	22.8147	18.059	23.1963	21.2006	21.386	15.1592	0	0	0	0	0	195.368
2008	0.001007	8	30	22.2457	18.2383	24.3733	18.059	26.213	21.2006	23.0807	15.1592	0	1.48042	31.144	5.58068	0.0010065	132.397
2008	0	8	31	20.2245	18.2383	18.4486	18.059	21.3051	21.2006	19.1669	15.1592	0	0	0	0	0	74.6269
2008	0	8	32	22.2503	18.2383	22.74	18.059	24.1447	21.2006	21.6137	15.1592	0	1.6776	33.3837	5.77787	0	57.342
2008	0	8	33	23.0891	18.2383	21.9337	18.059	24.0499	21.2006	23.2326	15.1592	0	2.32489	41.2827	6.42516	0	42.1413
2008	0	8	34	23.8907	18.2383	25.5623	18.059	26.1859	21.2006	22.8998	15.1592	0	1.83044	35.1733	5.93071	0	40.5605
2008	0.539053	8	35	26.2218	18.2383	27.9664	18.059	28.9474	21.2006	24.1558	15.1592	1	4.42889	72.7466	8.52916	0.431167	21.3157
2008	0.084762	8	36	25.0298	18.2383	25.496	18.059	26.5908	21.2006	21.5077	15.1592	0	4.25721	69.8474	8.35748	0.0813606	20.9858
2008	0	8	37	22.6514	18.2383	21.596	18.059	24.597	21.2006	21.727	15.1592	0	1.23092	28.4216	5.33119	0	129.421
2008	0.000563	8	38	21.9708	18.2383	25.0808	18.059	25.8649	21.2006	21.6935	15.1592	0	0.953984	25.5455	5.05425	0.0005628	167.968
2008	0	8	39	21.0932	18.2383	23.6914	18.059	24.8466	21.2006	20.7791	15.1592	0	0.629246	22.3683	4.72951	0	150.18
2008	0	8	40	23.9386	18.2383	24.1194	18.059	25.8159	21.2006	22.974	15.1592	0	1.46441	30.9656	5.56468	0	175.022
2008	0.289459	8	41	25.6221	18.2383	26.3769	18.059	28.1167	21.2006	25.0285	15.1592	1	2.8705	48.5916	6.97077	0.254223	57.8006
2008	0	8	42	22.4631	18.2383	23.079	18.059	23.9167	21.2006	21.405	15.1592	0	2.61077	45.038	6.71104	0	35.969
2008	1.3e-05	8	43	21.298	18.2383	21.2648	18.059	24.0216	21.2006	18.5026	15.1592	0	0.890434	24.9071	4.9907	1.3e-05	177.351
2008	0.039409	8	44	23.8661	18.2383	25.3814	18.059	26.3742	21.2006	23.6889	15.1592	0	4.28176	70.2583	8.38202	0.0386523	12.8447
2008	9.04452	8	45	26.1365	18.2383	27.1252	18.059	28.702	21.2006	24.9427	15.1592	1	3.8622	63.4009	7.96247	2.30703	36.5168
2008	0	8	46	18.7527	18.2383	22.9319	18.059	23.4647	21.2006	20.3573	15.1592	0	0	0	0	0	149.332
2008	2.75416	8	47	26.513	18.2383	26.8733	18.059	28.7035	21.2006	26.2584	15.1592	1	3.90731	64.1213	8.00757	1.32286	34.0537
2008	0.001694	8	48	20.963	18.2383	21.5936	18.059	23.2723	21.2006	21.1947	15.1592	0	0.701782	23.0597	4.80205	0.0016926	94.7903
2008	0	8	49	21.3116	18.2383	22.3852	18.059	24.0741	21.2006	21.722	15.1592	0	0	0	0	0	97.6183
2008	2e-06	8	50	18.4493	18.2383	21.0174	18.059	22.664	21.2006	19.7606	15.1592	0	0	0	0	2e-06	199.507
2008	0	8	51	18.5826	18.2383	19.141	18.059	21.1691	21.2006	18.0753	15.1592	0	1.1771	27.8506	5.27736	0	157.88
2008	0	8	52	24.6502	18.2383	24.086	18.059	26.5939	21.2006	22.4696	15.1592	0	2.07604	38.1467	6.17631	0	85.9982
2008	0.007357	8	53	21.5235	18.2383	22.6349	18.059	24.3903	21.2006	20.4105	15.1592	0	1.01546	26.1706	5.11572	0.0073301	161.07
2008	0.015579	8	54	19.1715	18.2383	20.502	18.059	21.374	21.2006	18.9973	15.1592	0	-0.0794266	16.1672	4.02084	0.0154589	138.52
2008	0.054465	8	55	24.9704	18.2383	26.5932	18.059	26.1136	21.2006	24.9285	15.1592	0	3.39998	56.2536	7.50024	0.0530335	34.6095
2008	0	8	56	21.4249	18.2383	21.7699	18.059	23.3472	21.2006	20.9062	15.1592	0	1.2489	28.6136	5.34917	0	165.725
2008	0	8	57	23.3758	18.2383	23.1838	18.059	24.9759	21.2006	22.3814	15.1592	0	1.70001	33.6432	5.80028	0	74.3671
2008	0.026959	8	58	19.8723	18.2383	20.0103	18.059	22.6025	21.2006	17.21	15.1592	0	0	0	0	0.026602	193.686
2008	0	8	59	23.7567	18.2383	25.3844	18.059	25.7867	21.2006	25.0422	15.1592	0	2.39182	42.1471	6.49208	0	59.1543
2008	0.003684	8	60	23.3512	18.2383	25.6077	18.059	26.9581	21.2006	22.9553	15.1592	0	1.06378	26.6673	5.16404	0.0036772	135.017
2008	0.096765	8	61	25.3872	18.2383	26.0169	18.059	27.8124	21.2006	24.4939	15.1592	0	1.94407	36.5341	6.04434	0.0923649	135.079
2008	0	8	62	25.2126	18.2383	25.5896	18.059	26.3402	21.2006	23.8712	15.1592	0	3.46131	57.1775	7.56158	0	21.7759
2008	0	8	63	21.742	18.2383	22.2607	18.059	23.6084	21.2006	20.9087	15.1592	0	3.81294	62.6189	7.91321	0	11.2619
2008	0.097603	8	64	23.9375	18.2383	24.7938	18.059	26.099	21.2006	23.0529	15.1592	0	3.02707	50.7989	7.12734	0.0931287	89.0199
2008	0.307419	8	65	25.479	18.2383	27.0013	18.059	28.506	21.2006	0	15.1592	1	2.25493	40.3885	6.3552	0.268055	65.9503
2008	0.005176	8	66	21.7512	18.2383	21.7326	18.059	23.3392	21.2006	21.0429	15.1592	0	1.42513	30.53	5.5254	0.0051627	98.0027
2008	0	8	67	22.2839	18.2383	22.7948	18.059	23.827	21.2006	21.7624	15.1592	0	2.32205	41.2462	6.42232	0	120.831
2008	1.94639	8	68	25.6723	18.2383	27.3422	18.059	29.248	21.2006	23.927	15.1592	1	3.57631	58.9298	7.67658	1.08058	20.8569
2008	0	8	69	22.1801	18.2383	24.9994	18.059	25.6169	21.2006	23.5458	15.1592	0	1.20757	28.1731	5.30783	0	163.317
2008	0.093902	8	70	21.9056	18.2383	22.3384	18.059	24.3039	21.2006	18.3755	15.1592	0	0.963707	25.6438	5.06397	0.0897511	159.96
2008	0	8	71	20.5082	18.2383	21.3515	18.059	22.3603	21.2006	19.7477	15.1592	0	0.735395	23.3836	4.83566	0	173.183
2008	0.000218	8	72	21.1468	18.2383	21.974	18.059	23.0604	21.2006	20.5189	15.1592	0	0.606009	22.149	4.70628	0.000218	171.311
2008	0.022514	8	73	25.2346	18.2383	26.7938	18.059	27.6773	21.2006	23.1381	15.1592	0	3.31829	55.0349	7.41855	0.0222643	57.5877
2008	0	8	74	23.2048	18.2383	25.1885	18.059	25.7164	21.2006	0	15.1592	0	1.57683	32.2295	5.6771	0	111.504
2008	0	8	75	19.811	18.2383	20.8112	18.059	22.4178	21.2006	19.2438	15.1592	0	0	0	0	0	174.284
2008	0	8	76	23.5932	18.2383	22.217	18.059	24.0947	21.2006	22.1895	15.1592	0	0	0	0	0	160.012
2008	0	8	77	20.0492	18.2383	19.3328	18.059	21.2691	21.2006	19.4628	15.1592	0	0	0	0	0	174.725
2008	0	8	78	19.1516	18.2383	24.8496	18.059	25.1908	21.2006	22.137	15.1592	0	1.01159	26.1311	5.11186	0	212.031
2008	0	8	79	21.4176	18.2383	22.8164	18.059	24.4298	21.2006	20.4385	15.1592	0	1.70999	33.7591	5.81026	0	132.5
2008	0.000385	8	80	17.6938	18.2383	20.6	18.059	21.2877	21.2006	16.2143	15.1592	0	0.411157	20.3529	4.51142	0.0003849	109.344
2008	0	8	81	22.3463	18.2383	23.8368	18.059	24.5913	21.2006	21.27	15.1592	0	1.60927	32.5988	5.70954	0	46.3823
2008	0.031219	8	82	24.9457	18.2383	23.8637	18.059	24.7459	21.2006	22.6858	15.1592	0	3.55321	58.5757	7.65348	0.0307416	9.04521
2008	0	8	83	22.4043	18.2383	22.9297	18.059	24.2972	21.2006	21.0839	15.1592	0	1.39834	30.2347	5.49861	0	56.3004
2008	1.2e-05	8	84	23.4512	18.2383	23.448	18.059	25.2506	21.2006	21.626	15.1592	0	1.79496	34.7537	5.89523	1.2e-05	133.811
2008	0.000959	8	85	20.6928	18.2383	20.8885	18.059	22.5241	21.2006	20.4039	15.1592	0	0	0	0	0.0009585	129.734
2008	0.0036	8	86	20.982	18.2383	20.9966	18.059	23.0959	21.2006	20.8495	15.1592	0	1.1963	28.0536	5.29657	0.0035935	176.888
2008	0	8	87	23.6121	18.2383	26.3996	18.059	27.7354	21.2006	24.1978	15.1592	0	1.46113	30.9292	5.5614	0	125.611
2008	0.002386	8	88	20.955	18.2383	21.8207	18.059	23.0168	21.2006	20.2317	15.1592	0	0.525906	21.4015	4.62617	0.0023832	113.83
2008	0.000599	8	89	19.9375	18.2383	21.4631	18.059	23.0055	21.2006	19.4006	15.1592	0	1.23291	28.4428	5.33318	0.0005988	171.868
2008	0	8	90	23.0082	18.2383	22.0188	18.059	22.918	21.2006	23.4204	15.1592	0	2.27426	40.6346	6.37453	0	21.6062
2008	0	8	91	19.6924	18.2383	22.4991	18.059	24.1847	21.2006	20.5769	15.1592	0	0	0	0	0	207.495
2008	0.000352	8	92	20.0682	18.2383	21.643	18.059	22.4502	21.2006	20.5545	15.1592	0	0.371126	19.9933	4.47139	0.0003519	119.804
2008	0	8	93	20.135	18.2383	21.699	18.059	23.255	21.2006	20.2792	15.1592	0	0.55183	21.642	4.6521	0	148.016
2008	6e-06	8	94	21.6569	18.2383	21.592	18.059	23.0249	21.2006	19.7497	15.1592	0	2.07748	38.1645	6.17774	6e-06	47.7118
2008	0	8	95	18.125	18.2383	20.6721	18.059	22.3949	21.2006	19.0907	15.1592	0	0	0	0	0	137.949
2008	0.004609	8	96	24.1492	18.2383	26.0177	18.059	26.1649	21.2006	22.7478	15.1592	0	3.05728	51.2304	7.15754	0.0045984	91.5465
2008	0	8	97	20.1349	18.2383	21.8688	18.059	22.8618	21.2006	20.4362	15.1592	0	2.0515	37.8443	6.15177	0	75.5972
2008	0	8	98	21.54	18.2383	25.1746	18.059	26.5434	21.2006	22.8269	15.1592	0	0.891025	24.913	4.99129	0	192.737
2008	0	8	99	20.4763	18.2383	21.4893	18.059	22.863	21.2006	20.2569	15.1592	0	0.744546	23.4722	4.84481	0	151.915
2008	3.09851	8	100	25.6315	18.2383	27.0111	18.059	27.5776	21.2006	25.999	15.1592	1	3.98044	65.2978	8.0807	1.41062	10.0638
2008	0.002678	8	101	24.4758	18.2383	25.8689	18.059	26.8594	21.2006	23.7475	15.1592	0	3.58886	59.1227	7.68913	0.0026744	11.82
2008	0	8	102	20.3998	18.2383	20.7097	18.059	23.2526	21.2006	13.8106	15.1592	0	0.212349	18.5987	4.31262	0	172.197
2008	0.024056	8	103	23.1927	18.2383	24.1601	18.059	25.6158	21.2006	21.6757	15.1592	0	3.70081	60.8568	7.80107	0.0237712	12.0614
2008	0	8	104	21.3253	18.2383	24.3534	18.059	24.8326	21.2006	21.8057	15.1592	0	2.73869	46.7713	6.83895	0	103.732
2008	0.000744	8	105	22.17	18.2383	23.7784	18.059	25.8595	21.2006	22.4167	15.1592	0	1.56121	32.0523	5.66148	0.0007437	184.957
2008	0	8	106	22.3652	18.2383	23.3542	18.059	23.9484	21.2006	21.5946	15.1592	0	2.04362	37.7473	6.14388	0	102.336
2008	0.000108	8	107	21.9136	18.2383	24.1578	18.059	25.5153	21.2006	22.6582	15.1592	0	0.615569	22.2391	4.71584	0.000108	129.81
2008	0.002116	8	108	23.2924	18.2383	24.2694	18.059	25.9218	21.2006	21.016	15.1592	0	1.02941	26.3136	5.12968	0.0021138	128.048
2008	0	8	109	24.3686	18.2383	25.838	18.059	27.0033	21.2006	23.4025	15.1592	0	1.42609	30.5407	5.52636	0	44.2649
2008	0	8	110	23.9991	18.2383	24.7648	18.059	26.2929	21.2006	22.7798	15.1592	0	2.86907	48.5716	6.96934	0	40.2659
2008	0	8	111	19.9939	18.2383	22.9908	18.059	23.9251	21.2006	19.6381	15.1592	0	0.204291	18.5292	4.30456	0	162.097
2008	0	8	112	24.0445	18.2383	25.3888	18.059	25.4705	21.2006	22.0526	15.1592	0	2.96855	49.9682	7.06882	0	81.4251
2008	0	8	113	23.5179	18.2383	24.4105	18.059	26.0907	21.2006	23.3383	15.1592	0	1.24462	28.5679	5.34489	0	228.104
2008	0.03192	8	114	24.7687	18.2383	26.8681	18.059	28.1383	21.2006	25.0379	15.1592	0	0.526668	21.4085	4.62693	0.0314211	168.114
2008	0.084593	8	115	24.0445	18.2383	25.3888	18.059	22.3715	21.2006	18.4433	15.1592	0	0	0	0	0.0812048	122.171
2008	0	8	116	22.9611	18.2383	26.471	18.059	26.9767	21.2006	24.3985	15.1592	0	1.81008	34.9322	5.91035	0	134.312
2008	0.001312	8	117	20.9785	18.2383	21.5195	18.059	23.5535	21.2006	19.9374	15.1592	0	1.14467	27.5094	5.24494	0.0013111	113.728
2008	0.065836	8	118	25.2138	18.2383	26.5932	18.059	25.9891	21.2006	23.3332	15.1592	0	4.12163	67.5996	8.2219	0.0637595	46.8735
2008	0.000755	8	119	17.8924	18.2383	19.4195	18.059	21.6417	21.2006	17.7876	15.1592	0	0	0	0	0.0007547	168.859
2008	0.000349	8	120	21.1513	18.2383	21.9097	18.059	23.6129	21.2006	20.6213	15.1592	0	1.22044	28.3099	5.32071	0.0003489	117.439
2008	0	8	121	19.4652	18.2383	21.2792	18.059	21.9854	21.2006	0	15.1592	0	0	0	0	0	107.353
2008	0	8	122	22.974	18.2383	24.9909	18.059	25.3331	21.2006	22.2582	15.1592	0	1.77962	34.5731	5.87989	0	55.76
2008	0	8	123	22.7309	18.2383	24.1096	18.059	24.7406	21.2006	20.8009	15.1592	0	2.43148	42.6637	6.53174	0	43.3992
2008	0.162281	8	124	24.8123	18.2383	26.0082	18.059	26.9727	21.2006	24.4474	15.1592	1	3.9607	64.9791	8.06096	0.150385	13.833
2008	0.028895	8	125	19.3572	18.2383	21.1215	18.059	21.9154	21.2006	18.4764	15.1592	0	0	0	0	0.0284854	142.163
2008	0.000587	8	126	19.9564	18.2383	19.8968	18.059	20.6899	21.2006	19.0075	15.1592	0	0	0	0	0.0005868	84.3679
2008	0.020434	8	127	24.2235	18.2383	25.8894	18.059	26.3979	21.2006	22.8706	15.1592	0	2.07609	38.1474	6.17636	0.020228	133.202
2008	0.001785	8	128	19.0163	18.2383	19.7947	18.059	22.3645	21.2006	20.003	15.1592	0	0.88564	24.8593	4.98591	0.0017834	204.563
2008	0	8	129	17.6016	18.2383	16.4589	18.059	20.2902	21.2006	17.4968	15.1592	0	0.210996	18.587	4.31126	0	228.104
2008	0	8	130	20.6577	18.2383	23.6475	18.059	24.0509	21.2006	21.7532	15.1592	0	1.08319	26.8682	5.18346	0	94.8008
2008	0.001973	8	131	22.4865	18.2383	23.6807	18.059	24.5267	21.2006	21.679	15.1592	0	2.57895	44.6119	6.67922	0.0019711	125.858
2008	0	8	132	24.3372	18.2383	25.6714	18.059	27.3623	21.2006	23.7115	15.1592	0	1.39881	30.2398	5.49908	0	119.954
2008	0	8	133	21.4158	18.2383	21.9983	18.059	24.0534	21.2006	21.0477	15.1592	0	1.15612	27.6296	5.25639	0	143.466
2008	0.257193	8	134	20.5394	18.2383	21.5152	18.059	23.3792	21.2006	20.407	15.1592	1	0.635127	22.424	4.73539	0.228881	157.634
2008	0.004948	8	135	23.683	18.2383	24.8694	18.059	25.9152	21.2006	23.0935	15.1592	0	0.63544	22.4269	4.73571	0.0049358	169.59
2008	1.9e-05	8	136	21.546	18.2383	22.6827	18.059	24.1366	21.2006	21.485	15.1592	0	1.88091	35.7744	5.98117	1.9e-05	52.9479
2008	12.9003	8	137	27.0014	18.2383	27.9001	18.059	30.3197	21.2006	26.5554	15.1592	1	3.36598	55.7448	7.46624	2.63191	32.8765
2008	0	8	138	21.5058	18.2383	25.2882	18.059	26.4789	21.2006	21.4571	15.1592	0	0.0136095	16.924	4.11388	0	205.193
2008	0.008484	8	139	22.67	18.2383	24.8614	18.059	25.3197	21.2006	22.9828	15.1592	0	0.769679	23.7164	4.86995	0.0084482	145.035
2008	0.00129	8	140	20.9101	18.2383	22.9179	18.059	24.0158	21.2006	21.1645	15.1592	0	0	0	0	0.0012892	203.344
2008	0.040602	8	141	23.3622	18.2383	25.2123	18.059	26.3819	21.2006	23.0143	15.1592	0	3.15355	52.6178	7.25382	0.0397994	90.1123
2008	0	8	142	20.2429	18.2383	22.3353	18.059	23.6087	21.2006	20.6599	15.1592	0	0.673196	22.7859	4.77346	0	122.119
2008	0.001384	8	143	24.0445	18.2383	25.3888	18.059	22.2084	21.2006	17.759	15.1592	0	0.879033	24.7934	4.9793	0.001383	211.104
2008	2.6e-05	9	1	19.6129	25.298	24.8808	26.4773	25.2067	26.9679	21.2415	25.9723	0	0	0	0	2.6e-05	43.1811
2008	6.9e-05	9	2	21.7299	25.298	20.1185	26.4773	23.2791	26.9679	20.9442	25.9723	0	-3.50037	62.4787	7.90435	6.9e-05	53.2777
2008	0.471766	9	3	23.159	25.298	24.974	26.4773	26.6137	26.9679	22.998	25.9723	1	-2.8709	72.826	8.53382	0.386463	58.3519
2008	0.015525	9	4	20.5457	25.298	20.8243	26.4773	23.1796	26.9679	20.6654	25.9723	0	-3.00491	70.5568	8.39981	0.0154057	48.0736
2008	0.352685	9	5	24.5014	25.298	25.9647	26.4773	27.6836	26.9679	24.5335	25.9723	1	0.196362	134.585	11.6011	0.302092	164.911
2008	23.0333	9	6	24.8676	25.298	25.8755	26.4773	26.7877	26.9679	22.564	25.9723	1	0.170673	133.99	11.5754	3.17944	166.809
2008	0.002968	9	7	21.2352	25.298	24.1318	26.4773	24.6121	26.9679	22.1063	25.9723	0	-2.67507	76.2066	8.72964	0.0029636	166.809
2008	3.3e-05	9	8	18.2383	25.298	18.059	26.4773	21.2006	26.9679	15.1592	25.9723	0	-3.65222	60.1011	7.75249	3.3e-05	197.853
2008	0.000262	9	10	19.6718	25.298	20.9759	26.4773	23.0004	26.9679	17.6911	25.9723	0	-2.37243	81.5822	9.03229	0.000262	53.9988
2008	0.001256	9	11	18.6577	25.298	20.5737	26.4773	22.9654	26.9679	17.3178	25.9723	0	-1.86112	91.0803	9.5436	0.0012552	42.1112
2008	0	9	12	21.5102	25.298	23.451	26.4773	25.241	26.9679	21.0073	25.9723	0	-3.74193	58.7184	7.66279	0	43.5395
2008	0.004514	9	13	22.7955	25.298	23.8369	26.4773	24.7203	26.9679	23.0551	25.9723	0	-2.91892	72.0088	8.4858	0.0045038	73.8855
2008	0.001771	9	14	22.0883	25.298	23.5749	26.4773	23.9702	26.9679	21.3077	25.9723	0	-0.960087	109.09	10.4446	0.0017694	81.0928
2008	1.8e-05	9	15	21.4333	25.298	21.8656	26.4773	23.6736	26.9679	20.7281	25.9723	0	-3.33268	65.1577	8.07203	1.8e-05	56.3421
2008	0.055102	9	16	19.7729	25.298	19.9892	26.4773	21.0244	26.9679	18.9494	25.9723	0	0	0	0	0.0536374	77.9749
2008	0.248753	9	17	20.4378	25.298	22.5593	26.4773	23.5371	26.9679	20.0545	25.9723	1	-3.66135	59.9597	7.74337	0.222145	44.8903
2008	1.44538	9	18	24.1394	25.298	26.0112	26.4773	28.1592	26.9679	24.6495	25.9723	1	-2.37583	81.5208	9.02889	0.894199	72.9401
2008	0.01373	9	19	21.1411	25.298	20.4132	26.4773	22.2888	26.9679	20.2373	25.9723	0	-1.30088	102.088	10.1038	0.0136366	146.87
2008	0.002366	9	20	20.5808	25.298	23.0933	26.4773	23.39	26.9679	19.219	25.9723	0	0	0	0	0.0023632	107.632
2008	1e-06	9	21	17.8186	25.298	20.2106	26.4773	20.9285	26.9679	14.961	25.9723	0	0	0	0	1e-06	93.7736
2008	3e-06	9	22	20.2841	25.298	22.2915	26.4773	23.1162	26.9679	20.0711	25.9723	0	-2.5904	77.6922	8.81432	3e-06	114.664
2008	18.0388	9	23	25.0473	25.298	26.855	26.4773	28.0687	26.9679	24.9735	25.9723	1	-0.0436744	129.073	11.361	2.94648	167.014
2008	165.172	9	24	25.2942	25.298	26.2497	26.4773	27.0411	26.9679	21.8189	25.9723	1	0.606074	144.259	12.0108	5.11302	174.029
2008	0.203063	9	25	23.0854	25.298	24.8901	26.4773	25.9142	26.9679	23.6396	25.9723	1	-1.74141	93.3796	9.66331	0.184871	142.552
2008	0.623896	9	26	25.7024	25.298	27.9311	26.4773	29.1558	26.9679	25.8681	25.9723	1	-2.28205	83.2231	9.12267	0.484828	35.3052
2008	0.000163	9	27	20.8716	25.298	23.0547	26.4773	23.9107	26.9679	19.9648	25.9723	0	0	0	0	0.000163	35.591
2008	0.000398	9	28	21.1218	25.298	22.4923	26.4773	23.997	26.9679	16.8598	25.9723	0	-2.21157	84.5139	9.19314	0.0003979	32.0782
2008	0.039401	9	29	19.0063	25.298	22.8147	26.4773	23.1963	26.9679	21.386	25.9723	0	0	0	0	0.0386446	43.3514
2008	0.087667	9	30	22.2457	25.298	24.3733	26.4773	26.213	26.9679	23.0807	25.9723	0	-2.17181	85.2466	9.23291	0.084035	60.7417
2008	0	9	31	20.2245	25.298	18.4486	26.4773	21.3051	26.9679	19.1669	25.9723	0	0	0	0	0	105.773
2008	0.02104	9	32	22.2503	25.298	22.74	26.4773	24.1447	26.9679	21.6137	25.9723	0	-1.97462	88.9266	9.43009	0.0208217	115.457
2008	0.920872	9	33	23.0891	25.298	21.9337	26.4773	24.0499	26.9679	23.2326	25.9723	1	-1.32733	101.554	10.0774	0.652779	132.295
2008	0.256172	9	34	23.8907	25.298	25.5623	26.4773	26.1859	26.9679	22.8998	25.9723	1	-1.82178	91.8326	9.58293	0.228069	128.281
2008	157.095	9	35	26.2218	25.298	27.9664	26.4773	28.9474	26.9679	24.1558	25.9723	1	0.776668	148.386	12.1814	5.0632	158.084
2008	13.745	9	36	25.0298	25.298	25.496	26.4773	26.5908	26.9679	21.5077	25.9723	1	0.604986	144.233	12.0097	2.6909	172.544
2008	0.117824	9	37	22.6514	25.298	21.596	26.4773	24.597	26.9679	21.727	25.9723	1	-2.4213	80.7017	8.98341	0.111384	53.2581
2008	6e-06	9	38	21.9708	25.298	25.0808	26.4773	25.8649	26.9679	21.6935	25.9723	0	-2.69824	75.8027	8.70647	6e-06	42.0873
2008	0.027943	9	39	21.0932	25.298	23.6914	26.4773	24.8466	26.9679	20.7791	25.9723	0	-3.02298	70.2535	8.38174	0.0275597	40.3771
2008	0.647836	9	40	23.9386	25.298	24.1194	26.4773	25.8159	26.9679	22.974	25.9723	1	-2.18782	84.9513	9.2169	0.499463	36.2088
2008	7.20482	9	41	25.6221	25.298	26.3769	26.4773	28.1167	26.9679	25.0285	25.9723	1	-0.781725	112.848	10.623	2.10472	125.515
2008	0.022292	9	42	22.4631	25.298	23.079	26.4773	23.9167	26.9679	21.405	25.9723	0	-1.04145	107.397	10.3633	0.0220472	139.682
2008	5.4e-05	9	43	21.298	25.298	21.2648	26.4773	24.0216	26.9679	18.5026	25.9723	0	-2.76179	74.7002	8.64292	5.4e-05	42.0639
2008	7.49988	9	44	23.8661	25.298	25.3814	26.4773	26.3742	26.9679	23.6889	25.9723	1	0.629533	144.823	12.0343	2.14005	176.874
2008	133.7	9	45	26.1365	25.298	27.1252	26.4773	28.702	26.9679	24.9427	25.9723	1	0.209976	134.901	11.6147	4.90305	145.343
2008	0	9	46	18.7527	25.298	22.9319	26.4773	23.4647	26.9679	20.3573	25.9723	0	0	0	0	0	40.1034
2008	88.9573	9	47	26.513	25.298	26.8733	26.4773	28.7035	26.9679	26.2584	25.9723	1	0.255084	135.951	11.6598	4.49934	156.425
2008	0.03184	9	48	20.963	25.298	21.5936	26.4773	23.2723	26.9679	21.1947	25.9723	0	-2.95044	71.4747	8.45427	0.0313436	89.3914
2008	0.093915	9	49	21.3116	25.298	22.3852	26.4773	24.0741	26.9679	21.722	25.9723	0	0	0	0	0.089763	76.8984
2008	0.001443	9	50	18.4493	25.298	21.0174	26.4773	22.664	26.9679	19.7606	25.9723	0	0	0	0	0.001442	46.7637
2008	0	9	51	18.5826	25.298	19.141	26.4773	21.1691	26.9679	18.0753	25.9723	0	-2.47513	79.7376	8.92959	0	22.2713
2008	0.109687	9	52	24.6502	25.298	24.086	26.4773	26.5939	26.9679	22.4696	25.9723	1	-1.57619	96.6	9.82853	0.104078	91.3528
2008	0.021232	9	53	21.5235	25.298	22.6349	26.4773	24.3903	26.9679	20.4105	25.9723	0	-2.63677	76.8769	8.76795	0.0210097	37.2864
2008	4e-06	9	54	19.1715	25.298	20.502	26.4773	21.374	26.9679	18.9973	25.9723	0	-3.73165	58.8759	7.67307	4e-06	46.3779
2008	0	9	55	24.9704	25.298	26.5932	26.4773	26.1136	26.9679	24.9285	25.9723	0	-0.252249	124.377	11.1525	0	149.746
2008	0.003255	9	56	21.4249	25.298	21.7699	26.4773	23.3472	26.9679	20.9062	25.9723	0	-2.40333	81.025	9.00139	0.0032497	30.8406
2008	2.17018	9	57	23.3758	25.298	23.1838	26.4773	24.9759	26.9679	22.3814	25.9723	1	-1.95221	89.3498	9.4525	1.15379	94.0979
2008	1e-06	9	58	19.8723	25.298	20.0103	26.4773	22.6025	26.9679	17.21	25.9723	0	0	0	0	1e-06	48.891
2008	3.42104	9	59	23.7567	25.298	25.3844	26.4773	25.7867	26.9679	25.0422	25.9723	1	-1.26041	102.907	10.1443	1.48637	108.968
2008	0.047918	9	60	23.3512	25.298	25.6077	26.4773	26.9581	26.9679	22.9553	25.9723	0	-2.58845	77.7266	8.81627	0.0468053	46.2091
2008	0.184865	9	61	25.3872	25.298	26.0169	26.4773	27.8124	26.9679	24.4939	25.9723	1	-1.70815	94.0234	9.69657	0.169629	66.4232
2008	58.5974	9	62	25.2126	25.298	25.5896	26.4773	26.3402	26.9679	23.8712	25.9723	1	-0.19091	125.749	11.2138	4.08761	157.72
2008	0.025748	9	63	21.742	25.298	22.2607	26.4773	23.6084	26.9679	20.9087	25.9723	0	0.160718	133.759	11.5654	0.0254221	162.472
2008	5.82396	9	64	23.9375	25.298	24.7938	26.4773	26.099	26.9679	23.0529	25.9723	1	-0.625156	116.199	10.7796	1.92044	122.368
2008	14.2302	9	65	25.479	25.298	27.0013	26.4773	28.506	26.9679	0	25.9723	1	-1.3973	100.148	10.0074	2.72328	104.944
2008	8e-05	9	66	21.7512	25.298	21.7326	26.4773	23.3392	26.9679	21.0429	25.9723	0	-2.22709	84.2288	9.17762	8e-05	75.0842
2008	0.041268	9	67	22.2839	25.298	22.7948	26.4773	23.827	26.9679	21.7624	25.9723	0	-1.33017	101.496	10.0745	0.0404392	65.1396
2008	240.47	9	68	25.6723	25.298	27.3422	26.4773	29.248	26.9679	23.927	25.9723	1	-0.075914	128.342	11.3288	5.48674	151.85
2008	0.064615	9	69	22.1801	25.298	24.9994	26.4773	25.6169	26.9679	23.5458	25.9723	0	-2.44466	80.2827	8.96006	0.0626132	9.77286
2008	0.000942	9	70	21.9056	25.298	22.3384	26.4773	24.3039	26.9679	18.3755	25.9723	0	-2.68852	75.9721	8.7162	0.0009416	38.6534
2008	0.007604	9	71	20.5082	25.298	21.3515	26.4773	22.3603	26.9679	19.7477	25.9723	0	-2.91683	72.0442	8.48789	0.0075752	30.8864
2008	0.022872	9	72	21.1468	25.298	21.974	26.4773	23.0604	26.9679	20.5189	25.9723	0	-3.04622	69.8645	8.3585	0.0226144	25.8148
2008	7.84859	9	73	25.2346	25.298	26.7938	26.4773	27.6773	26.9679	23.1381	25.9723	1	-0.333938	122.562	11.0708	2.18026	115.021
2008	0	9	74	23.2048	25.298	25.1885	26.4773	25.7164	26.9679	0	25.9723	0	-2.07539	87.0363	9.32933	0	60.7824
2008	0	9	75	19.811	25.298	20.8112	26.4773	22.4178	26.9679	19.2438	25.9723	0	0	0	0	0	24.8681
2008	0.216123	9	76	23.5932	25.298	22.217	26.4773	24.0947	26.9679	22.1895	25.9723	1	0	0	0	0.195668	40.2067
2008	0	9	77	20.0492	25.298	19.3328	26.4773	21.2691	26.9679	19.4628	25.9723	0	0	0	0	0	46.3092
2008	0	9	78	19.1516	25.298	24.8496	26.4773	25.1908	26.9679	22.137	25.9723	0	-2.64063	76.8092	8.76409	0	60.3101
2008	0	9	79	21.4176	25.298	22.8164	26.4773	24.4298	26.9679	20.4385	25.9723	0	-1.94223	89.5386	9.46248	0	47.9096
2008	0.009106	9	80	17.6938	25.298	20.6	26.4773	21.2877	26.9679	16.2143	25.9723	0	-3.24107	66.6452	8.16365	0.0090648	73.941
2008	0	9	81	22.3463	25.298	23.8368	26.4773	24.5913	26.9679	21.27	25.9723	0	-2.04295	87.6426	9.36176	0	122.37
2008	8.48944	9	82	24.9457	25.298	23.8637	26.4773	24.7459	26.9679	22.6858	25.9723	1	-0.0990138	127.819	11.3057	2.25018	172.618
2008	0	9	83	22.4043	25.298	22.9297	26.4773	24.2972	26.9679	21.0839	25.9723	0	-2.25389	83.7377	9.15083	0	112.793
2008	7.3e-05	9	84	23.4512	25.298	23.448	26.4773	25.2506	26.9679	21.626	25.9723	0	-1.85726	91.1539	9.54745	7.3e-05	40.2804
2008	0.051491	9	85	20.6928	25.298	20.8885	26.4773	22.5241	26.9679	20.4039	25.9723	0	0	0	0	0.0502092	44.7034
2008	6e-06	9	86	20.982	25.298	20.9966	26.4773	23.0959	26.9679	20.8495	25.9723	0	-2.45593	80.0808	8.94879	6e-06	35.4131
2008	0	9	87	23.6121	25.298	26.3996	26.4773	27.7354	26.9679	24.1978	25.9723	0	-2.19109	84.8909	9.21363	0	61.5961
2008	0.039385	9	88	20.955	25.298	21.8207	26.4773	23.0168	26.9679	20.2317	25.9723	0	-3.12632	68.5319	8.2784	0.0386292	64.1635
2008	0.000407	9	89	19.9375	25.298	21.4631	26.4773	23.0055	26.9679	19.4006	25.9723	0	-2.41931	80.7374	8.9854	0.0004069	44.5626
2008	0.361734	9	90	23.0082	25.298	22.0188	26.4773	22.918	26.9679	23.4204	25.9723	1	-1.37796	100.536	10.0268	0.308759	146.346
2008	0	9	91	19.6924	25.298	22.4991	26.4773	24.1847	26.9679	20.5769	25.9723	0	0	0	0	0	53.6459
2008	0.000228	9	92	20.0682	25.298	21.643	26.4773	22.4502	26.9679	20.5545	25.9723	0	-3.2811	65.9932	8.12362	0.000228	60.6084
2008	0.000192	9	93	20.135	25.298	21.699	26.4773	23.255	26.9679	20.2792	25.9723	0	-3.10039	68.9617	8.30432	0.000192	36.0338
2008	0.620437	9	94	21.6569	25.298	21.592	26.4773	23.0249	26.9679	19.7497	25.9723	1	-1.57475	96.6283	9.82997	0.482696	119.994
2008	0	9	95	18.125	25.298	20.6721	26.4773	22.3949	26.9679	19.0907	25.9723	0	0	0	0	0	45.4882
2008	0.401229	9	96	24.1492	25.298	26.0177	26.4773	26.1649	26.9679	22.7478	25.9723	1	-0.594948	116.851	10.8098	0.33735	85.7702
2008	3e-06	9	97	20.1349	25.298	21.8688	26.4773	22.8618	26.9679	20.4362	25.9723	0	-1.60072	96.1183	9.804	3e-06	95.6321
2008	0.077845	9	98	21.54	25.298	25.1746	26.4773	26.5434	26.9679	22.8269	25.9723	0	-2.7612	74.7104	8.64352	0.0749637	46.0786
2008	0.00091	9	99	20.4763	25.298	21.4893	26.4773	22.863	26.9679	20.2569	25.9723	0	-2.90768	72.1997	8.49704	0.0009096	32.3082
2008	412.281	9	100	25.6315	25.298	27.0111	26.4773	27.5776	26.9679	25.999	25.9723	1	0.328211	137.662	11.7329	6.02413	170.842
2008	1.87157	9	101	24.4758	25.298	25.8689	26.4773	26.8594	26.9679	23.7475	25.9723	1	-0.0633631	128.626	11.3414	1.05486	176.652
2008	3.4e-05	9	102	20.3998	25.298	20.7097	26.4773	23.2526	26.9679	13.8106	25.9723	0	-3.43988	63.4387	7.96484	3.4e-05	39.7864
2008	1.09127	9	103	23.1927	25.298	24.1601	26.4773	25.6158	26.9679	21.6757	25.9723	1	0.0485832	131.178	11.4533	0.737773	176.281
2008	1e-06	9	104	21.3253	25.298	24.3534	26.4773	24.8326	26.9679	21.8057	25.9723	0	-0.913538	110.065	10.4912	1e-06	76.758
2008	0.093378	9	105	22.17	25.298	23.7784	26.4773	25.8595	26.9679	22.4167	25.9723	0	-2.09102	86.745	9.3137	0.089272	41.1774
2008	0.23119	9	106	22.3652	25.298	23.3542	26.4773	23.9484	26.9679	21.5946	25.9723	1	-1.60861	95.9637	9.79611	0.207981	73.1318
2008	0.123595	9	107	21.9136	25.298	24.1578	26.4773	25.5153	26.9679	22.6582	25.9723	1	-3.03666	70.0244	8.36806	0.116533	59.2622
2008	0.195704	9	108	23.2924	25.298	24.2694	26.4773	25.9218	26.9679	21.016	25.9723	1	-2.62281	77.1218	8.7819	0.178735	60.0868
2008	9.49043	9	109	24.3686	25.298	25.838	26.4773	27.0033	26.9679	23.4025	25.9723	1	-2.22613	84.2465	9.17859	2.35046	124.819
2008	0	9	110	23.9991	25.298	24.7648	26.4773	26.2929	26.9679	22.7798	25.9723	0	-0.783156	112.817	10.6216	0	131.037
2008	5.9e-05	9	111	19.9939	25.298	22.9908	26.4773	23.9251	26.9679	19.6381	25.9723	0	-3.44793	63.3104	7.95678	5.9e-05	41.9715
2008	0.007806	9	112	24.0445	25.298	25.3888	26.4773	25.4705	26.9679	22.0526	25.9723	0	-0.68367	114.941	10.721	0.0077757	116.625
2008	3.08965	9	113	23.5179	25.298	24.4105	26.4773	26.0907	26.9679	23.3383	25.9723	1	-2.4076	80.9481	8.99712	1.40846	68.9087
2008	9.17437	9	114	24.7687	25.298	26.8681	26.4773	28.1383	26.9679	25.0379	25.9723	1	-3.12556	68.5445	8.27916	2.31987	15.4346
2008	0	9	115	24.0445	25.298	25.3888	26.4773	22.3715	26.9679	18.4433	25.9723	0	0	0	0	0	65.4832
2008	0.142954	9	116	22.9611	25.298	26.471	26.4773	26.9767	26.9679	24.3985	25.9723	1	-1.84214	91.4428	9.56257	0.133616	57.468
2008	0.060498	9	117	20.9785	25.298	21.5195	26.4773	23.5535	26.9679	19.9374	25.9723	0	-2.50755	79.1595	8.89716	0.0587386	62.4533
2008	1.47583	9	118	25.2138	25.298	26.5932	26.4773	25.9891	26.9679	23.3332	25.9723	1	0.469406	140.995	11.8741	0.906574	156.158
2008	0.000823	9	119	17.8924	25.298	19.4195	26.4773	21.6417	26.9679	17.7876	25.9723	0	0	0	0	0.0008227	41.7122
2008	0.003047	9	120	21.1513	25.298	21.9097	26.4773	23.6129	26.9679	20.6213	25.9723	0	-2.43178	80.5135	8.97293	0.0030424	56.0056
2008	0.167634	9	121	19.4652	25.298	21.2792	26.4773	21.9854	26.9679	0	25.9723	1	0	0	0	0.154979	69.4103
2008	0.15528	9	122	22.974	25.298	24.9909	26.4773	25.3331	26.9679	22.2582	25.9723	1	-1.8726	90.8611	9.53211	0.144343	117.03
2008	0	9	123	22.7309	25.298	24.1096	26.4773	24.7406	26.9679	20.8009	25.9723	0	-1.22075	103.713	10.184	0	125.42
2008	10.8175	9	124	24.8123	25.298	26.0082	26.4773	26.9727	26.9679	24.4474	25.9723	1	0.308471	137.199	11.7132	2.46958	174.632
2008	0.171399	9	125	19.3572	25.298	21.1215	26.4773	21.9154	26.9679	18.4764	25.9723	1	0	0	0	0.158199	39.1734
2008	0.03699	9	126	19.9564	25.298	19.8968	26.4773	20.6899	26.9679	19.0075	25.9723	0	0	0	0	0.0363223	90.0549
2008	0.199248	9	127	24.2235	25.298	25.8894	26.4773	26.3979	26.9679	22.8706	25.9723	1	-1.57614	96.601	9.82858	0.181695	58.6663
2008	0.000217	9	128	19.0163	25.298	19.7947	26.4773	22.3645	26.9679	20.003	25.9723	0	-2.76658	74.6173	8.63813	0.000217	43.818
2008	0	9	129	17.6016	25.298	16.4589	26.4773	20.2902	26.9679	17.4968	25.9723	0	-3.44123	63.4171	7.96349	0	68.9087
2008	1e-05	9	130	20.6577	25.298	23.6475	26.4773	24.0509	26.9679	21.7532	25.9723	0	-2.56903	78.0693	8.83568	1e-05	77.7219
2008	3.3e-05	9	131	22.4865	25.298	23.6807	26.4773	24.5267	26.9679	21.679	25.9723	0	-1.07328	106.739	10.3314	3.3e-05	62.4682
2008	0.010177	9	132	24.3372	25.298	25.6714	26.4773	27.3623	26.9679	23.7115	25.9723	0	-2.25342	83.7463	9.1513	0.0101256	76.5998
2008	1e-06	9	133	21.4158	25.298	21.9983	26.4773	24.0534	26.9679	21.0477	25.9723	0	-2.4961	79.3634	8.90861	1e-06	38.861
2008	0.000181	9	134	20.5394	25.298	21.5152	26.4773	23.3792	26.9679	20.407	25.9723	0	-3.0171	70.3521	8.38762	0.000181	31.9561
2008	2.46943	9	135	23.683	25.298	24.8694	26.4773	25.9152	26.9679	23.0935	25.9723	1	-3.01678	70.3574	8.38793	1.24399	33.6377
2008	5e-06	9	136	21.546	25.298	22.6827	26.4773	24.1366	26.9679	21.485	25.9723	0	-1.77132	92.8024	9.6334	5e-06	126.143
2008	998.166	9	137	27.0014	25.298	27.9001	26.4773	30.3197	26.9679	26.5554	25.9723	1	-0.286247	123.62	11.1185	6.90692	145.509
2008	0	9	138	21.5058	25.298	25.2882	26.4773	26.4789	26.9679	21.4571	25.9723	0	-3.63861	60.3123	7.7661	0	53.7677
2008	0.109323	9	139	22.67	25.298	24.8614	26.4773	25.3197	26.9679	22.9828	25.9723	1	-2.88255	72.6274	8.52217	0.10375	35.8445
2008	2e-05	9	140	20.9101	25.298	22.9179	26.4773	24.0158	26.9679	21.1645	25.9723	0	0	0	0	2e-05	47.7126
2008	0.486901	9	141	23.3622	25.298	25.2123	26.4773	26.3819	26.9679	23.0143	25.9723	1	-0.498677	118.942	10.906	0.396694	83.906
2008	0.034835	9	142	20.2429	25.298	22.3353	26.4773	23.6087	26.9679	20.6599	25.9723	0	-2.97903	70.9922	8.42569	0.034242	57.9275
2008	1.7e-05	9	143	24.0445	25.298	25.3888	26.4773	22.2084	26.9679	17.759	25.9723	0	-2.77319	74.5032	8.63152	1.7e-05	54.8769
2008	0	10	1	19.6129	19.6718	24.8808	20.9759	25.2067	23.0004	21.2415	17.6911	0	0	0	0	0	29.0442
2008	0	10	2	21.7299	19.6718	20.1185	20.9759	23.2791	23.0004	20.9442	17.6911	0	-1.12794	30.6021	5.53192	0	78.2225
2008	7e-05	10	3	23.159	19.6718	24.974	20.9759	26.6137	23.0004	22.998	17.6911	0	-0.49847	37.9627	6.16139	7e-05	75.5808
2008	3e-06	10	4	20.5457	19.6718	20.8243	20.9759	23.1796	23.0004	20.6654	17.6911	0	-0.632477	36.3293	6.02738	3e-06	85.9361
2008	0.000903	10	5	24.5014	19.6718	25.9647	20.9759	27.6836	23.0004	24.5335	17.6911	0	2.56879	85.168	9.22865	0.0009026	195.446
2008	0.000238	10	6	24.8676	19.6718	25.8755	20.9759	26.7877	23.0004	22.564	17.6911	0	2.5431	84.6945	9.20296	0.000238	197.853
2008	9e-06	10	7	21.2352	19.6718	24.1318	20.9759	24.6121	23.0004	22.1063	17.6911	0	-0.302645	40.4141	6.35721	9e-06	44.8956
2008	0	10	8	18.2383	19.6718	18.059	20.9759	21.2006	23.0004	15.1592	17.6911	0	-1.2798	28.9451	5.38006	0	44.8956
2008	0.008882	10	9	25.298	19.6718	26.4773	20.9759	26.9679	23.0004	25.9723	17.6911	0	2.37243	81.5822	9.03229	0.0088428	155.673
2008	0	10	11	18.6577	19.6718	20.5737	20.9759	22.9654	23.0004	17.3178	17.6911	0	0.511312	51.4257	7.17117	0	55.3746
2008	0	10	12	21.5102	19.6718	23.451	20.9759	25.241	23.0004	21.0073	17.6911	0	-1.3695	27.9879	5.29036	0	26.1982
2008	6.6e-05	10	13	22.7955	19.6718	23.8369	20.9759	24.7203	23.0004	23.0551	17.6911	0	-0.546487	37.3733	6.11337	6.6e-05	102.285
2008	2e-06	10	14	22.0883	19.6718	23.5749	20.9759	23.9702	23.0004	21.3077	17.6911	0	1.41234	65.1604	8.0722	2e-06	110.47
2008	0	10	15	21.4333	19.6718	21.8656	20.9759	23.6736	23.0004	20.7281	17.6911	0	-0.960254	32.4855	5.6996	0	80.6204
2008	0.000177	10	16	19.7729	19.6718	19.9892	20.9759	21.0244	23.0004	18.9494	17.6911	0	0	0	0	0.000177	98.8106
2008	1e-06	10	17	20.4378	19.6718	22.5593	20.9759	23.5371	23.0004	20.0545	17.6911	0	-1.28892	28.847	5.37094	1e-06	57.8266
2008	0.00016	10	18	24.1394	19.6718	26.0112	20.9759	28.1592	23.0004	24.6495	17.6911	0	-0.00339773	44.3085	6.65646	0.00016	95.8654
2008	9e-06	10	19	21.1411	19.6718	20.4132	20.9759	22.2888	23.0004	20.2373	17.6911	0	1.07155	59.7746	7.7314	9e-06	177.758
2008	1.1e-05	10	20	20.5808	19.6718	23.0933	20.9759	23.39	23.0004	19.219	17.6911	0	0	0	0	1.1e-05	146.959
2008	0	10	21	17.8186	19.6718	20.2106	20.9759	20.9285	23.0004	14.961	17.6911	0	0	0	0	0	123.525
2008	0	10	22	20.2841	19.6718	22.2915	20.9759	23.1162	23.0004	20.0711	17.6911	0	-0.217967	41.4979	6.44189	0	147.26
2008	0.002242	10	23	25.0473	19.6718	26.855	20.9759	28.0687	23.0004	24.9735	17.6911	0	2.32875	80.7952	8.98861	0.0022395	197.831
2008	0.016821	10	24	25.2942	19.6718	26.2497	20.9759	27.0411	23.0004	21.8189	17.6911	0	2.9785	92.898	9.63836	0.0166811	205.352
2008	6e-06	10	25	23.0854	19.6718	24.8901	20.9759	25.9142	23.0004	23.6396	17.6911	0	0.631024	53.157	7.29088	6e-06	171.132
2008	0.001592	10	26	25.7024	19.6718	27.9311	20.9759	29.1558	23.0004	25.8681	17.6911	0	0.0903826	45.5657	6.75024	0.0015907	70.8623
2008	0	10	27	20.8716	19.6718	23.0547	20.9759	23.9107	23.0004	19.9648	17.6911	0	0	0	0	0	26.7127
2008	0	10	28	21.1218	19.6718	22.4923	20.9759	23.997	23.0004	16.8598	17.6911	0	0.160857	46.5221	6.82071	0	22.0304
2008	0.000111	10	29	19.0063	19.6718	22.8147	20.9759	23.1963	23.0004	21.386	17.6911	0	0	0	0	0.000111	27.8233
2008	1.4e-05	10	30	22.2457	19.6718	24.3733	20.9759	26.213	23.0004	23.0807	17.6911	0	0.200622	47.0662	6.86048	1.4e-05	80.1926
2008	0	10	31	20.2245	19.6718	18.4486	20.9759	21.3051	23.0004	19.1669	17.6911	0	0	0	0	0	131.893
2008	2e-06	10	32	22.2503	19.6718	22.74	20.9759	24.1447	23.0004	21.6137	17.6911	0	0.397806	49.8106	7.05766	2e-06	142.707
2008	0.004448	10	33	23.0891	19.6718	21.9337	20.9759	24.0499	23.0004	23.2326	17.6911	0	1.0451	59.3663	7.70496	0.0044381	162.844
2008	0.000181	10	34	23.8907	19.6718	25.5623	20.9759	26.1859	23.0004	22.8998	17.6911	0	0.550647	51.9914	7.2105	0.000181	159.764
2008	0.004843	10	35	26.2218	19.6718	27.9664	20.9759	28.9474	23.0004	24.1558	17.6911	0	3.1491	96.2156	9.80895	0.0048313	187.747
2008	0.001487	10	36	25.0298	19.6718	25.496	20.9759	26.5908	23.0004	21.5077	17.6911	0	2.97742	92.877	9.63727	0.0014859	202.456
2008	1.7e-05	10	37	22.6514	19.6718	21.596	20.9759	24.597	23.0004	21.727	17.6911	0	-0.0488733	43.7051	6.61098	1.7e-05	74.5173
2008	0	10	38	21.9708	19.6718	25.0808	20.9759	25.8649	23.0004	21.6935	17.6911	0	-0.325811	40.1201	6.33405	0	50.054
2008	1.8e-05	10	39	21.0932	19.6718	23.6914	20.9759	24.8466	23.0004	20.7791	17.6911	0	-0.650549	36.1118	6.00931	1.8e-05	56.9882
2008	5.4e-05	10	40	23.9386	19.6718	24.1194	20.9759	25.8159	23.0004	22.974	17.6911	0	0.184614	46.8468	6.84447	5.4e-05	37.6335
2008	0.001467	10	41	25.6221	19.6718	26.3769	20.9759	28.1167	23.0004	25.0285	17.6911	0	1.5907	68.0718	8.25056	0.0014659	153.142
2008	1e-05	10	42	22.4631	19.6718	23.079	20.9759	23.9167	23.0004	21.405	17.6911	0	1.33098	63.8534	7.99083	1e-05	168.463
2008	0	10	43	21.298	19.6718	21.2648	20.9759	24.0216	23.0004	18.5026	17.6911	0	-0.389361	39.3191	6.2705	0	46.5864
2008	0.000147	10	44	23.8661	19.6718	25.3814	20.9759	26.3742	23.0004	23.6889	17.6911	0	3.00196	93.3508	9.66182	0.000147	208.47
2008	0.029423	10	45	26.1365	19.6718	27.1252	20.9759	28.702	23.0004	24.9427	17.6911	0	2.58241	85.4194	9.24226	0.0289985	173.825
2008	0	10	46	18.7527	19.6718	22.9319	20.9759	23.4647	23.0004	20.3573	17.6911	0	0	0	0	0	64.5765
2008	0.00971	10	47	26.513	19.6718	26.8733	20.9759	28.7035	23.0004	26.2584	17.6911	0	2.62751	86.2553	9.28737	0.0096632	185.033
2008	3e-06	10	48	20.963	19.6718	21.5936	20.9759	23.2723	23.0004	21.1947	17.6911	0	-0.578013	36.9888	6.08184	3e-06	116.868
2008	5.6e-05	10	49	21.3116	19.6718	22.3852	20.9759	24.0741	23.0004	21.722	17.6911	0	0	0	0	5.6e-05	101.586
2008	0	10	50	18.4493	19.6718	21.0174	20.9759	22.664	23.0004	19.7606	17.6911	0	0	0	0	0	16.4792
2008	0	10	51	18.5826	19.6718	19.141	20.9759	21.1691	23.0004	18.0753	17.6911	0	-0.102698	42.9963	6.55716	0	52.7882
2008	3.7e-05	10	52	24.6502	19.6718	24.086	20.9759	26.5939	23.0004	22.4696	17.6911	0	0.796243	55.5934	7.4561	3.7e-05	116.874
2008	1e-06	10	53	21.5235	19.6718	22.6349	20.9759	24.3903	23.0004	20.4105	17.6911	0	-0.264338	40.9027	6.39552	1e-06	44.4665
2008	0	10	54	19.1715	19.6718	20.502	20.9759	21.374	23.0004	18.9973	17.6911	0	-1.35922	28.0967	5.30063	0	64.237
2008	0.002176	10	55	24.9704	19.6718	26.5932	20.9759	26.1136	23.0004	24.9285	17.6911	0	2.12018	77.0891	8.78004	0.0021736	183.277
2008	1e-06	10	56	21.4249	19.6718	21.7699	20.9759	23.3472	23.0004	20.9062	17.6911	0	-0.0308958	43.9431	6.62896	1e-06	40.5181
2008	1.2e-05	10	57	23.3758	19.6718	23.1838	20.9759	24.9759	23.0004	22.3814	17.6911	0	0.420215	50.1274	7.08007	1.2e-05	125.273
2008	0	10	58	19.8723	19.6718	20.0103	20.9759	22.6025	23.0004	17.21	17.6911	0	0	0	0	0	23.9772
2008	0.000165	10	59	23.7567	19.6718	25.3844	20.9759	25.7867	23.0004	25.0422	17.6911	0	1.11202	60.4021	7.77188	0.000165	139.81
2008	4.3e-05	10	60	23.3512	19.6718	25.6077	20.9759	26.9581	23.0004	22.9553	17.6911	0	-0.216019	41.5231	6.44384	4.3e-05	64.8396
2008	0.001763	10	61	25.3872	19.6718	26.0169	20.9759	27.8124	23.0004	24.4939	17.6911	0	0.66428	53.643	7.32414	0.0017614	75.8473
2008	0.013517	10	62	25.2126	19.6718	25.5896	20.9759	26.3402	23.0004	23.8712	17.6911	0	2.18152	78.1699	8.84138	0.0134265	187.487
2008	5e-06	10	63	21.742	19.6718	22.2607	20.9759	23.6084	23.0004	20.9087	17.6911	0	2.53315	84.5113	9.193	5e-06	193.081
2008	0.000591	10	64	23.9375	19.6718	24.7938	20.9759	26.099	23.0004	23.0529	17.6911	0	1.74727	70.6799	8.40713	0.0005908	146.987
2008	0.001311	10	65	25.479	19.6718	27.0013	20.9759	28.506	23.0004	0	17.6911	0	0.975133	58.2931	7.63499	0.0013101	133.249
2008	0	10	66	21.7512	19.6718	21.7326	20.9759	23.3392	23.0004	21.0429	17.6911	0	0.145336	46.3107	6.80519	0	101.59
2008	1.9e-05	10	67	22.2839	19.6718	22.7948	20.9759	23.827	23.0004	21.7624	17.6911	0	1.04226	59.3226	7.70212	1.9e-05	95.5726
2008	0.00912	10	68	25.6723	19.6718	27.3422	20.9759	29.248	23.0004	23.927	17.6911	0	2.29652	80.2166	8.95637	0.0090787	183.369
2008	5e-06	10	69	22.1801	19.6718	24.9994	20.9759	25.6169	23.0004	23.5458	17.6911	0	-0.0722284	43.3969	6.58763	5e-06	43.5861
2008	0	10	70	21.9056	19.6718	22.3384	20.9759	24.3039	23.0004	18.3755	17.6911	0	-0.316088	40.2434	6.34377	0	42.5561
2008	3e-06	10	71	20.5082	19.6718	21.3515	20.9759	22.3603	23.0004	19.7477	17.6911	0	-0.5444	37.3988	6.11546	3e-06	31.3688
2008	6e-06	10	72	21.1468	19.6718	21.974	20.9759	23.0604	23.0004	20.5189	17.6911	0	-0.673786	35.8331	5.98607	6e-06	40.1514
2008	0.002827	10	73	25.2346	19.6718	26.7938	20.9759	27.6773	23.0004	23.1381	17.6911	0	2.03849	75.6613	8.69835	0.002823	145.584
2008	0	10	74	23.2048	19.6718	25.1885	20.9759	25.7164	23.0004	0	17.6911	0	0.297039	48.3984	6.9569	0	96.135
2008	0	10	75	19.811	19.6718	20.8112	20.9759	22.4178	23.0004	19.2438	17.6911	0	0	0	0	0	49.6142
2008	0.000643	10	76	23.5932	19.6718	22.217	20.9759	24.0947	23.0004	22.1895	17.6911	0	0	0	0	0.0006428	49.5492
2008	0	10	77	20.0492	19.6718	19.3328	20.9759	21.2691	23.0004	19.4628	17.6911	0	0	0	0	0	36.6173
2008	0	10	78	19.1516	19.6718	24.8496	20.9759	25.1908	23.0004	22.137	17.6911	0	-0.2682	40.8533	6.39166	0	21.262
2008	0	10	79	21.4176	19.6718	22.8164	20.9759	24.4298	23.0004	20.4385	17.6911	0	0.430196	50.2689	7.09005	0	75.8365
2008	0	10	80	17.6938	19.6718	20.6	20.9759	21.2877	23.0004	16.2143	17.6911	0	-0.868638	33.5382	5.79122	0	98.0072
2008	6.1e-05	10	81	22.3463	19.6718	23.8368	20.9759	24.5913	23.0004	21.27	17.6911	0	0.329477	48.8508	6.98933	6.1e-05	153.612
2008	0.020702	10	82	24.9457	19.6718	23.8637	20.9759	24.7459	23.0004	22.6858	17.6911	0	2.27342	79.8033	8.93327	0.0204906	203.408
2008	1.3e-05	10	83	22.4043	19.6718	22.9297	20.9759	24.2972	23.0004	21.0839	17.6911	0	0.118543	45.9467	6.7784	1.3e-05	143.418
2008	0.000751	10	84	23.4512	19.6718	23.448	20.9759	25.2506	23.0004	21.626	17.6911	0	0.515166	51.481	7.17502	0.0007507	71.8792
2008	8e-06	10	85	20.6928	19.6718	20.8885	20.9759	22.5241	23.0004	20.4039	17.6911	0	0	0	0	8e-06	69.6982
2008	0	10	86	20.982	19.6718	20.9966	20.9759	23.0959	23.0004	20.8495	17.6911	0	-0.0834971	43.2485	6.57636	0	28.1846
2008	7.3e-05	10	87	23.6121	19.6718	26.3996	20.9759	27.7354	23.0004	24.1978	17.6911	0	0.18134	46.802	6.8412	7.3e-05	83.6963
2008	9e-06	10	88	20.955	19.6718	21.8207	20.9759	23.0168	23.0004	20.2317	17.6911	0	-0.753889	34.8805	5.90597	9e-06	89.6285
2008	0	10	89	19.9375	19.6718	21.4631	20.9759	23.0055	23.0004	19.4006	17.6911	0	-0.0468848	43.7314	6.61297	0	32.7156
2008	0.0005	10	90	23.0082	19.6718	22.0188	20.9759	22.918	23.0004	23.4204	17.6911	0	0.994468	58.5887	7.65433	0.0004999	177.04
2008	0	10	91	19.6924	19.6718	22.4991	20.9759	24.1847	23.0004	20.5769	17.6911	0	0	0	0	0	28.2951
2008	0	10	92	20.0682	19.6718	21.643	20.9759	22.4502	23.0004	20.5545	17.6911	0	-0.908669	33.0762	5.75119	0	84.2448
2008	0	10	93	20.135	19.6718	21.699	20.9759	23.255	23.0004	20.2792	17.6911	0	-0.727966	35.1873	5.93189	0	53.767
2008	0.001014	10	94	21.6569	19.6718	21.592	20.9759	23.0249	23.0004	19.7497	17.6911	0	0.797681	55.6149	7.45754	0.0010135	151.072
2008	0	10	95	18.125	19.6718	20.6721	20.9759	22.3949	23.0004	19.0907	17.6911	0	0	0	0	0	64.5513
2008	0.000206	10	96	24.1492	19.6718	26.0177	20.9759	26.1649	23.0004	22.7478	17.6911	0	1.77748	71.1887	8.43734	0.000206	121.219
2008	0	10	97	20.1349	19.6718	21.8688	20.9759	22.8618	23.0004	20.4362	17.6911	0	0.771709	55.2282	7.43157	0	127.459
2008	4.9e-05	10	98	21.54	19.6718	25.1746	20.9759	26.5434	23.0004	22.8269	17.6911	0	-0.38877	39.3265	6.27109	4.9e-05	12.052
2008	1e-06	10	99	20.4763	19.6718	21.4893	20.9759	22.863	23.0004	20.2569	17.6911	0	-0.535249	37.5108	6.12461	1e-06	49.1357
2008	0.040693	10	100	25.6315	19.6718	27.0111	20.9759	27.5776	23.0004	25.999	17.6911	0	2.70064	87.6189	9.3605	0.0398868	201.857
2008	0.000167	10	101	24.4758	19.6718	25.8689	20.9759	26.8594	23.0004	23.7475	17.6911	0	2.30907	80.4416	8.96892	0.000167	207.596
2008	0	10	102	20.3998	19.6718	20.7097	20.9759	23.2526	23.0004	13.8106	17.6911	0	-1.06745	31.2751	5.59241	0	33.1724
2008	8.7e-05	10	103	23.1927	19.6718	24.1601	20.9759	25.6158	23.0004	21.6757	17.6911	0	2.42101	82.4622	9.08087	8.7e-05	207.629
2008	0	10	104	21.3253	19.6718	24.3534	20.9759	24.8326	23.0004	21.8057	17.6911	0	1.45889	65.9141	8.11875	0	115.974
2008	9e-06	10	105	22.17	19.6718	23.7784	20.9759	25.8595	23.0004	22.4167	17.6911	0	0.281413	48.1812	6.94127	9e-06	21.9672
2008	5.8e-05	10	106	22.3652	19.6718	23.3542	20.9759	23.9484	23.0004	21.5946	17.6911	0	0.763821	55.111	7.42368	5.8e-05	99.4695
2008	2.7e-05	10	107	21.9136	19.6718	24.1578	20.9759	25.5153	23.0004	22.6582	17.6911	0	-0.664226	35.9476	5.99563	2.7e-05	77.7186
2008	3.4e-05	10	108	23.2924	19.6718	24.2694	20.9759	25.9218	23.0004	21.016	17.6911	0	-0.250383	41.0814	6.40947	3.4e-05	81.0804
2008	8.3e-05	10	109	24.3686	19.6718	25.838	20.9759	27.0033	23.0004	23.4025	17.6911	0	0.1463	46.3238	6.80616	8.3e-05	154.967
2008	6.7e-05	10	110	23.9991	19.6718	24.7648	20.9759	26.2929	23.0004	22.7798	17.6911	0	1.58927	68.0482	8.24913	6.7e-05	160.604
2008	0	10	111	19.9939	19.6718	22.9908	20.9759	23.9251	23.0004	19.6381	17.6911	0	-1.0755	31.185	5.58435	0	40.2214
2008	9e-06	10	112	24.0445	19.6718	25.3888	20.9759	25.4705	23.0004	22.0526	17.6911	0	1.68876	69.6994	8.34862	9e-06	157.144
2008	2.5e-05	10	113	23.5179	19.6718	24.4105	20.9759	26.0907	23.0004	23.3383	17.6911	0	-0.0351708	43.8865	6.62469	2.5e-05	35.3273
2008	1e-05	10	114	24.7687	19.6718	26.8681	20.9759	28.1383	23.0004	25.0379	17.6911	0	-0.753128	34.8894	5.90673	1e-05	37.1504
2008	0	10	115	24.0445	19.6718	25.3888	20.9759	22.3715	23.0004	18.4433	17.6911	0	0	0	0	0	100.405
2008	9.7e-05	10	116	22.9611	19.6718	26.471	20.9759	26.9767	23.0004	24.3985	17.6911	0	0.530286	51.6982	7.19014	9.7e-05	94.0687
2008	6e-05	10	117	20.9785	19.6718	21.5195	20.9759	23.5535	23.0004	19.9374	17.6911	0	-0.135123	42.5722	6.52473	6e-05	86.5361
2008	0.008965	10	118	25.2138	19.6718	26.5932	20.9759	25.9891	23.0004	23.3332	17.6911	0	2.84184	90.2822	9.50169	0.0089251	193.704
2008	0	10	119	17.8924	19.6718	19.4195	20.9759	21.6417	23.0004	17.7876	17.6911	0	0	0	0	0	40.0917
2008	0	10	120	21.1513	19.6718	21.9097	20.9759	23.6129	23.0004	20.6213	17.6911	0	-0.0593546	43.5666	6.6005	0	84.4207
2008	2.5e-05	10	121	19.4652	19.6718	21.2792	20.9759	21.9854	23.0004	0	17.6911	0	0	0	0	2.5e-05	94.5193
2008	4.1e-05	10	122	22.974	19.6718	24.9909	20.9759	25.3331	23.0004	22.2582	17.6911	0	0.499825	51.261	7.15968	4.1e-05	148.166
2008	7e-06	10	123	22.7309	19.6718	24.1096	20.9759	24.7406	23.0004	20.8009	17.6911	0	1.15168	61.0201	7.81154	7e-06	155.417
2008	0.014426	10	124	24.8123	19.6718	26.0082	20.9759	26.9727	23.0004	24.4474	17.6911	0	2.6809	87.2498	9.34076	0.0143229	205.279
2008	0.000216	10	125	19.3572	19.6718	21.1215	20.9759	21.9154	23.0004	18.4764	17.6911	0	0	0	0	0.000216	72.4426
2008	1.4e-05	10	126	19.9564	19.6718	19.8968	20.9759	20.6899	23.0004	19.0075	17.6911	0	0	0	0	1.4e-05	123.853
2008	0.000126	10	127	24.2235	19.6718	25.8894	20.9759	26.3979	23.0004	22.8706	17.6911	0	0.796294	55.5942	7.45615	0.000126	82.1571
2008	0	10	128	19.0163	19.6718	19.7947	20.9759	22.3645	23.0004	20.003	17.6911	0	-0.394155	39.259	6.2657	0	19.1222
2008	1e-06	10	129	17.6016	19.6718	16.4589	20.9759	20.2902	23.0004	17.4968	17.6911	0	-1.0688	31.2599	5.59106	1e-06	35.3273
2008	0	10	130	20.6577	19.6718	23.6475	20.9759	24.0509	23.0004	21.7532	17.6911	0	-0.196604	41.7736	6.46325	0	105.47
2008	0	10	131	22.4865	19.6718	23.6807	20.9759	24.5267	23.0004	21.679	17.6911	0	1.29915	63.3458	7.95901	0	83.5338
2008	0.001004	10	132	24.3372	19.6718	25.6714	20.9759	27.3623	23.0004	23.7115	17.6911	0	0.119013	45.9531	6.77887	0.0010035	101.019
2008	0	10	133	21.4158	19.6718	21.9983	20.9759	24.0534	23.0004	21.0477	17.6911	0	-0.123673	42.7217	6.53618	0	56.1828
2008	0	10	134	20.5394	19.6718	21.5152	20.9759	23.3792	23.0004	20.407	17.6911	0	-0.644668	36.1825	6.01519	0	45.815
2008	0.002549	10	135	23.683	19.6718	24.8694	20.9759	25.9152	23.0004	23.0935	17.6911	0	-0.644355	36.1863	6.0155	0.0025458	29.8591
2008	0.000161	10	136	21.546	19.6718	22.6827	20.9759	24.1366	23.0004	21.485	17.6911	0	0.601111	52.7217	7.26097	0.000161	153.479
2008	0.172756	10	137	27.0014	19.6718	27.9001	20.9759	30.3197	23.0004	26.5554	17.6911	1	2.08618	76.4932	8.74604	0.159357	175.643
2008	1e-05	10	138	21.5058	19.6718	25.2882	20.9759	26.4789	23.0004	21.4571	17.6911	0	-1.26619	29.0917	5.39367	1e-05	23.3978
2008	2.2e-05	10	139	22.67	19.6718	24.8614	20.9759	25.3197	23.0004	22.9828	17.6911	0	-0.510116	37.8193	6.14974	2.2e-05	74.0727
2008	0	10	140	20.9101	19.6718	22.9179	20.9759	24.0158	23.0004	21.1645	17.6911	0	0	0	0	0	14.9859
2008	0.000139	10	141	23.3622	19.6718	25.2123	20.9759	26.3819	23.0004	23.0143	17.6911	0	1.87375	72.8225	8.53361	0.000139	110.103
2008	3e-06	10	142	20.2429	19.6718	22.3353	20.9759	23.6087	23.0004	20.6599	17.6911	0	-0.606599	36.6419	6.05326	3e-06	84.0218
2008	0	10	143	24.0445	19.6718	25.3888	20.9759	22.2084	23.0004	17.759	17.6911	0	-0.400762	39.1763	6.2591	0	30.7204
2008	0.00014	11	1	19.6129	18.6577	24.8808	20.5737	25.2067	22.9654	21.2415	17.3178	0	0	0	0	0.00014	185.694
2008	0	11	2	21.7299	18.6577	20.1185	20.5737	23.2791	22.9654	20.9442	17.3178	0	-1.63925	36.5206	6.04323	0	113.643
2008	0.00976	11	3	23.159	18.6577	24.974	20.5737	26.6137	22.9654	22.998	17.3178	0	-1.00978	44.5249	6.6727	0.0097127	122.494
2008	0	11	4	20.5457	18.6577	20.8243	20.5737	23.1796	22.9654	20.6654	17.3178	0	-1.14379	42.7545	6.53869	0	109.386
2008	0.15002	11	5	24.5014	18.6577	25.9647	20.5737	27.6836	22.9654	24.5335	17.3178	1	2.05748	94.8668	9.73996	0.139779	12.815
2008	0.016822	11	6	24.8676	18.6577	25.8755	20.5737	26.7877	22.9654	22.564	17.3178	0	2.03179	94.3671	9.71427	0.0166821	20.5959
2008	2e-06	11	7	21.2352	18.6577	24.1318	20.5737	24.6121	22.9654	22.1063	17.3178	0	-0.813958	47.1766	6.86852	2e-06	155.673
2008	0	11	8	18.2383	18.6577	18.059	20.5737	21.2006	22.9654	15.1592	17.3178	0	-1.79111	34.7083	5.89138	0	185.772
2008	0.164643	11	9	25.298	18.6577	26.4773	20.5737	26.9679	22.9654	25.9723	17.3178	1	1.86112	91.0803	9.5436	0.152415	185.772
2008	0.000141	11	10	19.6718	18.6577	20.9759	20.5737	23.0004	22.9654	17.6911	17.3178	0	-0.511312	51.4257	7.17117	0.000141	73.0476
2008	0	11	12	21.5102	18.6577	23.451	20.5737	25.241	22.9654	21.0073	17.3178	0	-1.88081	33.6594	5.80167	0	166.256
2008	0.000376	11	13	22.7955	18.6577	23.8369	20.5737	24.7203	22.9654	23.0551	17.3178	0	-1.0578	43.8864	6.62468	0.0003759	85.6756
2008	0	11	14	22.0883	18.6577	23.5749	20.5737	23.9702	22.9654	21.3077	17.3178	0	0.90103	73.6767	8.58351	0	116.273
2008	0	11	15	21.4333	18.6577	21.8656	20.5737	23.6736	22.9654	20.7281	17.3178	0	-1.47157	38.5755	6.21091	0	108.194
2008	1.7e-05	11	16	19.7729	18.6577	19.9892	20.5737	21.0244	22.9654	18.9494	17.3178	0	0	0	0	1.7e-05	96.33
2008	0.000741	11	17	20.4378	18.6577	22.5593	20.5737	23.5371	22.9654	20.0545	17.3178	0	-1.80023	34.6009	5.88225	0.0007407	139.217
2008	0.019273	11	18	24.1394	18.6577	26.0112	20.5737	28.1592	22.9654	24.6495	17.3178	0	-0.51471	51.377	7.16777	0.0190896	91.3222
2008	0.006417	11	19	21.1411	18.6577	20.4132	20.5737	22.2888	22.9654	20.2373	17.3178	0	0.560236	67.9424	8.24272	0.0063965	28.318
2008	1e-06	11	20	20.5808	18.6577	23.0933	20.5737	23.39	22.9654	19.219	17.3178	0	0	0	0	1e-06	71.9881
2008	1.2e-05	11	21	17.8186	18.6577	20.2106	20.5737	20.9285	22.9654	14.961	17.3178	0	0	0	0	1.2e-05	98.2756
2008	2e-06	11	22	20.2841	18.6577	22.2915	20.5737	23.1162	22.9654	20.0711	17.3178	0	-0.72928	48.347	6.9532	2e-06	53.518
2008	0.278638	11	23	25.0473	18.6577	26.855	20.5737	28.0687	22.9654	24.9735	17.3178	1	1.81744	90.2486	9.49992	0.245796	13.8764
2008	1.61263	11	24	25.2942	18.6577	26.2497	20.5737	27.0411	22.9654	21.8189	17.3178	1	2.46719	103.016	10.1497	0.960359	24.0475
2008	0.000919	11	25	23.0854	18.6577	24.8901	20.5737	25.9142	22.9654	23.6396	17.3178	0	0.119711	60.8742	7.80219	0.0009186	24.031
2008	0.061737	11	26	25.7024	18.6577	27.9311	20.5737	29.1558	22.9654	25.8681	17.3178	0	-0.42093	52.7301	7.26155	0.0599062	138.228
2008	9e-05	11	27	20.8716	18.6577	23.0547	20.5737	23.9107	22.9654	19.9648	17.3178	0	0	0	0	9e-05	164.994
2008	0.000173	11	28	21.1218	18.6577	22.4923	20.5737	23.997	22.9654	16.8598	17.3178	0	-0.350455	53.7586	7.33203	0.000173	176.011
2008	4e-06	11	29	19.0063	18.6577	22.8147	20.5737	23.1963	22.9654	21.386	17.3178	0	0	0	0	4e-06	184.8
2008	0.000791	11	30	22.2457	18.6577	24.3733	20.5737	26.213	22.9654	23.0807	17.3178	0	-0.31069	54.3433	7.37179	0.0007907	116.801
2008	0	11	31	20.2245	18.6577	18.4486	20.5737	21.3051	22.9654	19.1669	17.3178	0	0	0	0	0	65.1025
2008	1e-06	11	32	22.2503	18.6577	22.74	20.5737	24.1447	22.9654	21.6137	17.3178	0	-0.113507	57.2894	7.56898	1e-06	45.9032
2008	0.000242	11	33	23.0891	18.6577	21.9337	20.5737	24.0499	22.9654	23.2326	17.3178	0	0.533786	67.5071	8.21627	0.000242	25.2605
2008	0.001264	11	34	23.8907	18.6577	25.5623	20.5737	26.1859	22.9654	22.8998	17.3178	0	0.0393345	59.6264	7.72182	0.0012632	37.6764
2008	0.57798	11	35	26.2218	18.6577	27.9664	20.5737	28.9474	22.9654	24.1558	17.3178	1	2.63779	106.508	10.3203	0.456145	7.57823
2008	0.122923	11	36	25.0298	18.6577	25.496	20.5737	26.5908	22.9654	21.5077	17.3178	1	2.4661	102.994	10.1486	0.115935	17.8484
2008	2e-06	11	37	22.6514	18.6577	21.596	20.5737	24.597	22.9654	21.727	17.3178	0	-0.560186	50.7271	7.1223	2e-06	120.323
2008	1e-05	11	38	21.9708	18.6577	25.0808	20.5737	25.8649	22.9654	21.6935	17.3178	0	-0.837123	46.8589	6.84536	1e-05	154.258
2008	1e-06	11	39	21.0932	18.6577	23.6914	20.5737	24.8466	22.9654	20.7791	17.3178	0	-1.16186	42.5185	6.52062	1e-06	138.389
2008	1e-06	11	40	23.9386	18.6577	24.1194	20.5737	25.8159	22.9654	22.974	17.3178	0	-0.326698	54.1076	7.35578	1e-06	161.636
2008	0.214245	11	41	25.6221	18.6577	26.3769	20.5737	28.1167	22.9654	25.0285	17.3178	1	1.07939	76.7704	8.76187	0.194123	39.5859
2008	0	11	42	22.4631	18.6577	23.079	20.5737	23.9167	22.9654	21.405	17.3178	0	0.819663	72.2865	8.50215	0	22.8158
2008	6e-06	11	43	21.298	18.6577	21.2648	20.5737	24.0216	22.9654	18.5026	17.3178	0	-0.900674	45.9929	6.78181	6e-06	163.887
2008	0.053407	11	44	23.8661	18.6577	25.3814	20.5737	26.3742	22.9654	23.6889	17.3178	0	2.49065	103.493	10.1731	0.0520297	26.0793
2008	4.67439	11	45	26.1365	18.6577	27.1252	20.5737	28.702	22.9654	24.9427	17.3178	1	2.07109	95.1322	9.75357	1.73596	17.4714
2008	0	11	46	18.7527	18.6577	22.9319	20.5737	23.4647	22.9654	20.3573	17.3178	0	0	0	0	0	141.08
2008	0.952831	11	47	26.513	18.6577	26.8733	20.5737	28.7035	22.9654	26.2584	17.3178	1	2.1162	96.0142	9.79868	0.66928	17.9707
2008	0.002002	11	48	20.963	18.6577	21.5936	20.5737	23.2723	22.9654	21.1947	17.3178	0	-1.08933	43.4697	6.59316	0.002	78.1419
2008	2.1e-05	11	49	21.3116	18.6577	22.3852	20.5737	24.0741	22.9654	21.722	17.3178	0	0	0	0	2.1e-05	85.3415
2008	0.000122	11	50	18.4493	18.6577	21.0174	20.5737	22.664	22.9654	19.7606	17.3178	0	0	0	0	0.000122	187.351
2008	0	11	51	18.5826	18.6577	19.141	20.5737	21.1691	22.9654	18.0753	17.3178	0	-0.61401	49.9633	7.06847	0	148.055
2008	0.00421	11	52	24.6502	18.6577	24.086	20.5737	26.5939	22.9654	22.4696	17.3178	0	0.284931	63.4797	7.96741	0.0042012	71.3361
2008	0.000258	11	53	21.5235	18.6577	22.6349	20.5737	24.3903	22.9654	20.4105	17.3178	0	-0.77565	47.7043	6.90683	0.000258	148.411
2008	5e-06	11	54	19.1715	18.6577	20.502	20.5737	21.374	22.9654	18.9973	17.3178	0	-1.87053	33.7787	5.81195	5e-06	125.572
2008	0.105905	11	55	24.9704	18.6577	26.5932	20.5737	26.1136	22.9654	24.9285	17.3178	1	1.60887	86.3292	9.29135	0.100664	25.9846
2008	0	11	56	21.4249	18.6577	21.7699	20.5737	23.3472	22.9654	20.9062	17.3178	0	-0.542208	50.9835	7.14027	0	154.325
2008	0.001478	11	57	23.3758	18.6577	23.1838	20.5737	24.9759	22.9654	22.3814	17.3178	0	-0.0910978	57.6291	7.59138	0.0014769	63.1133
2008	6e-06	11	58	19.8723	18.6577	20.0103	20.5737	22.6025	22.9654	17.21	17.3178	0	0	0	0	6e-06	182.839
2008	3e-06	11	59	23.7567	18.6577	25.3844	20.5737	25.7867	22.9654	25.0422	17.3178	0	0.600708	68.6112	8.28319	3e-06	48.8264
2008	0.001716	11	60	23.3512	18.6577	25.6077	20.5737	26.9581	22.9654	22.9553	17.3178	0	-0.727331	48.3741	6.95515	0.0017145	121.962
2008	0.014571	11	61	25.3872	18.6577	26.0169	20.5737	27.8124	22.9654	24.4939	17.3178	0	0.152967	61.3943	7.83545	0.0144659	120.423
2008	0.000253	11	62	25.2126	18.6577	25.5896	20.5737	26.3402	22.9654	23.8712	17.3178	0	1.67021	87.4728	9.35269	0.000253	9.53839
2008	0	11	63	21.742	18.6577	22.2607	20.5737	23.6084	22.9654	20.9087	17.3178	0	2.02183	94.1738	9.70432	0	18.6602
2008	0.025161	11	64	23.9375	18.6577	24.7938	20.5737	26.099	22.9654	23.0529	17.3178	0	1.23596	79.5386	8.91844	0.0248497	70.1857
2008	0.227405	11	65	25.479	18.6577	27.0013	20.5737	28.506	22.9654	0	17.3178	1	0.463821	66.3623	8.1463	0.204902	54.3872
2008	0.000275	11	66	21.7512	18.6577	21.7326	20.5737	23.3392	22.9654	21.0429	17.3178	0	-0.365976	53.5313	7.31651	0.000275	86.2924
2008	1e-06	11	67	22.2839	18.6577	22.7948	20.5737	23.827	22.9654	21.7624	17.3178	0	0.530946	67.4604	8.21343	1e-06	106.9
2008	2.04166	11	68	25.6723	18.6577	27.3422	20.5737	29.248	22.9654	23.927	17.3178	1	1.7852	89.6371	9.46768	1.1124	10.9167
2008	1.1e-05	11	69	22.1801	18.6577	24.9994	20.5737	25.6169	22.9654	23.5458	17.3178	0	-0.583541	50.395	7.09894	1.1e-05	152.43
2008	0.000299	11	70	21.9056	18.6577	22.3384	20.5737	24.3039	22.9654	18.3755	17.3178	0	-0.8274	46.9921	6.85508	0.000299	146.791
2008	0	11	71	20.5082	18.6577	21.3515	20.5737	22.3603	22.9654	19.7477	17.3178	0	-1.05571	43.9141	6.62677	0	160.743
2008	2.7e-05	11	72	21.1468	18.6577	21.974	20.5737	23.0604	22.9654	20.5189	17.3178	0	-1.1851	42.216	6.49738	2.7e-05	161.436
2008	0.14955	11	73	25.2346	18.6577	26.7938	20.5737	27.6773	22.9654	23.1381	17.3178	1	1.52718	84.8179	9.20966	0.139371	42.8976
2008	0	11	74	23.2048	18.6577	25.1885	20.5737	25.7164	22.9654	0	17.3178	0	-0.214274	55.7741	7.46821	0	101.07
2008	0	11	75	19.811	18.6577	20.8112	20.5737	22.4178	22.9654	19.2438	17.3178	0	0	0	0	0	164.993
2008	5.2e-05	11	76	23.5932	18.6577	22.217	20.5737	24.0947	22.9654	22.1895	17.3178	0	0	0	0	5.2e-05	145.823
2008	0	11	77	20.0492	18.6577	19.3328	20.5737	21.2691	22.9654	19.4628	17.3178	0	0	0	0	0	163.778
2008	0	11	78	19.1516	18.6577	24.8496	20.5737	25.1908	22.9654	22.137	17.3178	0	-0.779513	47.651	6.90297	0	199.935
2008	0	11	79	21.4176	18.6577	22.8164	20.5737	24.4298	22.9654	20.4385	17.3178	0	-0.0811164	57.7808	7.60137	0	118.68
2008	1.8e-05	11	80	17.6938	18.6577	20.6	20.5737	21.2877	22.9654	16.2143	17.3178	0	-1.37995	39.7219	6.30253	1.8e-05	99.4265
2008	4e-06	11	81	22.3463	18.6577	23.8368	20.5737	24.5913	22.9654	21.27	17.3178	0	-0.181835	56.2597	7.50065	4e-06	39.4738
2008	0.01032	11	82	24.9457	18.6577	23.8637	20.5737	24.7459	22.9654	22.6858	17.3178	0	1.7621	89.2002	9.44459	0.0102671	22.4138
2008	0	11	83	22.4043	18.6577	22.9297	20.5737	24.2972	22.9654	21.0839	17.3178	0	-0.392769	53.1399	7.28971	0	44.0184
2008	5.5e-05	11	84	23.4512	18.6577	23.448	20.5737	25.2506	22.9654	21.626	17.3178	0	0.00385414	59.0798	7.68634	5.5e-05	120.565
2008	0.001774	11	85	20.6928	18.6577	20.8885	20.5737	22.5241	22.9654	20.4039	17.3178	0	0	0	0	0.0017724	119.319
2008	7e-06	11	86	20.982	18.6577	20.9966	20.5737	23.0959	22.9654	20.8495	17.3178	0	-0.594809	50.2351	7.08767	7e-06	165.459
2008	1.5e-05	11	87	23.6121	18.6577	26.3996	20.5737	27.7354	22.9654	24.1978	17.3178	0	-0.329973	54.0594	7.35251	1.5e-05	110.886
2008	0.000469	11	88	20.955	18.6577	21.8207	20.5737	23.0168	22.9654	20.2317	17.3178	0	-1.2652	41.1815	6.41728	0.0004689	100.007
2008	0.00123	11	89	19.9375	18.6577	21.4631	20.5737	23.0055	22.9654	19.4006	17.3178	0	-0.558197	50.7554	7.12429	0.0012292	158.596
2008	6e-06	11	90	23.0082	18.6577	22.0188	20.5737	22.918	22.9654	23.4204	17.3178	0	0.483156	66.6776	8.16564	6e-06	15.8699
2008	0	11	91	19.6924	18.6577	22.4991	20.5737	24.1847	22.9654	20.5769	17.3178	0	0	0	0	0	195.92
2008	0.000116	11	92	20.0682	18.6577	21.643	20.5737	22.4502	22.9654	20.5545	17.3178	0	-1.41998	39.2189	6.2625	0.000116	111.368
2008	0	11	93	20.135	18.6577	21.699	20.5737	23.255	22.9654	20.2792	17.3178	0	-1.23928	41.5149	6.4432	0	136.512
2008	2.2e-05	11	94	21.6569	18.6577	21.592	20.5737	23.0249	22.9654	19.7497	17.3178	0	0.286368	63.5026	7.96885	2.2e-05	40.3873
2008	0	11	95	18.125	18.6577	20.6721	20.5737	22.3949	22.9654	19.0907	17.3178	0	0	0	0	0	126.897
2008	0.005379	11	96	24.1492	18.6577	26.0177	20.5737	26.1649	22.9654	22.7478	17.3178	0	1.26617	80.0784	8.94865	0.0053646	77.676
2008	0	11	97	20.1349	18.6577	21.8688	20.5737	22.8618	22.9654	20.4362	17.3178	0	0.260396	63.0893	7.94288	0	67.9429
2008	3e-06	11	98	21.54	18.6577	25.1746	20.5737	26.5434	22.9654	22.8269	17.3178	0	-0.900083	46.0009	6.7824	3e-06	179.924
2008	0	11	99	20.4763	18.6577	21.4893	20.5737	22.863	22.9654	20.2569	17.3178	0	-1.04656	44.0354	6.63592	0	141.282
2008	7.2383	11	100	25.6315	18.6577	27.0111	20.5737	27.5776	22.9654	25.999	17.3178	1	2.18933	97.4526	9.87181	2.10879	18.4384
2008	0.002352	11	101	24.4758	18.6577	25.8689	20.5737	26.8594	22.9654	23.7475	17.3178	0	1.79775	89.8749	9.48024	0.0023492	24.5146
2008	0	11	102	20.3998	18.6577	20.7097	20.5737	23.2526	22.9654	13.8106	17.3178	0	-1.57876	37.2554	6.10372	0	159.622
2008	0.013421	11	103	23.1927	18.6577	24.1601	20.5737	25.6158	22.9654	21.6757	17.3178	0	1.9097	92.01	9.59218	0.0133317	26.5349
2008	0	11	104	21.3253	18.6577	24.3534	20.5737	24.8326	22.9654	21.8057	17.3178	0	0.947579	74.478	8.63006	0	94.7524
2008	0.001337	11	105	22.17	18.6577	23.7784	20.5737	25.8595	22.9654	22.4167	17.3178	0	-0.229899	55.541	7.45258	0.0013361	171.509
2008	4e-06	11	106	22.3652	18.6577	23.3542	20.5737	23.9484	22.9654	21.5946	17.3178	0	0.252509	62.9641	7.93499	4e-06	88.7469
2008	8.3e-05	11	107	21.9136	18.6577	24.1578	20.5737	25.5153	22.9654	22.6582	17.3178	0	-1.17554	42.3403	6.50694	8.3e-05	115.263
2008	5.5e-05	11	108	23.2924	18.6577	24.2694	20.5737	25.9218	22.9654	21.016	17.3178	0	-0.761696	47.8973	6.92079	5.5e-05	112.364
2008	1e-06	11	109	24.3686	18.6577	25.838	20.5737	27.0033	22.9654	23.4025	17.3178	0	-0.365012	53.5454	7.31747	1e-06	37.5984
2008	1e-06	11	110	23.9991	18.6577	24.7648	20.5737	26.2929	22.9654	22.7798	17.3178	0	1.07796	76.7454	8.76044	1e-06	25.6877
2008	0	11	111	19.9939	18.6577	22.9908	20.5737	23.9251	22.9654	19.6381	17.3178	0	-1.58682	37.1571	6.09567	0	150.36
2008	1e-06	11	112	24.0445	18.6577	25.3888	20.5737	25.4705	22.9654	22.0526	17.3178	0	1.17745	78.4983	8.85993	1e-06	78.1375
2008	1e-06	11	113	23.5179	18.6577	24.4105	20.5737	26.0907	22.9654	23.3383	17.3178	0	-0.546483	50.9225	7.136	1e-06	216.095
2008	0.024265	11	114	24.7687	18.6577	26.8681	20.5737	28.1383	22.9654	25.0379	17.3178	0	-1.26444	41.1913	6.41804	0.0239753	155.822
2008	0	11	115	24.0445	18.6577	25.3888	20.5737	22.3715	22.9654	18.4433	17.3178	0	0	0	0	0	109.854
2008	9e-06	11	116	22.9611	18.6577	26.471	20.5737	26.9767	22.9654	24.3985	17.3178	0	0.0189741	59.3124	7.70146	9e-06	121.914
2008	0.000908	11	117	20.9785	18.6577	21.5195	20.5737	23.5535	22.9654	19.9374	17.3178	0	-0.646436	49.5059	7.03605	0.0009076	101.71
2008	0.214122	11	118	25.2138	18.6577	26.5932	20.5737	25.9891	22.9654	23.3332	17.3178	1	2.33052	100.26	10.013	0.194021	48.6748
2008	0.002344	11	119	17.8924	18.6577	19.4195	20.5737	21.6417	22.9654	17.7876	17.3178	0	0	0	0	0.0023413	158.919
2008	0.000245	11	120	21.1513	18.6577	21.9097	20.5737	23.6129	22.9654	20.6213	17.3178	0	-0.570667	50.5779	7.11181	0.000245	105.196
2008	2e-06	11	121	19.4652	18.6577	21.2792	20.5737	21.9854	22.9654	0	17.3178	0	0	0	0	2e-06	95.9472
2008	0	11	122	22.974	18.6577	24.9909	20.5737	25.3331	22.9654	22.2582	17.3178	0	-0.0114877	58.8441	7.67099	0	51.7013
2008	0	11	123	22.7309	18.6577	24.1096	20.5737	24.7406	22.9654	20.8009	17.3178	0	0.640368	69.2698	8.32285	0	32.7755
2008	0.391101	11	124	24.8123	18.6577	26.0082	20.5737	26.9727	22.9654	24.4474	17.3178	1	2.16959	97.0633	9.85207	0.330095	21.4744
2008	0.001075	11	125	19.3572	18.6577	21.1215	20.5737	21.9154	22.9654	18.4764	17.3178	0	0	0	0	0.0010744	129.736
2008	0.000375	11	126	19.9564	18.6577	19.8968	20.5737	20.6899	22.9654	19.0075	17.3178	0	0	0	0	0.0003749	74.6191
2008	0.015383	11	127	24.2235	18.6577	25.8894	20.5737	26.3979	22.9654	22.8706	17.3178	0	0.284981	63.4805	7.96746	0.0152659	117.668
2008	0.000397	11	128	19.0163	18.6577	19.7947	20.5737	22.3645	22.9654	20.003	17.3178	0	-0.905468	45.9279	6.77701	0.0003969	192.763
2008	0	11	129	17.6016	18.6577	16.4589	20.5737	20.2902	22.9654	17.4968	17.3178	0	-1.58011	37.2389	6.10237	0	216.095
2008	0	11	130	20.6577	18.6577	23.6475	20.5737	24.0509	22.9654	21.7532	17.3178	0	-0.707917	48.6446	6.97457	0	81.6653
2008	2.7e-05	11	131	22.4865	18.6577	23.6807	20.5737	24.5267	22.9654	21.679	17.3178	0	0.787841	71.7464	8.47032	2.7e-05	110.56
2008	8.1e-05	11	132	24.3372	18.6577	25.6714	20.5737	27.3623	22.9654	23.7115	17.3178	0	-0.392299	53.1468	7.29018	8.1e-05	103.175
2008	0	11	133	21.4158	18.6577	21.9983	20.5737	24.0534	22.9654	21.0477	17.3178	0	-0.634986	49.6672	7.0475	0	133.112
2008	0.001234	11	134	20.5394	18.6577	21.5152	20.5737	23.3792	22.9654	20.407	17.3178	0	-1.15598	42.5952	6.5265	0.0012332	145.655
2008	0.01663	11	135	23.683	18.6577	24.8694	20.5737	25.9152	22.9654	23.0935	17.3178	0	-1.15567	42.5993	6.52681	0.0164932	157.46
2008	1.1e-05	11	136	21.546	18.6577	22.6827	20.5737	24.1366	22.9654	21.485	17.3178	0	0.0897988	60.4083	7.77228	1.1e-05	41.8423
2008	10.3663	11	137	27.0014	18.6577	27.9001	20.5737	30.3197	22.9654	26.5554	17.3178	1	1.57487	85.6986	9.25735	2.43066	14.7852
2008	1e-06	11	138	21.5058	18.6577	25.2882	20.5737	26.4789	22.9654	21.4571	17.3178	0	-1.7775	34.8688	5.90498	1e-06	193.497
2008	0.011533	11	139	22.67	18.6577	24.8614	20.5737	25.3197	22.9654	22.9828	17.3178	0	-1.02143	44.3696	6.66105	0.011467	135.671
2008	7e-06	11	140	20.9101	18.6577	22.9179	20.5737	24.0158	22.9654	21.1645	17.3178	0	0	0	0	7e-06	190.774
2008	0.032795	11	141	23.3622	18.6577	25.2123	20.5737	26.3819	22.9654	23.0143	17.3178	0	1.36244	81.8106	9.04492	0.0322687	76.2067
2008	0	11	142	20.2429	18.6577	22.3353	20.5737	23.6087	22.9654	20.6599	17.3178	0	-1.11791	43.0936	6.56457	0	113.268
2008	5e-06	11	143	24.0445	18.6577	25.3888	20.5737	22.2084	22.9654	17.759	17.3178	0	-0.912074	45.8384	6.77041	5e-06	200.335
2008	0	12	1	19.6129	21.5102	24.8808	23.451	25.2067	25.241	21.2415	21.0073	0	0	0	0	0	66.702
2008	0	12	2	21.7299	21.5102	20.1185	23.451	23.2791	25.241	20.9442	21.0073	0	0.241557	17.3257	4.16242	0	27.3432
2008	0.000133	12	3	23.159	21.5102	24.974	23.451	26.6137	25.241	22.998	21.0073	0	0.871026	22.9622	4.79189	0.000133	27.7786
2008	0.000843	12	4	20.5457	21.5102	20.8243	23.451	23.1796	25.241	20.6654	21.0073	0	0.737019	21.6959	4.65788	0.0008426	45.0642
2008	0.000154	12	5	24.5014	21.5102	25.9647	23.451	27.6836	25.241	24.5335	21.0073	0	3.93829	61.7663	7.85915	0.000154	132.627
2008	0	12	6	24.8676	21.5102	25.8755	23.451	26.7877	25.241	22.564	21.0073	0	3.9126	61.3631	7.83346	0	132.216
2008	4e-06	12	7	21.2352	21.5102	24.1318	23.451	24.6121	25.241	22.1063	21.0073	0	1.06685	24.8773	4.98772	4e-06	53.9988
2008	0	12	8	18.2383	21.5102	18.059	23.451	21.2006	25.241	15.1592	21.0073	0	0.0897012	16.0846	4.01057	0	73.0476
2008	9e-06	12	9	25.298	21.5102	26.4773	23.451	26.9679	25.241	25.9723	21.0073	0	3.74193	58.7184	7.66279	9e-06	123.297
2008	0	12	10	19.6718	21.5102	20.9759	23.451	23.0004	25.241	17.6911	21.0073	0	1.3695	27.9879	5.29036	0	123.297
2008	0	12	11	18.6577	21.5102	20.5737	23.451	22.9654	25.241	17.3178	21.0073	0	1.88081	33.6594	5.80167	0	133.206
2008	3e-06	12	13	22.7955	21.5102	23.8369	23.451	24.7203	25.241	23.0551	21.0073	0	0.82301	22.5043	4.74388	3e-06	45.1655
2008	1e-05	12	14	22.0883	21.5102	23.5749	23.451	23.9702	25.241	21.3077	21.0073	0	2.78184	44.9262	6.7027	1e-05	95.6802
2008	0	12	15	21.4333	21.5102	21.8656	23.451	23.6736	25.241	20.7281	21.0073	0	0.409242	18.7498	4.33011	0	43.4655
2008	0.004518	12	16	19.7729	21.5102	19.9892	23.451	21.0244	25.241	18.9494	21.0073	0	0	0	0	0.0045078	40.0218
2008	4e-06	12	17	20.4378	21.5102	22.5593	23.451	23.5371	25.241	20.0545	21.0073	0	0.0805773	16.0115	4.00144	4e-06	35.7924
2008	8e-06	12	18	24.1394	21.5102	26.0112	23.451	28.1592	25.241	24.6495	21.0073	0	1.3661	27.952	5.28696	8e-06	47.8582
2008	1e-06	12	19	21.1411	21.5102	20.4132	23.451	22.2888	25.241	20.2373	21.0073	0	2.44104	40.4739	6.36191	1e-06	111.707
2008	0.000211	12	20	20.5808	21.5102	23.0933	23.451	23.39	25.241	19.219	21.0073	0	0	0	0	0.000211	91.6229
2008	0	12	21	17.8186	21.5102	20.2106	23.451	20.9285	25.241	14.961	21.0073	0	0	0	0	0	73.5175
2008	0	12	22	20.2841	21.5102	22.2915	23.451	23.1162	25.241	20.0711	21.0073	0	1.15153	25.7292	5.07239	0	82.2533
2008	4.1e-05	12	23	25.0473	21.5102	26.855	23.451	28.0687	25.241	24.9735	21.0073	0	3.69825	58.0509	7.61912	4.1e-05	134.319
2008	0.002529	12	24	25.2942	21.5102	26.2497	23.451	27.0411	25.241	21.8189	21.0073	0	4.348	68.3741	8.26886	0.0025258	139.888
2008	0	12	25	23.0854	21.5102	24.8901	23.451	25.9142	25.241	23.6396	21.0073	0	2.00052	35.0628	5.92138	0	113.768
2008	5e-06	12	26	25.7024	21.5102	27.9311	23.451	29.1558	25.241	25.8681	21.0073	0	1.45988	28.9524	5.38074	5e-06	66.2495
2008	0	12	27	20.8716	21.5102	23.0547	23.451	23.9107	25.241	19.9648	21.0073	0	0	0	0	0	57.3332
2008	0	12	28	21.1218	21.5102	22.4923	23.451	23.997	25.241	16.8598	21.0073	0	1.53035	29.7158	5.45122	0	60.5909
2008	1e-06	12	29	19.0063	21.5102	22.8147	23.451	23.1963	25.241	21.386	21.0073	0	0	0	0	1e-06	68.0036
2008	8e-06	12	30	22.2457	21.5102	24.3733	23.451	26.213	25.241	23.0807	21.0073	0	1.57012	30.1509	5.49098	8e-06	61.6124
2008	0	12	31	20.2245	21.5102	18.4486	23.451	21.3051	25.241	19.1669	21.0073	0	0	0	0	0	68.888
2008	0.001418	12	32	22.2503	21.5102	22.74	23.451	24.1447	25.241	21.6137	21.0073	0	1.7673	32.3552	5.68817	0.001417	79.2089
2008	0.00535	12	33	23.0891	21.5102	21.9337	23.451	24.0499	25.241	23.2326	21.0073	0	2.41459	40.138	6.33546	0.0053357	103.676
2008	2.5e-05	12	34	23.8907	21.5102	25.5623	23.451	26.1859	25.241	22.8998	21.0073	0	1.92014	34.1174	5.84101	2.5e-05	93.6913
2008	0.000549	12	35	26.2218	21.5102	27.9664	23.451	28.9474	25.241	24.1558	21.0073	0	4.51859	71.2245	8.43946	0.0005488	125.945
2008	8e-06	12	36	25.0298	21.5102	25.496	23.451	26.5908	25.241	21.5077	21.0073	0	4.34691	68.3561	8.26778	8e-06	140.474
2008	0.001358	12	37	22.6514	21.5102	21.596	23.451	24.597	25.241	21.727	21.0073	0	1.32062	27.4732	5.24149	0.0013571	16.7395
2008	0	12	38	21.9708	21.5102	25.0808	23.451	25.8649	25.241	21.6935	21.0073	0	1.04369	24.6468	4.96455	0	62.9946
2008	0.000672	12	39	21.0932	21.5102	23.6914	23.451	24.8466	25.241	20.7791	21.0073	0	0.718948	21.5279	4.63981	0.0006718	34.0406
2008	0	12	40	23.9386	21.5102	24.1194	23.451	25.8159	25.241	22.974	21.0073	0	1.55411	29.9753	5.47497	0	66.6884
2008	1.7e-05	12	41	25.6221	21.5102	26.3769	23.451	28.1167	25.241	25.0285	21.0073	0	2.9602	47.349	6.88107	1.7e-05	99.2416
2008	1e-06	12	42	22.4631	21.5102	23.079	23.451	23.9167	25.241	21.405	21.0073	0	2.70047	43.8421	6.62134	1e-06	108.049
2008	0	12	43	21.298	21.5102	21.2648	23.451	24.0216	25.241	18.5026	21.0073	0	0.980135	24.0198	4.901	0	72.0231
2008	6.9e-05	12	44	23.8661	21.5102	25.3814	23.451	26.3742	25.241	23.6889	21.0073	0	4.37146	68.7626	8.29232	6.9e-05	143.675
2008	0.000224	12	45	26.1365	21.5102	27.1252	23.451	28.702	25.241	24.9427	21.0073	0	3.9519	61.9804	7.87277	0.000224	114.913
2008	0	12	46	18.7527	21.5102	22.9319	23.451	23.4647	25.241	20.3573	21.0073	0	0	0	0	0	36.4464
2008	0.00526	12	47	26.513	21.5102	26.8733	23.451	28.7035	25.241	26.2584	21.0073	0	3.99701	62.6927	7.91787	0.0052462	126.733
2008	0	12	48	20.963	21.5102	21.5936	23.451	23.2723	25.241	21.1947	21.0073	0	0.791483	22.2062	4.71235	0	74.4987
2008	0.000506	12	49	21.3116	21.5102	22.3852	23.451	24.0741	25.241	21.722	21.0073	0	0	0	0	0.0005059	45.6732
2008	0	12	50	18.4493	21.5102	21.0174	23.451	22.664	25.241	19.7606	21.0073	0	0	0	0	0	74.8073
2008	0	12	51	18.5826	21.5102	19.141	23.451	21.1691	25.241	18.0753	21.0073	0	1.2668	26.9119	5.18766	0	45.7522
2008	3e-06	12	52	24.6502	21.5102	24.086	23.451	26.5939	25.241	22.4696	21.0073	0	2.16574	37.0468	6.0866	3e-06	65.5397
2008	0	12	53	21.5235	21.5102	22.6349	23.451	24.3903	25.241	20.4105	21.0073	0	1.10516	25.2609	5.02602	0	46.7736
2008	0	12	54	19.1715	21.5102	20.502	23.451	21.374	25.241	18.9973	21.0073	0	0.0102746	15.4539	3.93114	0	34.0472
2008	0.000162	12	55	24.9704	21.5102	26.5932	23.451	26.1136	25.241	24.9285	21.0073	0	3.48968	54.9161	7.41054	0.000162	124.792
2008	1.9e-05	12	56	21.4249	21.5102	21.7699	23.451	23.3472	25.241	20.9062	21.0073	0	1.3386	27.662	5.25946	1.9e-05	45.1824
2008	1e-06	12	57	23.3758	21.5102	23.1838	23.451	24.9759	25.241	22.3814	21.0073	0	1.78971	32.6107	5.71058	1e-06	62.8766
2008	0	12	58	19.8723	21.5102	20.0103	23.451	22.6025	25.241	17.21	21.0073	0	0	0	0	0	65.6036
2008	2e-06	12	59	23.7567	21.5102	25.3844	23.451	25.7867	25.241	25.0422	21.0073	0	2.48152	40.9905	6.40238	2e-06	77.1544
2008	0	12	60	23.3512	21.5102	25.6077	23.451	26.9581	25.241	22.9553	21.0073	0	1.15348	25.749	5.07434	0	34.0145
2008	0.002065	12	61	25.3872	21.5102	26.0169	23.451	27.8124	25.241	24.4939	21.0073	0	2.03378	35.4577	5.95464	0.0020629	53.0052
2008	0.000407	12	62	25.2126	21.5102	25.5896	23.451	26.3402	25.241	23.8712	21.0073	0	3.55102	55.829	7.47188	0.0004069	126.104
2008	0	12	63	21.742	21.5102	22.2607	23.451	23.6084	25.241	20.9087	21.0073	0	3.90264	61.2073	7.82351	0	127.395
2008	2e-06	12	64	23.9375	21.5102	24.7938	23.451	26.099	25.241	23.0529	21.0073	0	3.11677	49.5283	7.03763	2e-06	108.361
2008	0.000151	12	65	25.479	21.5102	27.0013	23.451	28.506	25.241	0	21.0073	0	2.34463	39.2564	6.26549	0.000151	70.8647
2008	0.002032	12	66	21.7512	21.5102	21.7326	23.451	23.3392	25.241	21.0429	21.0073	0	1.51483	29.5468	5.4357	0.0020299	40.4911
2008	0.001594	12	67	22.2839	21.5102	22.7948	23.451	23.827	25.241	21.7624	21.0073	0	2.41175	40.1021	6.33262	0.0015927	69.5796
2008	0.000193	12	68	25.6723	21.5102	27.3422	23.451	29.248	25.241	23.927	21.0073	0	3.66601	57.5607	7.58688	0.000193	120.366
2008	0.001889	12	69	22.1801	21.5102	24.9994	23.451	25.6169	25.241	23.5458	21.0073	0	1.29727	27.2289	5.21813	0.0018872	48.8144
2008	0.003909	12	70	21.9056	21.5102	22.3384	23.451	24.3039	25.241	18.3755	21.0073	0	1.05341	24.7434	4.97427	0.0039014	48.2117
2008	2e-06	12	71	20.5082	21.5102	21.3515	23.451	22.3603	25.241	19.7477	21.0073	0	0.825096	22.5241	4.74596	2e-06	54.2129
2008	2e-06	12	72	21.1468	21.5102	21.974	23.451	23.0604	25.241	20.5189	21.0073	0	0.695711	21.3128	4.61658	2e-06	48.2465
2008	2e-06	12	73	25.2346	21.5102	26.7938	23.451	27.6773	25.241	23.1381	21.0073	0	3.40799	53.7121	7.32885	2e-06	88.9124
2008	0	12	74	23.2048	21.5102	25.1885	23.451	25.7164	25.241	0	21.0073	0	1.66654	31.219	5.5874	0	52.915
2008	0	12	75	19.811	21.5102	20.8112	23.451	22.4178	25.241	19.2438	21.0073	0	0	0	0	0	56.7197
2008	0.005042	12	76	23.5932	21.5102	22.217	23.451	24.0947	25.241	22.1895	21.0073	0	0	0	0	0.0050293	58.298
2008	0	12	77	20.0492	21.5102	19.3328	23.451	21.2691	25.241	19.4628	21.0073	0	0	0	0	0	50.8487
2008	0	12	78	19.1516	21.5102	24.8496	23.451	25.1908	25.241	22.137	21.0073	0	1.1013	25.2221	5.02216	0	85.5911
2008	0.011225	12	79	21.4176	21.5102	22.8164	23.451	24.4298	25.241	20.4385	21.0073	0	1.79969	32.7248	5.72056	0.0111625	54.3051
2008	0	12	80	17.6938	21.5102	20.6	23.451	21.2877	25.241	16.2143	21.0073	0	0.500858	19.5516	4.42172	0	42.0304
2008	2.2e-05	12	81	22.3463	21.5102	23.8368	23.451	24.5913	25.241	21.27	21.0073	0	1.69897	31.5826	5.61984	2.2e-05	89.1453
2008	1e-06	12	82	24.9457	21.5102	23.8637	23.451	24.7459	25.241	22.6858	21.0073	0	3.64291	57.2107	7.56378	1e-06	138.358
2008	1e-06	12	83	22.4043	21.5102	22.9297	23.451	24.2972	25.241	21.0839	21.0073	0	1.48804	29.2562	5.4089	1e-06	82.9736
2008	0.000218	12	84	23.4512	21.5102	23.448	23.451	25.2506	25.241	21.626	21.0073	0	1.88466	33.7041	5.80553	0.000218	49.6075
2008	2e-06	12	85	20.6928	21.5102	20.8885	23.451	22.5241	25.241	20.4039	21.0073	0	0	0	0	2e-06	22.228
2008	0	12	86	20.982	21.5102	20.9966	23.451	23.0959	25.241	20.8495	21.0073	0	1.286	27.1114	5.20686	0	54.2521
2008	0.000549	12	87	23.6121	21.5102	26.3996	23.451	27.7354	25.241	24.1978	21.0073	0	1.55084	29.9395	5.4717	0.0005488	53.1362
2008	0	12	88	20.955	21.5102	21.8207	23.451	23.0168	25.241	20.2317	21.0073	0	0.615607	20.5796	4.53647	0	50.6168
2008	0	12	89	19.9375	21.5102	21.4631	23.451	23.0055	25.241	19.4006	21.0073	0	1.32261	27.4941	5.24348	0	57.6714
2008	0	12	90	23.0082	21.5102	22.0188	23.451	22.918	25.241	23.4204	21.0073	0	2.36396	39.4991	6.28483	0	112.745
2008	0	12	91	19.6924	21.5102	22.4991	23.451	24.1847	25.241	20.5769	21.0073	0	0	0	0	0	83.6557
2008	1e-06	12	92	20.0682	21.5102	21.643	23.451	22.4502	25.241	20.5545	21.0073	0	0.460827	19.1992	4.38169	1e-06	18.0642
2008	0	12	93	20.135	21.5102	21.699	23.451	23.255	25.241	20.2792	21.0073	0	0.641531	20.8154	4.5624	0	30.0241
2008	0	12	94	21.6569	21.5102	21.592	23.451	23.0249	25.241	19.7497	21.0073	0	2.16718	37.0643	6.08804	0	86.6953
2008	0	12	95	18.125	21.5102	20.6721	23.451	22.3949	25.241	19.0907	21.0073	0	0	0	0	0	31.0526
2008	1.2e-05	12	96	24.1492	21.5102	26.0177	23.451	26.1649	25.241	22.7478	21.0073	0	3.14698	49.9544	7.06784	1.2e-05	76.1622
2008	0	12	97	20.1349	21.5102	21.8688	23.451	22.8618	25.241	20.4362	21.0073	0	2.1412	36.7487	6.06207	0	62.3906
2008	0.00082	12	98	21.54	21.5102	25.1746	23.451	26.5434	25.241	22.8269	21.0073	0	0.980726	24.0256	4.90159	0.0008197	70.8169
2008	2.9e-05	12	99	20.4763	21.5102	21.4893	23.451	22.863	25.241	20.2569	21.0073	0	0.834247	22.6111	4.75511	2.9e-05	33.441
2008	0.000346	12	100	25.6315	21.5102	27.0111	23.451	27.5776	25.241	25.999	21.0073	0	4.07014	63.8561	7.991	0.0003459	137.667
2008	2.1e-05	12	101	24.4758	21.5102	25.8689	23.451	26.8594	25.241	23.7475	21.0073	0	3.67856	57.7513	7.59943	2.1e-05	142.642
2008	0	12	102	20.3998	21.5102	20.7097	23.451	23.2526	25.241	13.8106	21.0073	0	0.30205	17.833	4.22292	0	55.8112
2008	3e-06	12	103	23.1927	21.5102	24.1601	23.451	25.6158	25.241	21.6757	21.0073	0	3.79051	59.4653	7.71137	3e-06	142.464
2008	0	12	104	21.3253	21.5102	24.3534	23.451	24.8326	25.241	21.8057	21.0073	0	2.82839	45.5524	6.74925	0	73.0217
2008	0.00246	12	105	22.17	21.5102	23.7784	23.451	25.8595	25.241	22.4167	21.0073	0	1.65091	31.0447	5.57177	0.002457	68.6965
2008	0.016731	12	106	22.3652	21.5102	23.3542	23.451	23.9484	25.241	21.5946	21.0073	0	2.13332	36.6531	6.05418	0.0165926	49.0106
2008	3e-06	12	107	21.9136	21.5102	24.1578	23.451	25.5153	25.241	22.6582	21.0073	0	0.70527	21.4011	4.62613	3e-06	51.1229
2008	0.00067	12	108	23.2924	21.5102	24.2694	23.451	25.9218	25.241	21.016	21.0073	0	1.11911	25.4014	5.03998	0.0006698	56.0368
2008	6e-06	12	109	24.3686	21.5102	25.838	23.451	27.0033	25.241	23.4025	21.0073	0	1.5158	29.5573	5.43666	6e-06	89.6629
2008	0	12	110	23.9991	21.5102	24.7648	23.451	26.2929	25.241	22.7798	21.0073	0	2.95877	47.3294	6.87963	0	99.051
2008	1e-06	12	111	19.9939	21.5102	22.9908	23.451	23.9251	25.241	19.6381	21.0073	0	0.293992	17.765	4.21486	1e-06	43.0354
2008	2.7e-05	12	112	24.0445	21.5102	25.3888	23.451	25.4705	25.241	22.0526	21.0073	0	3.05826	48.7081	6.97912	2.7e-05	104.46
2008	8e-06	12	113	23.5179	21.5102	24.4105	23.451	26.0907	25.241	23.3383	21.0073	0	1.33433	27.617	5.25519	8e-06	102.689
2008	8e-06	12	114	24.7687	21.5102	26.8681	23.451	28.1383	25.241	25.0379	21.0073	0	0.616369	20.5865	4.53723	8e-06	53.8612
2008	0	12	115	24.0445	21.5102	25.3888	23.451	22.3715	25.241	18.4433	21.0073	0	0	0	0	0	70.822
2008	0.000974	12	116	22.9611	21.5102	26.471	23.451	26.9767	25.241	24.3985	21.0073	0	1.89978	33.8799	5.82065	0.0009735	76.1059
2008	0	12	117	20.9785	21.5102	21.5195	23.451	23.5535	25.241	19.9374	21.0073	0	1.23437	26.5765	5.15524	0	37.7688
2008	0.002335	12	118	25.2138	21.5102	26.5932	23.451	25.9891	25.241	23.3332	21.0073	0	4.21133	66.1326	8.1322	0.0023323	134.877
2008	0	12	119	17.8924	21.5102	19.4195	23.451	21.6417	25.241	17.7876	21.0073	0	0	0	0	0	40.9725
2008	0	12	120	21.1513	21.5102	21.9097	23.451	23.6129	25.241	20.6213	21.0073	0	1.31014	27.3634	5.23101	0	37.0968
2008	2e-06	12	121	19.4652	21.5102	21.2792	23.451	21.9854	25.241	0	21.0073	0	0	0	0	2e-06	36.4641
2008	0.000296	12	122	22.974	21.5102	24.9909	23.451	25.3331	25.241	22.2582	21.0073	0	1.86932	33.5262	5.79019	0.000296	80.2805
2008	1e-06	12	123	22.7309	21.5102	24.1096	23.451	24.7406	25.241	20.8009	21.0073	0	2.52118	41.4999	6.44204	1e-06	91.8162
2008	0.000134	12	124	24.8123	21.5102	26.0082	23.451	26.9727	25.241	24.4474	21.0073	0	4.0504	63.541	7.97126	0.000134	141.459
2008	1e-06	12	125	19.3572	21.5102	21.1215	23.451	21.9154	25.241	18.4764	21.0073	0	0	0	0	1e-06	58.1483
2008	1e-06	12	126	19.9564	21.5102	19.8968	23.451	20.6899	25.241	19.0075	21.0073	0	0	0	0	1e-06	64.6697
2008	2e-06	12	127	24.2235	21.5102	25.8894	23.451	26.3979	25.241	22.8706	21.0073	0	2.16579	37.0474	6.08666	2e-06	66.5364
2008	0	12	128	19.0163	21.5102	19.7947	23.451	22.3645	25.241	20.003	21.0073	0	0.975341	23.9728	4.89621	0	80.4604
2008	0	12	129	17.6016	21.5102	16.4589	23.451	20.2902	25.241	17.4968	21.0073	0	0.300697	17.8216	4.22156	0	102.689
2008	2e-06	12	130	20.6577	21.5102	23.6475	23.451	24.0509	25.241	21.7532	21.0073	0	1.17289	25.9464	5.09376	2e-06	48.5531
2008	0	12	131	22.4865	21.5102	23.6807	23.451	24.5267	25.241	21.679	21.0073	0	2.66865	43.4217	6.58951	0	57.0731
2008	0.004333	12	132	24.3372	21.5102	25.6714	23.451	27.3623	25.241	23.7115	21.0073	0	1.48851	29.2613	5.40937	0.0043236	76.8955
2008	0.012339	12	133	21.4158	21.5102	21.9983	23.451	24.0534	25.241	21.0477	21.0073	0	1.24582	26.6947	5.16669	0.0122635	24.43
2008	0	12	134	20.5394	21.5102	21.5152	23.451	23.3792	25.241	20.407	21.0073	0	0.724829	21.5825	4.64569	0	49.3413
2008	0.000147	12	135	23.683	21.5102	24.8694	23.451	25.9152	25.241	23.0935	21.0073	0	0.725141	21.5854	4.64601	0.000147	46.513
2008	0	12	136	21.546	21.5102	22.6827	23.451	24.1366	25.241	21.485	21.0073	0	1.97061	34.7094	5.89147	0	91.1148
2008	0.003768	12	137	27.0014	21.5102	27.9001	23.451	30.3197	25.241	26.5554	21.0073	0	3.45568	54.4134	7.37654	0.0037609	116.296
2008	0.000295	12	138	21.5058	21.5102	25.2882	23.451	26.4789	25.241	21.4571	21.0073	0	0.103311	16.194	4.02417	0.000295	77.1569
2008	3e-06	12	139	22.67	21.5102	24.8614	23.451	25.3197	25.241	22.9828	21.0073	0	0.85938	22.8507	4.78024	3e-06	49.0604
2008	0	12	140	20.9101	21.5102	22.9179	23.451	24.0158	25.241	21.1645	21.0073	0	0	0	0	0	82.1769
2008	1.7e-05	12	141	23.3622	21.5102	25.2123	23.451	26.3819	25.241	23.0143	21.0073	0	3.24325	51.3245	7.16411	1.7e-05	55.6794
2008	0.000769	12	142	20.2429	21.5102	22.3353	23.451	23.6087	25.241	20.6599	21.0073	0	0.762897	21.9376	4.68376	0.0007687	28.3755
2008	0	12	143	24.0445	21.5102	25.3888	23.451	22.2084	25.241	17.759	21.0073	0	0.968734	23.9082	4.8896	0	82.7398
2008	0	13	1	19.6129	22.7955	24.8808	23.8369	25.2067	24.7203	21.2415	23.0551	0	0	0	0	0	62.839
2008	0	13	2	21.7299	22.7955	20.1185	23.8369	23.2791	24.7203	20.9442	23.0551	0	-0.581452	24.8545	4.98543	0	38.5199
2008	0.007136	13	3	23.159	22.7955	24.974	23.8369	26.6137	24.7203	22.998	23.0551	0	0.0480167	31.5271	5.6149	0.0071107	44.5521
2008	0.001311	13	4	20.5457	22.7955	20.8243	23.8369	23.1796	24.7203	20.6654	23.0551	0	-0.0859908	30.0402	5.48089	0.0013101	45.1823
2008	0.269792	13	5	24.5014	22.7955	25.9647	23.8369	27.6836	24.7203	24.5335	23.0551	1	3.11528	75.3799	8.68216	0.238853	142.583
2008	8.86605	13	6	24.8676	22.7955	25.8755	23.8369	26.7877	24.7203	22.564	23.0551	1	3.08959	74.9345	8.65647	2.2891	146.109
2008	0.000461	13	7	21.2352	22.7955	24.1318	23.8369	24.6121	24.7203	22.1063	23.0551	0	0.243841	33.7645	5.81072	0.0004609	42.1112
2008	0	13	8	18.2383	22.7955	18.059	23.8369	21.2006	24.7203	15.1592	23.0551	0	-0.733308	23.3635	4.83358	0	55.3746
2008	1.4849	13	9	25.298	22.7955	26.4773	23.8369	26.9679	24.7203	25.9723	23.0551	1	2.91892	72.0088	8.4858	0.910233	133.206
2008	1e-06	13	10	19.6718	22.7955	20.9759	23.8369	23.0004	24.7203	17.6911	23.0551	0	0.546487	37.3733	6.11337	1e-06	43.0026
2008	3.5e-05	13	11	18.6577	22.7955	20.5737	23.8369	22.9654	24.7203	17.3178	23.0551	0	1.0578	43.8864	6.62468	3.5e-05	43.0026
2008	0	13	12	21.5102	22.7955	23.451	23.8369	25.241	24.7203	21.0073	23.0551	0	-0.82301	22.5043	4.74388	0	60.6808
2008	9e-05	13	14	22.0883	22.7955	23.5749	23.8369	23.9702	24.7203	21.3077	23.0551	0	1.95883	56.6364	7.52571	9e-05	68.8647
2008	1.2e-05	13	15	21.4333	22.7955	21.8656	23.8369	23.6736	24.7203	20.7281	23.0551	0	-0.413768	26.5546	5.15312	1.2e-05	27.1752
2008	0.017401	13	16	19.7729	22.7955	19.9892	23.8369	21.0244	24.7203	18.9494	23.0551	0	0	0	0	0.0172513	53.8312
2008	0.000699	13	17	20.4378	22.7955	22.5593	23.8369	23.5371	24.7203	20.0545	23.0551	0	-0.742432	23.2753	4.82445	0.0006988	37.4079
2008	0.005619	13	18	24.1394	22.7955	26.0112	23.8369	28.1592	24.7203	24.6495	23.0551	0	0.543089	37.3318	6.10997	0.0056033	42.4494
2008	0.00048	13	19	21.1411	22.7955	20.4132	23.8369	22.2888	24.7203	20.2373	23.0551	0	1.61803	51.623	7.18492	0.0004799	127.228
2008	0	13	20	20.5808	22.7955	23.0933	23.8369	23.39	24.7203	19.219	23.0551	0	0	0	0	0	100.082
2008	0	13	21	17.8186	22.7955	20.2106	23.8369	20.9285	24.7203	14.961	23.0551	0	0	0	0	0	84.2514
2008	0	13	22	20.2841	22.7955	22.2915	23.8369	23.1162	24.7203	20.0711	23.0551	0	0.328519	34.7558	5.8954	0	97.1539
2008	0.354693	13	23	25.0473	22.7955	26.855	23.8369	28.0687	24.7203	24.9735	23.0551	1	2.87524	71.2695	8.44213	0.303575	145.21
2008	11.2637	13	24	25.2942	22.7955	26.2497	23.8369	27.0411	24.7203	21.8189	23.0551	1	3.52499	82.6622	9.09187	2.50664	153.322
2008	0.010309	13	25	23.0854	22.7955	24.8901	23.8369	25.9142	24.7203	23.6396	23.0551	0	1.17751	45.4868	6.74439	0.0102562	117.057
2008	2.74188	13	26	25.7024	22.7955	27.9311	23.8369	29.1558	24.7203	25.8681	23.0551	1	0.636869	38.4866	6.20375	1.31959	44.3295
2008	3e-06	13	27	20.8716	22.7955	23.0547	23.8369	23.9107	24.7203	19.9648	23.0551	0	0	0	0	3e-06	34.9083
2008	1e-06	13	28	21.1218	22.7955	22.4923	23.8369	23.997	24.7203	16.8598	23.0551	0	0.707344	39.3659	6.27423	1e-06	51.1116
2008	7e-05	13	29	19.0063	22.7955	22.8147	23.8369	23.1963	24.7203	21.386	23.0551	0	0	0	0	7e-05	61.1612
2008	0.003981	13	30	22.2457	22.7955	24.3733	23.8369	26.213	24.7203	23.0807	23.0551	0	0.747109	39.8665	6.31399	0.0039731	35.4109
2008	0	13	31	20.2245	22.7955	18.4486	23.8369	21.3051	24.7203	19.1669	23.0551	0	0	0	0	0	81.9008
2008	0.000272	13	32	22.2503	22.7955	22.74	23.8369	24.1447	24.7203	21.6137	23.0551	0	0.944292	42.3954	6.51118	0.000272	90.7612
2008	1.92557	13	33	23.0891	22.7955	21.9337	23.8369	24.0499	24.7203	23.2326	23.0551	1	1.59158	51.2437	7.15847	1.07349	110.128
2008	1.30317	13	34	23.8907	22.7955	25.5623	23.8369	26.1859	24.7203	22.8998	23.0551	1	1.09713	44.4091	6.66402	0.834289	109.941
2008	1.92348	13	35	26.2218	22.7955	27.9664	23.8369	28.9474	24.7203	24.1558	23.0551	1	3.69558	85.7933	9.26247	1.07278	134.501
2008	0.94207	13	36	25.0298	22.7955	25.496	23.8369	26.5908	24.7203	21.5077	23.0551	1	3.5239	82.6424	9.09079	0.663754	149.302
2008	0	13	37	22.6514	22.7955	21.596	23.8369	24.597	24.7203	21.727	23.0551	0	0.497613	36.7781	6.0645	0	40.8357
2008	0	13	38	21.9708	22.7955	25.0808	23.8369	25.8649	24.7203	21.6935	23.0551	0	0.220676	33.4958	5.78756	0	40.4019
2008	0.000308	13	39	21.0932	22.7955	23.6914	23.8369	24.8466	24.7203	20.7791	23.0551	0	-0.104062	29.8424	5.46282	0.000308	34.2165
2008	0	13	40	23.9386	22.7955	24.1194	23.8369	25.8159	24.7203	22.974	23.0551	0	0.731101	39.6646	6.29798	0	32.9295
2008	0.721581	13	41	25.6221	22.7955	26.3769	23.8369	28.1167	24.7203	25.0285	23.0551	1	2.13719	59.3528	7.70407	0.543243	99.8652
2008	0	13	42	22.4631	22.7955	23.079	23.8369	23.9167	24.7203	21.405	23.0551	0	1.87746	55.4183	7.44435	0	115.001
2008	1e-06	13	43	21.298	22.7955	21.2648	23.8369	24.0216	24.7203	18.5026	23.0551	0	0.157125	32.7643	5.72401	1e-06	45.4077
2008	0.019959	13	44	23.8661	22.7955	25.3814	23.8369	26.3742	24.7203	23.6889	23.0551	0	3.54845	83.0893	9.11533	0.0197624	156.231
2008	34.3909	13	45	26.1365	22.7955	27.1252	23.8369	28.702	24.7203	24.9427	23.0551	1	3.12889	75.6165	8.69578	3.56646	120.617
2008	0	13	46	18.7527	22.7955	22.9319	23.8369	23.4647	24.7203	20.3573	23.0551	0	0	0	0	0	44.2652
2008	24.4528	13	47	26.513	22.7955	26.8733	23.8369	28.7035	24.7203	26.2584	23.0551	1	3.174	76.403	8.74088	3.23683	131.325
2008	0.024467	13	48	20.963	22.7955	21.5936	23.8369	23.2723	24.7203	21.1947	23.0551	0	-0.0315263	30.6402	5.53536	0.0241725	64.0979
2008	7.1e-05	13	49	21.3116	22.7955	22.3852	23.8369	24.0741	24.7203	21.722	23.0551	0	0	0	0	7.1e-05	49.5377
2008	3e-05	13	50	18.4493	22.7955	21.0174	23.8369	22.664	24.7203	19.7606	23.0551	0	0	0	0	3e-05	57.3431
2008	0	13	51	18.5826	22.7955	19.141	23.8369	21.1691	24.7203	18.0753	23.0551	0	0.443789	36.1282	6.01067	0	37.1915
2008	0.108554	13	52	24.6502	22.7955	24.086	23.8369	26.5939	24.7203	22.4696	23.0551	1	1.34273	47.7428	6.90961	0.103056	64.3497
2008	0.000794	13	53	21.5235	22.7955	22.6349	23.8369	24.3903	24.7203	20.4105	23.0551	0	0.282149	34.2112	5.84903	0.0007937	24.5536
2008	0	13	54	19.1715	22.7955	20.502	23.8369	21.374	24.7203	18.9973	23.0551	0	-0.812735	22.6019	4.75415	0	31.1562
2008	0.034379	13	55	24.9704	22.7955	26.5932	23.8369	26.1136	24.7203	24.9285	23.0551	0	2.66667	67.7914	8.23355	0.0338012	130.459
2008	0	13	56	21.4249	22.7955	21.7699	23.8369	23.3472	24.7203	20.9062	23.0551	0	0.515591	36.9965	6.08247	0	34.4195
2008	1.36357	13	57	23.3758	22.7955	23.1838	23.8369	24.9759	24.7203	22.3814	23.0551	1	0.966701	42.6877	6.53359	0.860174	75.4859
2008	0	13	58	19.8723	22.7955	20.0103	23.8369	22.6025	24.7203	17.21	23.0551	0	0	0	0	0	55.7024
2008	0.698824	13	59	23.7567	22.7955	25.3844	23.8369	25.7867	24.7203	25.0422	23.0551	1	1.65851	52.2063	7.22539	0.529936	88.5521
2008	0.001845	13	60	23.3512	22.7955	25.6077	23.8369	26.9581	24.7203	22.9553	23.0551	0	0.330468	34.7788	5.89735	0.0018433	22.2392
2008	0.236169	13	61	25.3872	22.7955	26.0169	23.8369	27.8124	24.7203	24.4939	23.0551	1	1.21077	45.9365	6.77765	0.212017	36.2662
2008	1.48634	13	62	25.2126	22.7955	25.5896	23.8369	26.3402	24.7203	23.8712	23.0551	1	2.72801	68.8052	8.29489	0.910813	134.229
2008	0.046999	13	63	21.742	22.7955	22.2607	23.8369	23.6084	24.7203	20.9087	23.0551	0	3.07963	74.7623	8.64652	0.045928	141.118
2008	0.440649	13	64	23.9375	22.7955	24.7938	23.8369	26.099	24.7203	23.0529	23.0551	1	2.29376	61.7897	7.86064	0.365094	95.6876
2008	0.238386	13	65	25.479	22.7955	27.0013	23.8369	28.506	24.7203	0	23.0551	1	1.52162	50.2469	7.0885	0.213809	82.1389
2008	0	13	66	21.7512	22.7955	21.7326	23.8369	23.3392	24.7203	21.0429	23.0551	0	0.691823	39.1714	6.25871	0	53.4316
2008	0.002159	13	67	22.2839	22.7955	22.7948	23.8369	23.827	24.7203	21.7624	23.0551	0	1.58874	51.203	7.15563	0.0021567	48.0435
2008	7.9432	13	68	25.6723	22.7955	27.3422	23.8369	29.248	24.7203	23.927	23.0551	1	2.843	70.7262	8.40989	2.19089	131.053
2008	0.005458	13	69	22.1801	22.7955	24.9994	23.8369	25.6169	24.7203	23.5458	23.0551	0	0.474258	36.4954	6.04114	0.0054432	35.3984
2008	4e-06	13	70	21.9056	22.7955	22.3384	23.8369	24.3039	24.7203	18.3755	23.0551	0	0.230399	33.6085	5.79728	4e-06	26.0081
2008	0.000863	13	71	20.5082	22.7955	21.3515	23.8369	22.3603	24.7203	19.7477	23.0551	0	0.00208678	31.0134	5.56897	0.0008626	36.4749
2008	0.000395	13	72	21.1468	22.7955	21.974	23.8369	23.0604	24.7203	20.5189	23.0551	0	-0.127299	29.5891	5.43959	0.0003949	43.8756
2008	0.167233	13	73	25.2346	22.7955	26.7938	23.8369	27.6773	24.7203	23.1381	23.0551	1	2.58498	66.4529	8.15186	0.154636	92.9704
2008	0	13	74	23.2048	22.7955	25.1885	23.8369	25.7164	24.7203	0	23.0551	0	0.843525	41.0934	6.41041	0	50.5063
2008	0	13	75	19.811	22.7955	20.8112	23.8369	22.4178	24.7203	19.2438	23.0551	0	0	0	0	0	55.2034
2008	0.011729	13	76	23.5932	22.7955	22.217	23.8369	24.0947	24.7203	22.1895	23.0551	0	0	0	0	0.0116607	29.6933
2008	0	13	77	20.0492	22.7955	19.3328	23.8369	21.2691	24.7203	19.4628	23.0551	0	0	0	0	0	39.9256
2008	0	13	78	19.1516	22.7955	24.8496	23.8369	25.1908	24.7203	22.137	23.0551	0	0.278286	34.166	5.84517	0	71.0004
2008	0	13	79	21.4176	22.7955	22.8164	23.8369	24.4298	24.7203	20.4385	23.0551	0	0.976683	42.8183	6.54357	0	29.1874
2008	3.9e-05	13	80	17.6938	22.7955	20.6	23.8369	21.2877	24.7203	16.2143	23.0551	0	-0.322152	27.5072	5.24473	3.9e-05	51.4636
2008	0	13	81	22.3463	22.7955	23.8368	23.8369	24.5913	24.7203	21.27	23.0551	0	0.875964	41.5103	6.44285	0	102.711
2008	5.55345	13	82	24.9457	22.7955	23.8637	23.8369	24.7459	24.7203	22.6858	23.0551	1	2.8199	70.3382	8.38679	1.87999	151.002
2008	0	13	83	22.4043	22.7955	22.9297	23.8369	24.2972	24.7203	21.0839	23.0551	0	0.66503	38.8368	6.23191	0	91.4986
2008	4e-06	13	84	23.4512	22.7955	23.448	23.8369	25.2506	24.7203	21.626	23.0551	0	1.06165	43.9375	6.62854	4e-06	28.643
2008	0.016489	13	85	20.6928	22.7955	20.8885	23.8369	22.5241	24.7203	20.4039	23.0551	0	0	0	0	0.0163545	31.3896
2008	0	13	86	20.982	22.7955	20.9966	23.8369	23.0959	24.7203	20.8495	23.0551	0	0.46299	36.3594	6.02987	0	36.5137
2008	0.111937	13	87	23.6121	22.7955	26.3996	23.8369	27.7354	24.7203	24.1978	23.0551	1	0.727826	39.6234	6.29471	0.106104	40.7446
2008	0.052232	13	88	20.955	22.7955	21.8207	23.8369	23.0168	24.7203	20.2317	23.0551	0	-0.207402	28.724	5.35948	0.0509136	35.2978
2008	5e-06	13	89	19.9375	22.7955	21.4631	23.8369	23.0055	24.7203	19.4006	23.0551	0	0.499602	36.8023	6.06649	5e-06	27.7589
2008	0	13	90	23.0082	22.7955	22.0188	23.8369	22.918	24.7203	23.4204	23.0551	0	1.54096	50.5214	7.10784	0	125.2
2008	0	13	91	19.6924	22.7955	22.4991	23.8369	24.1847	24.7203	20.5769	23.0551	0	0	0	0	0	67.3578
2008	5.4e-05	13	92	20.0682	22.7955	21.643	23.8369	22.4502	24.7203	20.5545	23.0551	0	-0.362183	27.0889	5.2047	5.4e-05	45.09
2008	0	13	93	20.135	22.7955	21.699	23.8369	23.255	24.7203	20.2792	23.0551	0	-0.181479	29.0026	5.38541	0	23.5172
2008	0	13	94	21.6569	22.7955	21.592	23.8369	23.0249	24.7203	19.7497	23.0551	0	1.34417	47.7626	6.91105	0	100.774
2008	0	13	95	18.125	22.7955	20.6721	23.8369	22.3949	24.7203	19.0907	23.0551	0	0	0	0	0	29.9355
2008	0.005325	13	96	24.1492	22.7955	26.0177	23.8369	26.1649	24.7203	22.7478	23.0551	0	2.32397	62.2655	7.89085	0.0053109	71.8097
2008	0	13	97	20.1349	22.7955	21.8688	23.8369	22.8618	24.7203	20.4362	23.0551	0	1.3182	47.4043	6.88508	0	79.0282
2008	0	13	98	21.54	22.7955	25.1746	23.8369	26.5434	24.7203	22.8269	23.0551	0	0.157716	32.7711	5.7246	0	48.6373
2008	0	13	99	20.4763	22.7955	21.4893	23.8369	22.863	24.7203	20.2569	23.0551	0	0.0112376	31.1154	5.57812	0	22.1898
2008	24.69	13	100	25.6315	22.7955	27.0111	23.8369	27.5776	24.7203	25.999	23.0551	1	3.24713	77.6868	8.81401	3.2461	149.419
2008	0.050603	13	101	24.4758	22.7955	25.8689	23.8369	26.8594	24.7203	23.7475	23.0551	0	2.85555	70.9374	8.42244	0.0493643	155.305
2008	0	13	102	20.3998	22.7955	20.7097	23.8369	23.2526	24.7203	13.8106	23.0551	0	-0.520959	25.4614	5.04593	0	30.4984
2008	0.020046	13	103	23.1927	22.7955	24.1601	23.8369	25.6158	24.7203	21.6757	23.0551	0	2.9675	72.8357	8.53438	0.0198477	155.277
2008	0	13	104	21.3253	22.7955	24.3534	23.8369	24.8326	24.7203	21.8057	23.0551	0	2.00538	57.3391	7.57226	0	71.0689
2008	0.000116	13	105	22.17	22.7955	23.7784	23.8369	25.8595	24.7203	22.4167	23.0551	0	0.8279	40.8933	6.39478	0.000116	40.9696
2008	0.020351	13	106	22.3652	22.7955	23.3542	23.8369	23.9484	24.7203	21.5946	23.0551	0	1.31031	47.2958	6.87719	0.0201467	50.4157
2008	0.003028	13	107	21.9136	22.7955	24.1578	23.8369	25.5153	24.7203	22.6582	23.0551	0	-0.117739	29.6932	5.44914	0.0030234	30.423
2008	7.6e-05	13	108	23.2924	22.7955	24.2694	23.8369	25.9218	24.7203	21.016	23.0551	0	0.296103	34.3746	5.86299	7.6e-05	35.3986
2008	0.295993	13	109	24.3686	22.7955	25.838	23.8369	27.0033	24.7203	23.4025	23.0551	1	0.692787	39.1835	6.25967	0.259277	103.564
2008	0.005707	13	110	23.9991	22.7955	24.7648	23.8369	26.2929	24.7203	22.7798	23.0551	0	2.13576	59.3307	7.70264	0.0056908	108.428
2008	0	13	111	19.9939	22.7955	22.9908	23.8369	23.9251	24.7203	19.6381	23.0551	0	-0.529018	25.3801	5.03787	0	26.6811
2008	0.000198	13	112	24.0445	22.7955	25.3888	23.8369	25.4705	24.7203	22.0526	23.0551	0	2.23525	60.8732	7.80213	0.000198	111.83
2008	1.09017	13	113	23.5179	22.7955	24.4105	23.8369	26.0907	24.7203	23.3383	23.0551	1	0.511316	36.9445	6.0782	0.737244	85.6541
2008	0.122391	13	114	24.7687	22.7955	26.8681	23.8369	28.1383	24.7203	25.0379	23.0551	1	-0.206641	28.7322	5.36024	0.115461	34.7116
2008	0	13	115	24.0445	22.7955	25.3888	23.8369	22.3715	24.7203	18.4433	23.0551	0	0	0	0	0	56.3138
2008	0.001198	13	116	22.9611	22.7955	26.471	23.8369	26.9767	24.7203	24.3985	23.0551	0	1.07677	44.1382	6.64366	0.0011973	56.5639
2008	5.2e-05	13	117	20.9785	22.7955	21.5195	23.8369	23.5535	24.7203	19.9374	23.0551	0	0.411363	35.7394	5.97825	5.2e-05	34.0785
2008	0.037437	13	118	25.2138	22.7955	26.5932	23.8369	25.9891	24.7203	23.3332	23.0551	0	3.38832	80.1957	8.95521	0.0367532	143.06
2008	2.5e-05	13	119	17.8924	22.7955	19.4195	23.8369	21.6417	24.7203	17.7876	23.0551	0	0	0	0	2.5e-05	40.0908
2008	5.6e-05	13	120	21.1513	22.7955	21.9097	23.8369	23.6129	24.7203	20.6213	23.0551	0	0.487132	36.6511	6.05402	5.6e-05	36.8948
2008	0.000244	13	121	19.4652	22.7955	21.2792	23.8369	21.9854	24.7203	0	23.0551	0	0	0	0	0.000244	49.5096
2008	0.004284	13	122	22.974	22.7955	24.9909	23.8369	25.3331	24.7203	22.2582	23.0551	0	1.04631	43.7343	6.6132	0.0042748	100.089
2008	0.535593	13	123	22.7309	22.7955	24.1096	23.8369	24.7406	24.7203	20.8009	23.0551	1	1.69817	52.781	7.26505	0.428917	104.061
2008	4.39412	13	124	24.8123	22.7955	26.0082	23.8369	26.9727	24.7203	24.4474	23.0551	1	3.22739	77.3392	8.79427	1.68531	152.521
2008	0.008425	13	125	19.3572	22.7955	21.1215	23.8369	21.9154	24.7203	18.4764	23.0551	0	0	0	0	0.0083897	35.232
2008	0.004557	13	126	19.9564	22.7955	19.8968	23.8369	20.6899	24.7203	19.0075	23.0551	0	0	0	0	0.0045466	76.5448
2008	0.003497	13	127	24.2235	22.7955	25.8894	23.8369	26.3979	24.7203	22.8706	23.0551	0	1.34278	47.7435	6.90966	0.0034909	38.8688
2008	0.000455	13	128	19.0163	22.7955	19.7947	23.8369	22.3645	24.7203	20.003	23.0551	0	0.152331	32.7094	5.71922	0.0004549	63.859
2008	0	13	129	17.6016	22.7955	16.4589	23.8369	20.2902	24.7203	17.4968	23.0551	0	-0.522312	25.4477	5.04457	0	85.6541
2008	0	13	130	20.6577	22.7955	23.6475	23.8369	24.0509	24.7203	21.7532	23.0551	0	0.349882	35.0081	5.91677	0	56.4789
2008	1e-06	13	131	22.4865	22.7955	23.6807	23.8369	24.5267	24.7203	21.679	23.0551	0	1.84564	54.9455	7.41252	1e-06	34.3205
2008	0	13	132	24.3372	22.7955	25.6714	23.8369	27.3623	24.7203	23.7115	23.0551	0	0.6655	38.8426	6.23238	0	52.6522
2008	0	13	133	21.4158	22.7955	21.9983	23.8369	24.0534	24.7203	21.0477	23.0551	0	0.422813	35.8765	5.9897	0	24.6324
2008	4e-06	13	134	20.5394	22.7955	21.5152	23.8369	23.3792	24.7203	20.407	23.0551	0	-0.0981811	29.9067	5.4687	4e-06	26.7793
2008	0.33596	13	135	23.683	22.7955	24.8694	23.8369	25.9152	24.7203	23.0935	23.0551	1	-0.0978688	29.9101	5.46901	0.28965	33.4369
2008	1e-06	13	136	21.546	22.7955	22.6827	23.8369	24.1366	24.7203	21.485	23.0551	0	1.1476	45.0843	6.71448	1e-06	100.523
2008	23.3899	13	137	27.0014	22.7955	27.9001	23.8369	30.3197	24.7203	26.5554	23.0551	1	2.63267	67.2327	8.19955	3.19417	122.571
2008	0	13	138	21.5058	22.7955	25.2882	23.8369	26.4789	24.7203	21.4571	23.0551	0	-0.719699	23.4952	4.84718	0	67.3206
2008	0.004398	13	139	22.67	22.7955	24.8614	23.8369	25.3197	24.7203	22.9828	23.0551	0	0.0363706	31.3965	5.60325	0.0043884	51.3528
2008	2e-06	13	140	20.9101	22.7955	22.9179	23.8369	24.0158	24.7203	21.1645	23.0551	0	0	0	0	2e-06	58.5727
2008	0.003713	13	141	23.3622	22.7955	25.2123	23.8369	26.3819	24.7203	23.0143	23.0551	0	2.42024	63.7941	7.98712	0.0037061	58.3034
2008	0	13	142	20.2429	22.7955	22.3353	23.8369	23.6087	24.7203	20.6599	23.0551	0	-0.0601127	30.3245	5.50677	0	44.5756
2008	1e-06	13	143	24.0445	22.7955	25.3888	23.8369	22.2084	24.7203	17.759	23.0551	0	0.145725	32.6339	5.71261	1e-06	75.2154
2008	0.018935	14	1	19.6129	22.0883	24.8808	23.5749	25.2067	23.9702	21.2415	21.3077	0	0	0	0	0.018758	42.0426
2008	0	14	2	21.7299	22.0883	20.1185	23.5749	23.2791	23.9702	20.9442	21.3077	0	-2.54028	48.2227	6.94426	0	66.6996
2008	0.014959	14	3	23.159	22.0883	24.974	23.5749	26.6137	23.9702	22.998	21.3077	0	-1.91081	57.3614	7.57373	0.0148482	56.4021
2008	0	14	4	20.5457	22.0883	20.8243	23.5749	23.1796	23.9702	20.6654	21.3077	0	-2.04482	55.3495	7.43972	0	73.9849
2008	0.374045	14	5	24.5014	22.0883	25.9647	23.5749	27.6836	23.9702	24.5335	21.3077	1	1.15645	113.231	10.641	0.317759	176.506
2008	0.075787	14	6	24.8676	22.0883	25.8755	23.5749	26.7877	23.9702	22.564	21.3077	0	1.13076	112.685	10.6153	0.0730525	179.452
2008	3e-06	14	7	21.2352	22.0883	24.1318	23.5749	24.6121	23.9702	22.1063	21.3077	0	-1.71499	60.366	7.76955	3e-06	43.5395
2008	0	14	8	18.2383	22.0883	18.059	23.5749	21.2006	23.9702	15.1592	21.3077	0	-2.69214	46.1367	6.7924	0	26.1982
2008	0.119062	14	9	25.298	22.0883	26.4773	23.5749	26.9679	23.9702	25.9723	21.3077	1	0.960087	109.09	10.4446	0.112491	166.256
2008	7e-06	14	10	19.6718	22.0883	20.9759	23.5749	23.0004	23.9702	17.6911	21.3077	0	-1.41234	65.1604	8.0722	7e-06	60.6808
2008	1e-05	14	11	18.6577	22.0883	20.5737	23.5749	22.9654	23.9702	17.3178	21.3077	0	-0.90103	73.6767	8.58351	1e-05	37.7063
2008	2e-06	14	12	21.5102	22.0883	23.451	23.5749	25.241	23.9702	21.0073	21.3077	0	-2.78184	44.9262	6.7027	2e-06	37.7063
2008	0.00059	14	13	22.7955	22.0883	23.8369	23.5749	24.7203	23.9702	23.0551	21.3077	0	-1.95883	56.6364	7.52571	0.0005898	52.3795
2008	0.011605	14	15	21.4333	22.0883	21.8656	23.5749	23.6736	23.9702	20.7281	21.3077	0	-2.3726	50.5798	7.11195	0.0115382	61.8331
2008	0	14	16	19.7729	22.0883	19.9892	23.5749	21.0244	23.9702	18.9494	21.3077	0	0	0	0	0	77.9135
2008	0.000714	14	17	20.4378	22.0883	22.5593	23.5749	23.5371	23.9702	20.0545	21.3077	0	-2.70126	46.0129	6.78328	0.0007137	39.8263
2008	0.016359	14	18	24.1394	22.0883	26.0112	23.5749	28.1592	23.9702	24.6495	21.3077	0	-1.41574	65.1056	8.0688	0.0162266	75.7272
2008	0.003416	14	19	21.1411	22.0883	20.4132	23.5749	22.2888	23.9702	20.2373	21.3077	0	-0.340794	83.6081	9.14375	0.0034102	158.297
2008	0	14	20	20.5808	22.0883	23.0933	23.5749	23.39	23.9702	19.219	21.3077	0	0	0	0	0	133.211
2008	0.000149	14	21	17.8186	22.0883	20.2106	23.5749	20.9285	23.9702	14.961	21.3077	0	0	0	0	0.000149	104.183
2008	0.000102	14	22	20.2841	22.0883	22.2915	23.5749	23.1162	23.9702	20.0711	21.3077	0	-1.63031	61.689	7.85423	0.000102	130.226
2008	0.597681	14	23	25.0473	22.0883	26.855	23.5749	28.0687	23.9702	24.9735	21.3077	1	0.916413	108.18	10.4009	0.468553	178.813
2008	1.02925	14	24	25.2942	22.0883	26.2497	23.5749	27.0411	23.9702	21.8189	21.3077	1	1.56616	122.118	11.0507	0.707667	186.602
2008	0.00219	14	25	23.0854	22.0883	24.8901	23.5749	25.9142	23.9702	23.6396	21.3077	0	-0.781318	75.7461	8.70322	0.0021876	151.426
2008	0.072794	14	26	25.7024	22.0883	27.9311	23.5749	29.1558	23.9702	25.8681	21.3077	0	-1.32196	66.6277	8.16258	0.0702665	59.1036
2008	4.5e-05	14	27	20.8716	22.0883	23.0547	23.5749	23.9107	23.9702	19.9648	21.3077	0	0	0	0	4.5e-05	14.9028
2008	5.7e-05	14	28	21.1218	22.0883	22.4923	23.5749	23.997	23.9702	16.8598	21.3077	0	-1.25148	67.7832	8.23306	5.7e-05	29.4702
2008	0	14	29	19.0063	22.0883	22.8147	23.5749	23.1963	23.9702	21.386	21.3077	0	0	0	0	0	36.7429
2008	0.007311	14	30	22.2457	22.0883	24.3733	23.5749	26.213	23.9702	23.0807	21.3077	0	-1.21172	68.4396	8.27282	0.0072844	62.6307
2008	0	14	31	20.2245	22.0883	18.4486	23.5749	21.3051	23.9702	19.1669	21.3077	0	0	0	0	0	111.658
2008	0	14	32	22.2503	22.0883	22.74	23.5749	24.1447	23.9702	21.6137	21.3077	0	-1.01454	71.741	8.47001	0	123.767
2008	0	14	33	23.0891	22.0883	21.9337	23.5749	24.0499	23.9702	23.2326	21.3077	0	-0.367244	83.1251	9.1173	0	143.131
2008	0.003339	14	34	23.8907	22.0883	25.5623	23.5749	26.1859	23.9702	22.8998	21.3077	0	-0.861695	74.3535	8.62285	0.0033334	143.166
2008	0.928312	14	35	26.2218	22.0883	27.9664	23.5749	28.9474	23.9702	24.1558	21.3077	1	1.73676	125.918	11.2213	0.656645	168.239
2008	0.184868	14	36	25.0298	22.0883	25.496	23.5749	26.5908	23.9702	21.5077	21.3077	1	1.56507	122.094	11.0496	0.169631	182.857
2008	0	14	37	22.6514	22.0883	21.596	23.5749	24.597	23.9702	21.727	21.3077	0	-1.46122	64.3738	8.02333	0	64.155
2008	0.00056	14	38	21.9708	22.0883	25.0808	23.5749	25.8649	23.9702	21.6935	21.3077	0	-1.73815	60.0065	7.74639	0.0005598	30.5092
2008	0	14	39	21.0932	22.0883	23.6914	23.5749	24.8466	23.9702	20.7791	21.3077	0	-2.06289	55.0809	7.42165	0	39.4029
2008	0	14	40	23.9386	22.0883	24.1194	23.5749	25.8159	23.9702	22.974	21.3077	0	-1.22773	68.175	8.25681	0	25.2914
2008	0.275602	14	41	25.6221	22.0883	26.3769	23.5749	28.1167	23.9702	25.0285	21.3077	1	0.178362	93.3717	9.6629	0.243418	132.869
2008	0.000495	14	42	22.4631	22.0883	23.079	23.5749	23.9167	23.9702	21.405	21.3077	0	-0.0813661	88.4197	9.40317	0.0004949	149.573
2008	2.4e-05	14	43	21.298	22.0883	21.2648	23.5749	24.0216	23.9702	18.5026	21.3077	0	-1.8017	59.026	7.68284	2.4e-05	32.5364
2008	0.164573	14	44	23.8661	22.0883	25.3814	23.5749	26.3742	23.9702	23.6889	21.3077	1	1.58962	122.637	11.0742	0.152355	189.863
2008	2.61246	14	45	26.1365	22.0883	27.1252	23.5749	28.702	23.9702	24.9427	21.3077	1	1.17006	113.521	10.6546	1.28439	153.766
2008	0	14	46	18.7527	22.0883	22.9319	23.5749	23.4647	23.9702	20.3573	21.3077	0	0	0	0	0	56.9805
2008	3.53359	14	47	26.513	22.0883	26.8733	23.5749	28.7035	23.9702	26.2584	21.3077	1	1.21517	114.484	10.6997	1.51151	165.245
2008	0.002051	14	48	20.963	22.0883	21.5936	23.5749	23.2723	23.9702	21.1947	21.3077	0	-1.99035	56.1628	7.49419	0.0020489	97.0722
2008	0	14	49	21.3116	22.0883	22.3852	23.5749	24.0741	23.9702	21.722	21.3077	0	0	0	0	0	82.2042
2008	2.5e-05	14	50	18.4493	22.0883	21.0174	23.5749	22.664	23.9702	19.7606	21.3077	0	0	0	0	2.5e-05	27.0182
2008	0	14	51	18.5826	22.0883	19.141	23.5749	21.1691	23.9702	18.0753	21.3077	0	-1.51504	63.5129	7.9695	0	48.2145
2008	0.008325	14	52	24.6502	22.0883	24.086	23.5749	26.5939	23.9702	22.4696	21.3077	0	-0.616099	78.6493	8.86844	0.0082905	97.9629
2008	0.002199	14	53	21.5235	22.0883	22.6349	23.5749	24.3903	23.9702	20.4105	21.3077	0	-1.67668	60.9627	7.80786	0.0021966	30.9135
2008	0.01195	14	54	19.1715	22.0883	20.502	23.5749	21.374	23.9702	18.9973	21.3077	0	-2.77156	45.0641	6.71298	0.0118792	44.902
2008	0	14	55	24.9704	22.0883	26.5932	23.5749	26.1136	23.9702	24.9285	21.3077	0	0.707838	103.885	10.1924	0	165.218
2008	0	14	56	21.4249	22.0883	21.7699	23.5749	23.3472	23.9702	20.9062	21.3077	0	-1.44324	64.6626	8.0413	0	36.5992
2008	0.002692	14	57	23.3758	22.0883	23.1838	23.5749	24.9759	23.9702	22.3814	21.3077	0	-0.992127	72.1211	8.49241	0.0026884	107.315
2008	0.000714	14	58	19.8723	22.0883	20.0103	23.5749	22.6025	23.9702	17.21	21.3077	0	0	0	0	0.0007137	32.5978
2008	0.074196	14	59	23.7567	22.0883	25.3844	23.5749	25.7867	23.9702	25.0422	21.3077	0	-0.300322	84.3499	9.18422	0.0715725	122.381
2008	0.003658	14	60	23.3512	22.0883	25.6077	23.5749	26.9581	23.9702	22.9553	21.3077	0	-1.62836	61.7196	7.85618	0.0036513	47.5779
2008	0.024729	14	61	25.3872	22.0883	26.0169	23.5749	27.8124	23.9702	24.4939	21.3077	0	-0.748062	76.3261	8.73648	0.0244282	53.8174
2008	0.266015	14	62	25.2126	22.0883	25.5896	23.5749	26.3402	23.9702	23.8712	21.3077	1	0.769177	105.139	10.2537	0.235874	168.202
2008	0.001386	14	63	21.742	22.0883	22.2607	23.5749	23.6084	23.9702	20.9087	21.3077	0	1.12081	112.473	10.6053	0.001385	173.969
2008	0.182596	14	64	23.9375	22.0883	24.7938	23.5749	26.099	23.9702	23.0529	21.3077	1	0.334932	96.4221	9.81947	0.167712	126.837
2008	0.317017	14	65	25.479	22.0883	27.0013	23.5749	28.506	23.9702	0	21.3077	1	-0.437208	81.8542	9.04733	0.275369	115.343
2008	0.003898	14	66	21.7512	22.0883	21.7326	23.5749	23.3392	23.9702	21.0429	21.3077	0	-1.26701	67.5279	8.21754	0.0038904	83.8728
2008	0	14	67	22.2839	22.0883	22.7948	23.5749	23.827	23.9702	21.7624	21.3077	0	-0.370084	83.0733	9.11446	0	78.573
2008	4.94917	14	68	25.6723	22.0883	27.3422	23.5749	29.248	23.9702	23.927	21.3077	1	0.884173	107.51	10.3687	1.78325	164.073
2008	0	14	69	22.1801	22.0883	24.9994	23.5749	25.6169	23.9702	23.5458	21.3077	0	-1.48457	63.9995	7.99997	0	40.797
2008	0.006316	14	70	21.9056	22.0883	22.3384	23.5749	24.3039	23.9702	18.3755	21.3077	0	-1.72843	60.1573	7.75611	0.0062961	29.6097
2008	0	14	71	20.5082	22.0883	21.3515	23.5749	22.3603	23.9702	19.7477	21.3077	0	-1.95674	56.6678	7.5278	0	28.9229
2008	6.7e-05	14	72	21.1468	22.0883	21.974	23.5749	23.0604	23.9702	20.5189	21.3077	0	-2.08613	54.7365	7.39841	6.7e-05	43.4651
2008	0.177839	14	73	25.2346	22.0883	26.7938	23.5749	27.6773	23.9702	23.1381	21.3077	1	0.626149	102.226	10.1107	0.163681	126.966
2008	0	14	74	23.2048	22.0883	25.1885	23.5749	25.7164	23.9702	0	21.3077	0	-1.1153	70.0441	8.36924	0	81.1054
2008	0	14	75	19.811	22.0883	20.8112	23.5749	22.4178	23.9702	19.2438	21.3077	0	0	0	0	0	51.6416
2008	0	14	76	23.5932	22.0883	22.217	23.5749	24.0947	23.9702	22.1895	21.3077	0	0	0	0	0	37.4143
2008	0	14	77	20.0492	22.0883	19.3328	23.5749	21.2691	23.9702	19.4628	21.3077	0	0	0	0	0	27.7357
2008	0	14	78	19.1516	22.0883	24.8496	23.5749	25.1908	23.9702	22.137	21.3077	0	-1.68054	60.9024	7.804	0	35.9831
2008	0	14	79	21.4176	22.0883	22.8164	23.5749	24.4298	23.9702	20.4385	21.3077	0	-0.982146	72.2907	8.50239	0	57.5479
2008	1.5e-05	14	80	17.6938	22.0883	20.6	23.5749	21.2877	23.9702	16.2143	21.3077	0	-2.28098	51.8913	7.20356	1.5e-05	78.9757
2008	1.8e-05	14	81	22.3463	22.0883	23.8368	23.5749	24.5913	23.9702	21.27	21.3077	0	-1.08286	70.5882	8.40168	1.8e-05	136.717
2008	0.070162	14	82	24.9457	22.0883	23.8637	23.5749	24.7459	23.9702	22.6858	21.3077	0	0.861074	107.032	10.3456	0.06781	184.683
2008	0.003336	14	83	22.4043	22.0883	22.9297	23.5749	24.2972	23.9702	21.0839	21.3077	0	-1.2938	67.0883	8.19074	0.0033304	125.517
2008	2.2e-05	14	84	23.4512	22.0883	23.448	23.5749	25.2506	23.9702	21.626	21.3077	0	-0.897175	73.7429	8.58737	2.2e-05	56.0738
2008	0.00157	14	85	20.6928	22.0883	20.8885	23.5749	22.5241	23.9702	20.4039	21.3077	0	0	0	0	0.0015688	57.3718
2008	0.001325	14	86	20.982	22.0883	20.9966	23.5749	23.0959	23.9702	20.8495	21.3077	0	-1.49584	63.8194	7.9887	0.0013241	23.5395
2008	0	14	87	23.6121	22.0883	26.3996	23.5749	27.7354	23.9702	24.1978	21.3077	0	-1.231	68.1209	8.25354	0	67.3963
2008	0.002257	14	88	20.955	22.0883	21.8207	23.5749	23.0168	23.9702	20.2317	21.3077	0	-2.16623	53.5577	7.31831	0.0022545	70.6643
2008	8.9e-05	14	89	19.9375	22.0883	21.4631	23.5749	23.0055	23.9702	19.4006	21.3077	0	-1.45923	64.4057	8.02531	8.9e-05	15.5544
2008	0	14	90	23.0082	22.0883	22.0188	23.5749	22.918	23.9702	23.4204	21.3077	0	-0.417874	82.2045	9.06667	0	158.807
2008	0	14	91	19.6924	22.0883	22.4991	23.5749	24.1847	23.9702	20.5769	21.3077	0	0	0	0	0	38.8293
2008	0.003491	14	92	20.0682	22.0883	21.643	23.5749	22.4502	23.9702	20.5545	21.3077	0	-2.32101	51.3162	7.16353	0.0034849	69.8039
2008	0	14	93	20.135	22.0883	21.699	23.5749	23.255	23.9702	20.2792	21.3077	0	-2.14031	53.9378	7.34423	0	38.6087
2008	1e-06	14	94	21.6569	22.0883	21.592	23.5749	23.0249	23.9702	19.7497	21.3077	0	-0.614661	78.6748	8.86988	1e-06	133.967
2008	0	14	95	18.125	22.0883	20.6721	23.5749	22.3949	23.9702	19.0907	21.3077	0	0	0	0	0	47.6071
2008	0.014731	14	96	24.1492	22.0883	26.0177	23.5749	26.1649	23.9702	22.7478	21.3077	0	0.365139	97.0162	9.84968	0.0146236	103.811
2008	0	14	97	20.1349	22.0883	21.8688	23.5749	22.8618	23.9702	20.4362	21.3077	0	-0.640633	78.2147	8.84391	0	110.162
2008	0	14	98	21.54	22.0883	25.1746	23.5749	26.5434	23.9702	22.8269	21.3077	0	-1.80111	59.0351	7.68343	0	19.066
2008	0	14	99	20.4763	22.0883	21.4893	23.5749	22.863	23.9702	20.2569	21.3077	0	-1.94759	56.8056	7.53695	0	39.4506
2008	4.54357	14	100	25.6315	22.0883	27.0111	23.5749	27.5776	23.9702	25.999	21.3077	1	1.2883	116.054	10.7728	1.71264	182.966
2008	0.017367	14	101	24.4758	22.0883	25.8689	23.5749	26.8594	23.9702	23.7475	21.3077	0	0.896724	107.771	10.3813	0.0172179	188.629
2008	0	14	102	20.3998	22.0883	20.7097	23.5749	23.2526	23.9702	13.8106	21.3077	0	-2.47979	49.0666	7.00475	0	14.8018
2008	0.075804	14	103	23.1927	22.0883	24.1601	23.5749	25.6158	23.9702	21.6757	21.3077	0	1.00867	110.108	10.4932	0.0730683	189.002
2008	0	14	104	21.3253	22.0883	24.3534	23.5749	24.8326	23.9702	21.8057	21.3077	0	0.0465494	90.8417	9.53109	0	102.849
2008	0.003457	14	105	22.17	22.0883	23.7784	23.5749	25.8595	23.9702	22.4167	21.3077	0	-1.13093	69.7828	8.35361	0.003451	13.5991
2008	0	14	106	22.3652	22.0883	23.3542	23.5749	23.9484	23.9702	21.5946	21.3077	0	-0.648521	78.0753	8.83602	0	82.0284
2008	0.000158	14	107	21.9136	22.0883	24.1578	23.5749	25.5153	23.9702	22.6582	21.3077	0	-2.07657	54.8781	7.40797	0.000158	60.4701
2008	0.000298	14	108	23.2924	22.0883	24.2694	23.5749	25.9218	23.9702	21.016	21.3077	0	-1.66273	61.1808	7.82181	0.000298	61.2659
2008	0.013172	14	109	24.3686	22.0883	25.838	23.5749	27.0033	23.9702	23.4025	21.3077	0	-1.26604	67.5437	8.2185	0.013086	137.323
2008	0.002645	14	110	23.9991	22.0883	24.7648	23.5749	26.2929	23.9702	22.7798	21.3077	0	0.176931	93.344	9.66147	0.0026415	141.141
2008	0	14	111	19.9939	22.0883	22.9908	23.5749	23.9251	23.9702	19.6381	21.3077	0	-2.48785	48.9537	6.99669	0	31.8648
2008	0	14	112	24.0445	22.0883	25.3888	23.5749	25.4705	23.9702	22.0526	21.3077	0	0.276417	95.2763	9.76096	0	143.182
2008	0.024877	14	113	23.5179	22.0883	24.4105	23.5749	26.0907	23.9702	23.3383	21.3077	0	-1.44751	64.5938	8.03703	0.0245726	53.3933
2008	0	14	114	24.7687	22.0883	26.8681	23.5749	28.1383	23.9702	25.0379	21.3077	0	-2.16547	53.5688	7.31907	0	33.1345
2008	0.000182	14	115	24.0445	22.0883	25.3888	23.5749	22.3715	23.9702	18.4433	21.3077	0	0	0	0	0.000182	84.295
2008	0	14	116	22.9611	22.0883	26.471	23.5749	26.9767	23.9702	24.3985	21.3077	0	-0.882055	74.0028	8.60249	0	81.3369
2008	9.9e-05	14	117	20.9785	22.0883	21.5195	23.5749	23.5535	23.9702	19.9374	21.3077	0	-1.54747	62.9972	7.93708	9.9e-05	67.7442
2008	0.101707	14	118	25.2138	22.0883	26.5932	23.5749	25.9891	23.9702	23.3332	21.3077	1	1.42949	119.116	10.914	0.0968608	177.388
2008	0.000969	14	119	17.8924	22.0883	19.4195	23.5749	21.6417	23.9702	17.7876	21.3077	0	0	0	0	0.0009685	34.9865
2008	0.000256	14	120	21.1513	22.0883	21.9097	23.5749	23.6129	23.9702	20.6213	21.3077	0	-1.4717	64.2057	8.01284	0.000256	68.1719
2008	0	14	121	19.4652	22.0883	21.2792	23.5749	21.9854	23.9702	0	21.3077	0	0	0	0	0	75.0904
2008	0.030278	14	122	22.974	22.0883	24.9909	23.5749	25.3331	23.9702	22.2582	21.3077	0	-0.912517	73.4796	8.57202	0.0298287	132.347
2008	0	14	123	22.7309	22.0883	24.1096	23.5749	24.7406	23.9702	20.8009	21.3077	0	-0.260661	85.08	9.22388	0	136.505
2008	0.357592	14	124	24.8123	22.0883	26.0082	23.5749	26.9727	23.9702	24.4474	21.3077	1	1.26856	115.629	10.7531	0.305712	186.3
2008	0.013204	14	125	19.3572	22.0883	21.1215	23.5749	21.9154	23.9702	18.4764	21.3077	0	0	0	0	0.0131176	58.7763
2008	0.000473	14	126	19.9564	22.0883	19.8968	23.5749	20.6899	23.9702	19.0075	21.3077	0	0	0	0	0.0004729	105.645
2008	0.012818	14	127	24.2235	22.0883	25.8894	23.5749	26.3979	23.9702	22.8706	21.3077	0	-0.616048	78.6502	8.86849	0.0127365	64.5335
2008	0.000347	14	128	19.0163	22.0883	19.7947	23.5749	22.3645	23.9702	20.003	21.3077	0	-1.8065	58.9524	7.67804	0.0003469	36.2205
2008	0	14	129	17.6016	22.0883	16.4589	23.5749	20.2902	23.9702	17.4968	21.3077	0	-2.48114	49.0476	7.0034	0	53.3933
2008	0	14	130	20.6577	22.0883	23.6475	23.5749	24.0509	23.9702	21.7532	21.3077	0	-1.60895	62.025	7.87559	0	86.9615
2008	0.009453	14	131	22.4865	22.0883	23.6807	23.5749	24.5267	23.9702	21.679	21.3077	0	-0.113189	87.8222	9.37135	0.0094086	61.4619
2008	0	14	132	24.3372	22.0883	25.6714	23.5749	27.3623	23.9702	23.7115	21.3077	0	-1.29333	67.096	8.19121	0	81.9439
2008	0	14	133	21.4158	22.0883	21.9983	23.5749	24.0534	23.9702	21.0477	21.3077	0	-1.53602	63.1791	7.94853	0	44.3999
2008	0.001025	14	134	20.5394	22.0883	21.5152	23.5749	23.3792	23.9702	20.407	21.3077	0	-2.05701	55.1682	7.42753	0.0010245	38.1451
2008	0.009704	14	135	23.683	22.0883	24.8694	23.5749	25.9152	23.9702	23.0935	21.3077	0	-2.0567	55.1729	7.42784	0.0096572	20.9607
2008	1.4e-05	14	136	21.546	22.0883	22.6827	23.5749	24.1366	23.9702	21.485	21.3077	0	-0.811231	75.2263	8.67331	1.4e-05	133.388
2008	26.7756	14	137	27.0014	22.0883	27.9001	23.5749	30.3197	23.9702	26.5554	21.3077	1	0.67384	103.193	10.1584	3.32416	156.072
2008	0	14	138	21.5058	22.0883	25.2882	23.5749	26.4789	23.9702	21.4571	21.3077	0	-2.67853	46.3218	6.80601	0	34.7022
2008	0.010935	14	139	22.67	22.0883	24.8614	23.5749	25.3197	23.9702	22.9828	21.3077	0	-1.92246	57.1851	7.56208	0.0108756	64.9263
2008	0.003813	14	140	20.9101	22.0883	22.9179	23.5749	24.0158	23.9702	21.1645	21.3077	0	0	0	0	0.0038057	31.5722
2008	0.010997	14	141	23.3622	22.0883	25.2123	23.5749	26.3819	23.9702	23.0143	21.3077	0	0.46141	98.9219	9.94595	0.010937	91.0633
2008	0	14	142	20.2429	22.0883	22.3353	23.5749	23.6087	23.9702	20.6599	21.3077	0	-2.01894	55.7352	7.4656	0	68.514
2008	0.000246	14	143	24.0445	22.0883	25.3888	23.5749	22.2084	23.9702	17.759	21.3077	0	-1.8131	58.8509	7.67144	0.000246	46.3294
2008	0	15	1	19.6129	21.4333	24.8808	21.8656	25.2067	23.6736	21.2415	20.7281	0	0	0	0	0	102.502
2008	0	15	2	21.7299	21.4333	20.1185	21.8656	23.2791	23.6736	20.9442	20.7281	0	-0.167685	20.9001	4.57166	0	29.1618
2008	0.030974	15	3	23.159	21.4333	24.974	21.8656	26.6137	23.6736	22.998	20.7281	0	0.461784	27.0518	5.20113	0.030504	52.6118
2008	0	15	4	20.5457	21.4333	20.8243	21.8656	23.1796	23.6736	20.6654	20.7281	0	0.327777	25.6758	5.06712	0	32.5895
2008	0.085624	15	5	24.5014	21.4333	25.9647	21.8656	27.6836	23.6736	24.5335	20.7281	0	3.52905	68.3663	8.26839	0.0821549	94.4626
2008	0.096137	15	6	24.8676	21.4333	25.8755	21.8656	26.7877	23.6736	22.564	20.7281	0	3.50336	67.9422	8.24271	0.0917922	97.0714
2008	0	15	7	21.2352	21.4333	24.1318	21.8656	24.6121	23.6736	22.1063	20.7281	0	0.657609	29.1272	5.39696	0	73.8855
2008	0	15	8	18.2383	21.4333	18.059	21.8656	21.2006	23.6736	15.1592	20.7281	0	-0.319541	19.5347	4.41981	0	102.285
2008	0.17204	15	9	25.298	21.4333	26.4773	21.8656	26.9679	23.6736	25.9723	20.7281	1	3.33268	65.1577	8.07203	0.158746	85.6756
2008	0	15	10	19.6718	21.4333	20.9759	21.8656	23.0004	23.6736	17.6911	20.7281	0	0.960254	32.4855	5.6996	0	45.1655
2008	0	15	11	18.6577	21.4333	20.5737	21.8656	22.9654	23.6736	17.3178	20.7281	0	1.47157	38.5755	6.21091	0	52.3795
[truncated: 58,919 more rows]
