# Supplementary material for: Institutional distance, trade agreements, and intellectual property trade networks: Evidence from cross-border data
Source: PLoS One. 2025 Feb 3;20(2):e0309009. doi: 10.1371/journal.pone.0309009 (PMC11790083; doi:10.1371/journal.pone.0309009)
Supplement: S2 Data — (XLSX) [file pone.0309009.s002.xlsx]

## Sheet: Sheet1
year	balanced_value	impid	expid	ln服务出口	ln进口方服务出口	ln货物出口	ln进口方货物出口	lngdp	ln进口方gdp	ln外国直接投资	ln进口方外国直接投资	dum	ippsub	ippsum方	ippsum	lnbalanced_value	制度距离
2011	0	1	2	21.7578	20.4117	20.6851	24.9326	23.2798	25.4399	20.7708	0	0	0.238412	29.0691	5.39157	0	56.0368
2011	0.000135	1	3	23.3972	20.4117	25.1436	24.9326	26.9964	25.4399	23.1065	0	0	-0.0847639	25.6886	5.0684	0.000135	47.2852
2011	1e-05	1	4	20.9938	20.4117	21.082	24.9326	23.04	25.4399	20.2974	0	0	0.143659	28.0563	5.29682	1e-05	48.0184
2011	0.001296	1	5	24.6786	20.4117	26.3288	24.9326	27.9651	25.4399	24.9062	0	0	3.05502	67.3742	8.20818	0.0012952	48.7062
2011	0.000377	1	6	24.8043	20.4117	25.8606	24.9326	26.7897	25.4399	23.8581	0	0	3.09982	68.1117	8.25298	0.0003769	137.813
2011	4e-06	1	7	21.836	20.4117	24.2495	24.9326	24.9122	25.4399	22.224	0	0	1.02502	38.1699	6.17818	4e-06	131.252
2011	0	1	8	18.5312	20.4117	18.6356	24.9326	21.5279	25.4399	15.026	0	0	-0.686374	19.9522	4.46678	0	57.2788
2011	0.000762	1	9	25.3765	20.4117	26.5038	24.9326	26.9822	25.4399	25.8208	0	0	2.54242	59.2219	7.69558	0.0007617	75.539
2011	0	1	10	19.8358	20.4117	20.9484	24.9326	23.0929	25.4399	18.8988	0	0	0.470748	31.6283	5.62391	0	126.176
2011	0	1	11	19.8466	20.4117	21.5996	24.9326	23.2148	25.4399	18.7843	0	0	0.68877	34.1281	5.84193	0	28.9596
2011	0	1	12	21.6205	20.4117	23.9235	24.9326	25.5803	25.4399	20.9581	0	0	-0.0151219	26.3994	5.13804	0	40.1944
2011	0.000116	1	13	22.7334	20.4117	24.0029	24.9326	24.7727	25.4399	21.467	0	0	0.0654513	27.2339	5.21861	0.000116	50.4538
2011	1e-06	1	14	21.9159	20.4117	23.7014	24.9326	24.0828	25.4399	20.4759	0	0	2.59247	59.9947	7.74563	1e-06	60.1501
2011	0	1	15	21.2483	20.4117	22.1796	24.9326	23.6488	25.4399	19.9717	0	0	-0.327425	23.2877	4.82574	0	75.9642
2011	3.3e-05	1	16	19.645	20.4117	20.2184	24.9326	21.1023	25.4399	18.373	0	0	0	0	0	3.3e-05	31.3275
2011	6.7e-05	1	17	20.6699	20.4117	22.8243	24.9326	23.8998	25.4399	20.5712	0	0	-0.721973	19.6354	4.43119	6.7e-05	41.3598
2011	0.000224	1	18	24.3337	20.4117	26.2665	24.9326	28.5927	25.4399	25.3524	0	0	0.480772	31.7412	5.63393	0.000224	46.5774
2011	0.000274	1	19	20.9844	20.4117	20.5402	24.9326	22.2617	25.4399	19.9458	0	0	2.25042	54.813	7.40358	0.000274	42.4685
2011	3e-05	1	20	20.0335	20.4117	23.239	24.9326	23.6424	25.4399	20.3539	0	0	1.2886	41.4963	6.44176	3e-05	104.69
2011	0	1	21	18.2208	20.4117	20.3133	24.9326	21.2982	25.4399	17.2541	0	0	0	0	0	0	89.6987
2011	0	1	22	20.538	20.4117	22.5859	24.9326	23.4545	25.4399	19.4964	0	0	1.53469	44.7273	6.68785	0	78.8921
2011	0.002017	1	23	25.1698	20.4117	26.8576	24.9326	28.2125	25.4399	24.3697	0	0	3.05564	67.3843	8.2088	0.002015	86.6546
2011	0.012847	1	24	25.4041	20.4117	26.5688	24.9326	27.2737	25.4399	23.7565	0	0	3.43366	73.7334	8.58682	0.0127652	141.659
2011	2.4e-05	1	25	23.2814	20.4117	25.1231	24.9326	26.2537	25.4399	23.9075	0	0	1.14893	39.7164	6.30209	2.4e-05	146.846
2011	0.000722	1	26	26.0268	20.4117	28.2231	24.9326	29.6528	25.4399	26.3583	0	0	1.40981	43.0726	6.56297	0.0007217	104.518
2011	0	1	27	20.7412	20.4117	23.2611	24.9326	23.9586	25.4399	19.5258	0	0	-0.41252	22.4737	4.74064	0	58.6801
2011	0	1	28	21.3441	20.4117	22.4567	24.9326	24.1034	25.4399	20.2975	0	0	0.153478	28.1604	5.30664	0	40.1274
2011	8.8e-05	1	29	20.1987	20.4117	23.1136	24.9326	23.3936	25.4399	19.5136	0	0	0	0	0	8.8e-05	60.1761
2011	4.3e-05	1	30	22.4538	20.4117	24.7882	24.9326	26.5372	25.4399	23.4075	0	0	0.37477	30.558	5.52793	4.3e-05	61.4932
2011	0	1	31	20.1883	20.4117	19.0969	24.9326	21.347	25.4399	18.4429	0	0	-0.107977	25.4539	5.04518	0	58.8771
2011	8.8e-05	1	32	22.4781	20.4117	22.8397	24.9326	24.4672	25.4399	21.7288	0	0	0.978443	37.5966	6.1316	8.8e-05	72.3123
2011	0.007163	1	33	23.0797	20.4117	22.1605	24.9326	24.0398	25.4399	24.4232	0	0	2.14156	53.213	7.29472	0.0071375	85.8399
2011	0.000102	1	34	23.9393	20.4117	25.6497	24.9326	26.1524	25.4399	22.1557	0	0	1.35985	42.4193	6.51301	0.000102	100.882
2011	0.003895	1	35	26.2677	20.4117	27.9889	24.9326	28.9513	25.4399	25.3035	0	0	3.17195	69.3074	8.32511	0.0038874	103.402
2011	0.000455	1	36	24.9338	20.4117	25.4929	24.9326	26.5639	25.4399	23.3303	0	0	3.09468	68.0268	8.24784	0.0004549	133.378
2011	8.4e-05	1	37	22.485	20.4117	22.8469	24.9326	24.7842	25.4399	21.5106	0	0	0.197773	28.6325	5.35093	8.4e-05	140.564
2011	0	1	38	22.0064	20.4117	25.0107	24.9326	26.0217	25.4399	21.6676	0	0	0.168752	28.3227	5.32191	0	39.8026
2011	5e-05	1	39	21.1892	20.4117	23.8621	24.9326	25.0962	25.4399	20.2864	0	0	-0.111646	25.4169	5.04151	5e-05	55.4476
2011	0.000262	1	40	23.675	20.4117	24.0524	24.9326	26.1871	25.4399	0	0	0	1.00551	37.9292	6.15867	0.000262	29.3527
2011	0.001519	1	41	25.6171	20.4117	26.441	24.9326	28.0222	25.4399	24.0129	0	0	1.68179	46.7165	6.83495	0.0015178	52.1692
2011	1.2e-05	1	42	22.4562	20.4117	23.3944	24.9326	23.8756	25.4399	20.8358	0	0	2.06727	52.1347	7.22043	1.2e-05	102.588
2011	0	1	43	21.7537	20.4117	21.8316	24.9326	24.1875	25.4399	20.259	0	0	0.851996	36.0619	6.00516	0	119.681
2011	0.00041	1	44	23.9101	20.4117	25.1425	24.9326	26.3409	25.4399	0	0	0	3.57894	76.2495	8.7321	0.0004099	55.7857
2011	0.011218	1	45	26.1906	20.4117	27.0981	24.9326	28.6823	25.4399	24.5121	0	0	3.2828	71.1655	8.43596	0.0111555	144.892
2011	0	1	46	19.6016	20.4117	23.0408	24.9326	23.6253	25.4399	20.8397	0	0	0	0	0	0	117.229
2011	0.022167	1	47	26.5325	20.4117	26.9036	24.9326	28.6091	25.4399	24.0195	0	0	2.92459	65.2501	8.07775	0.0219249	27.1762
2011	2.7e-05	1	48	21.4258	20.4117	21.8936	24.9326	23.4384	25.4399	20.8803	0	0	0.289251	29.6198	5.44241	2.7e-05	130.863
2011	1.6e-05	1	49	21.3166	20.4117	23.2716	24.9326	24.3954	25.4399	21.9012	0	0	0.719621	34.4896	5.87278	1.6e-05	80.3099
2011	0	1	50	18.1642	20.4117	21.0798	24.9326	22.638	25.4399	20.6783	0	0	0	0	0	0	43.9654
2011	0	1	51	18.7239	20.4117	18.5559	24.9326	21.0666	25.4399	17.4012	0	0	2.06576	52.1129	7.21892	0	52.1362
2011	0.000143	1	52	24.4171	20.4117	24.0364	24.9326	26.3855	25.4399	20.8115	0	0	1.38052	42.6889	6.53368	0.000143	44.4205
2011	1e-05	1	53	21.6758	20.4117	22.917	24.9326	24.5873	25.4399	20.5918	0	0	-0.00718826	26.481	5.14597	1e-05	61.2694
2011	0	1	54	19.5113	20.4117	20.8447	24.9326	21.6695	25.4399	19.3241	0	0	0.479646	31.7285	5.63281	0	44.8943
2011	0.001594	1	55	25.2375	20.4117	26.8047	24.9326	26.2388	25.4399	25.289	0	0	2.77525	62.8597	7.92841	0.0015927	26.5276
2011	6e-06	1	56	21.5359	20.4117	22.1039	24.9326	23.5974	25.4399	20.765	0	0	0.592	33.0069	5.74516	6e-06	125.185
2011	2.8e-05	1	57	23.224	20.4117	23.2233	24.9326	24.8561	25.4399	20.9456	0	0	0.952736	37.282	6.1059	2.8e-05	40.7563
2011	0	1	58	20.1137	20.4117	20.4594	24.9326	22.7404	25.4399	18.5946	0	0	0	0	0	0	70.1751
2011	0.000316	1	59	23.8397	20.4117	25.3265	24.9326	25.6728	25.4399	23.0973	0	0	1.38034	42.6867	6.5335	0.000316	63.9342
2011	1.9e-05	1	60	23.8092	20.4117	25.9761	24.9326	27.5178	25.4399	23.7468	0	0	1.2065	40.4453	6.35966	1.9e-05	71.5157
2011	0.000845	1	61	25.6543	20.4117	26.4529	24.9326	28.2315	25.4399	24.3205	0	0	1.00716	37.9496	6.16032	0.0008446	42.7847
2011	0.00879	1	62	25.3697	20.4117	25.5718	24.9326	26.1933	25.4399	23.8887	0	0	3.02162	66.827	8.17478	0.0087516	56.9043
2011	3.8e-05	1	63	21.9624	20.4117	22.3026	24.9326	23.4418	25.4399	20.8249	0	0	2.51191	58.7533	7.66507	3.8e-05	128.816
2011	0.000651	1	64	24.0985	20.4117	24.8679	24.9326	26.2896	25.4399	22.8812	0	0	1.62619	45.9595	6.77935	0.0006508	132.954
2011	0.000742	1	65	25.4373	20.4117	26.9516	24.9326	28.4604	25.4399	24.2632	0	0	1.08364	38.8976	6.2368	0.0007417	113.562
2011	0	1	66	21.6865	20.4117	21.2338	24.9326	23.3936	25.4399	18.9674	0	0	0.658723	33.778	5.81188	0	83.9933
2011	8.6e-05	1	67	22.4703	20.4117	22.8035	24.9326	24.099	25.4399	21.1194	0	0	1.83373	48.8167	6.98689	8.6e-05	64.1708
2011	0.016535	1	68	25.67	20.4117	27.3952	24.9326	29.4487	25.4399	0	0	0	2.64777	60.8545	7.80093	0.0163998	58.3847
2011	0.000347	1	69	22.1906	20.4117	25.1682	24.9326	25.984	25.4399	23.3451	0	0	0.271699	29.4291	5.42486	0.0003469	125.087
2011	0	1	70	22.1426	20.4117	22.4869	24.9326	24.4598	25.4399	21.0952	0	0	0.335893	30.1297	5.48905	0	44.6813
2011	5e-06	1	71	20.5727	20.4117	21.575	24.9326	22.5475	25.4399	20.346	0	0	-0.231554	24.2222	4.92161	5e-06	52.7439
2011	0.000506	1	72	21.7276	20.4117	22.3408	24.9326	23.275	25.4399	21.1543	0	0	0.267314	29.3815	5.42047	0.0005059	51.7889
2011	0.002271	1	73	25.2293	20.4117	27.0986	24.9326	27.8567	25.4399	23.0029	0	0	1.55168	44.9549	6.70484	0.0022684	49.5468
2011	0	1	74	23.0355	20.4117	25.3566	24.9326	25.7607	25.4399	21.9047	0	0	1.52631	44.6153	6.67947	0	97.2267
2011	0	1	75	20.1248	20.4117	21.3406	24.9326	22.8922	25.4399	19.5218	0	0	0	0	0	0	34.8251
2011	8e-05	1	76	23.6454	20.4117	22.2917	24.9326	24.4103	25.4399	21.8666	0	0	0.117716	27.7821	5.27088	8e-05	51.9539
2011	0	1	77	18.6092	20.4117	19.4299	24.9326	21.5979	25.4399	21.4585	0	0	0	0	0	0	57.9243
2011	0	1	78	17.5094	20.4117	23.6709	24.9326	24.27	25.4399	0	0	0	0.230081	28.9793	5.38324	0	44.1793
2011	0	1	79	21.8495	20.4117	23.0802	24.9326	24.9021	25.4399	20.6782	0	0	1.52769	44.6338	6.68085	0	87.3821
2011	0	1	80	17.6434	20.4117	20.8844	24.9326	21.6873	25.4399	17.9292	0	0	0.430222	31.1742	5.58338	0	38.9063
2011	7e-05	1	81	22.4373	20.4117	23.9902	24.9326	24.4952	25.4399	21.3552	0	0	0.962723	37.404	6.11588	7e-05	23.9948
2011	0.024449	1	82	25.01	20.4117	23.8875	24.9326	24.8177	25.4399	22.9029	0	0	3.42438	73.5742	8.57754	0.0241549	104.528
2011	6e-05	1	83	22.2984	20.4117	23.1703	24.9326	24.0728	25.4399	21.1417	0	0	1.01527	38.0496	6.16843	6e-05	142.077
2011	0.000999	1	84	23.4895	20.4117	23.4925	24.9326	25.3421	25.4399	21.6481	0	0	0.812318	35.5869	5.96548	0.0009985	95.684
2011	2e-06	1	85	20.7214	20.4117	21.2786	24.9326	22.8532	25.4399	19.6988	0	0	0.009763	26.6558	5.16292	2e-06	36.1416
2011	0	1	86	20.8784	20.4117	21.1106	24.9326	23.1701	25.4399	20.5193	0	0	-0.362498	22.9505	4.79066	0	40.8623
2011	0.002163	1	87	23.4847	20.4117	26.5812	24.9326	27.7969	25.4399	23.9294	0	0	0.527982	32.2754	5.68114	0.0021607	41.8443
2011	1e-06	1	88	21.0987	20.4117	21.9288	24.9326	23.0741	25.4399	20.0458	0	0	0.510309	32.0749	5.66347	1e-06	58.6823
2011	0	1	89	19.8338	20.4117	21.5945	24.9326	23.2878	25.4399	20.1365	0	0	0.136869	27.9844	5.29003	0	49.9732
2011	0.001476	1	90	23.1503	20.4117	22.0979	24.9326	22.9762	25.4399	22.7783	0	0	2.05602	51.9723	7.20918	0.0014749	50.0546
2011	0	1	91	20.4468	20.4117	22.7644	24.9326	24.8172	25.4399	21.6474	0	0	0	0	0	0	112.221
2011	0	1	92	20.0711	20.4117	22.1235	24.9326	23.066	25.4399	22.243	0	0	-0.238915	24.1498	4.91425	0	46.88
2011	0	1	93	19.7181	20.4117	21.8605	24.9326	23.3892	25.4399	22.0218	0	0	-0.028108	26.2662	5.12505	0	44.8167
2011	0.000926	1	94	21.9053	20.4117	21.6652	24.9326	23.1672	25.4399	19.8871	0	0	1.29791	41.6163	6.45107	0.0009256	55.946
2011	0	1	95	18.2735	20.4117	21.1406	24.9326	22.8032	25.4399	20.5159	0	0	1.22388	40.6666	6.37704	0	98.8306
2011	2.8e-05	1	96	24.3828	20.4117	26.0947	24.9326	26.4202	25.4399	23.4393	0	0	2.09419	52.5241	7.24735	2.8e-05	26.1409
2011	0	1	97	20.4963	20.4117	22.0779	24.9326	23.2364	25.4399	20.5046	0	0	2.18314	53.8213	7.3363	0	71.9918
2011	2.2e-05	1	98	21.9431	20.4117	25.3189	24.9326	26.7402	25.4399	22.9027	0	0	0.307397	29.8177	5.46056	2.2e-05	66.4137
2011	1e-06	1	99	20.7097	20.4117	21.9518	24.9326	23.003	25.4399	20.6575	0	0	0.0367347	26.935	5.18989	1e-06	63.4494
2011	0.020022	1	100	25.6448	20.4117	27.0421	24.9326	27.5302	25.4399	26.5286	0	0	3.10188	68.1457	8.25504	0.0198242	30.6471
2011	0.000424	1	101	24.4354	20.4117	25.8278	24.9326	26.9344	25.4399	23.0551	0	0	3.01236	66.6757	8.16552	0.0004239	141.414
2011	0	1	102	20.5765	20.4117	20.7222	24.9326	23.6632	25.4399	18.359	0	0	0.0329802	26.896	5.18614	0	146.276
2011	0.00018	1	103	23.3065	20.4117	24.364	24.9326	25.8503	25.4399	21.0442	0	0	3.24821	70.583	8.40137	0.00018	46.1092
2011	0	1	104	21.5657	20.4117	24.5754	24.9326	24.943	25.4399	21.2113	0	0	2.69933	61.6615	7.85249	0	149.326
2011	6e-06	1	105	22.3535	20.4117	23.9939	24.9326	26.0873	25.4399	21.0054	0	0	0.520572	32.1912	5.67373	6e-06	68.7101
2011	9.3e-05	1	106	22.8162	20.4117	23.6717	24.9326	24.2696	25.4399	22.2039	0	0	1.45185	43.6261	6.60501	9.3e-05	61.1355
2011	5.7e-05	1	107	21.9945	20.4117	24.5601	24.9326	25.8694	25.4399	22.7622	0	0	-0.0194985	26.3545	5.13366	5.7e-05	61.7014
2011	0.000249	1	108	23.6613	20.4117	24.3681	24.9326	26.1795	25.4399	21.42	0	0	0.201129	28.6684	5.35429	0.000249	49.5429
2011	0.000254	1	109	24.4351	20.4117	25.9405	24.9326	26.9939	25.4399	23.6402	0	0	1.14076	39.6134	6.29392	0.000254	61.5611
2011	0.000455	1	110	24.0169	20.4117	24.7989	24.9326	26.2237	25.4399	23.0078	0	0	1.8012	48.3631	6.95436	0.0004549	91.4319
2011	0	1	111	20.5007	20.4117	23.249	24.9326	24.2412	25.4399	19.9554	0	0	-0.390709	22.6809	4.76245	0	109.982
2011	2.8e-05	1	112	22.7239	20.4117	25.4633	24.9326	25.8459	25.4399	20.6598	0	0	2.25164	54.831	7.4048	2.8e-05	29.1795
2011	0.000158	1	113	23.2153	20.4117	24.7449	24.9326	25.9352	25.4399	21.5862	0	0	0.591255	32.9983	5.74442	0.000158	88.3734
2011	5.5e-05	1	114	24.7844	20.4117	26.9682	24.9326	28.3469	25.4399	24.7321	0	0	0.00186099	26.5742	5.15502	5.5e-05	93.6655
2011	0	1	115	19.9771	20.4117	19.9559	24.9326	22.6565	25.4399	18.5955	0	0	1.78836	48.1847	6.94152	0	54.7708
2011	3.1e-05	1	116	23.1646	20.4117	26.6224	24.9326	27.2324	25.4399	23.5149	0	0	2.22286	54.4056	7.37602	3.1e-05	54.9745
2011	1e-05	1	117	20.8788	20.4117	21.6881	24.9326	23.6082	25.4399	19.6405	0	0	0.58236	32.8962	5.73552	1e-05	67.2007
2011	0.007854	1	118	25.5046	20.4117	26.8297	24.9326	26.3557	25.4399	24.6183	0	0	3.54558	75.6681	8.69874	0.0078233	35.8302
2011	0	1	119	18.8701	20.4117	19.7597	24.9326	21.8025	25.4399	20.6725	0	0	0	0	0	0	136.116
2011	3e-06	1	120	21.2155	20.4117	22.1684	24.9326	23.7331	25.4399	18.6236	0	0	0.294326	29.6751	5.44749	3e-06	37.7384
2011	0.000564	1	121	19.1177	20.4117	21.6967	24.9326	22.2099	25.4399	18.7942	0	0	0	0	0	0.0005638	38.7027
2011	0.000189	1	122	22.7079	20.4117	25.0549	24.9326	25.3184	25.4399	22.4155	0	0	1.22224	40.6457	6.3754	0.000189	30.0227
2011	7.2e-05	1	123	22.6589	20.4117	24.1008	24.9326	24.6652	25.4399	20.5908	0	0	1.82938	48.7559	6.98254	7.2e-05	90.4814
2011	0.002085	1	124	24.9005	20.4117	26.0052	24.9326	27.0761	25.4399	22.6662	0	0	3.6574	77.626	8.81056	0.0020828	104.16
2011	0.000278	1	125	18.2115	20.4117	21.1905	24.9326	22.2961	25.4399	18.4077	0	0	0.661535	33.8107	5.8147	0.000278	143.805
2011	1.3e-05	1	126	19.9587	20.4117	19.9828	24.9326	20.787	25.4399	18.78	0	0	0	0	0	1.3e-05	41.2808
2011	3.1e-05	1	127	24.45	20.4117	26.1232	24.9326	26.639	25.4399	21.629	0	0	0.532621	32.3281	5.68578	3.1e-05	72.4943
2011	1e-06	1	128	19.9451	20.4117	20.1985	24.9326	22.5986	25.4399	18.7983	0	0	0.57215	32.7792	5.72531	1e-06	63.1339
2011	3e-06	1	129	18.1002	20.4117	17.1716	24.9326	20.7766	25.4399	17.7085	0	0	-0.299231	23.5606	4.85393	3e-06	66.7839
2011	0	1	130	20.8267	20.4117	23.5589	24.9326	23.9593	25.4399	17.5302	0	0	0.767035	35.0487	5.92019	0	93.6655
2011	0	1	131	22.2533	20.4117	23.6067	24.9326	24.5478	25.4399	19.8855	0	0	1.8691	49.3122	7.02226	0	55.7552
2011	0.000284	1	132	24.443	20.4117	25.6819	24.9326	27.4477	25.4399	23.5072	0	0	0.0171689	26.7323	5.17033	0.000284	52.8694
2011	0	1	133	21.5563	20.4117	22.3521	24.9326	24.2688	25.4399	20.9298	0	0	0.753301	34.8863	5.90646	0	64.6422
2011	0	1	134	21.2995	20.4117	21.6472	24.9326	24.0428	25.4399	20.6116	0	0	0.257866	29.2792	5.41103	0	26.3719
2011	0.001784	1	135	23.7805	20.4117	24.8566	24.9326	25.818	25.4399	22.6983	0	0	0.0631139	27.2095	5.21627	0.0017824	45.0117
2011	6.7e-05	1	136	22.0158	20.4117	22.9505	24.9326	24.5937	25.4399	21.7128	0	0	1.30615	41.7227	6.45931	6.7e-05	57.5798
2011	0.11109	1	137	27.1643	20.4117	28.0358	24.9326	30.3746	25.4399	26.2973	0	1	2.5377	59.1493	7.69086	0.105342	105.096
2011	2.4e-05	1	138	21.3714	20.4117	25.2638	24.9326	26.4805	25.4399	22.4906	0	0	-0.660717	20.182	4.49244	2.4e-05	122.961
2011	4e-06	1	139	22.907	20.4117	25.297	24.9326	25.6325	25.4399	22.7288	0	0	0.118773	27.7933	5.27193	4e-06	77.321
2011	0	1	140	20.9602	20.4117	22.9334	24.9326	24.2114	25.4399	0	0	0	0	0	0	0	41.9625
2011	0.000159	1	141	23.5767	20.4117	25.4194	24.9326	26.755	25.4399	22.1438	0	0	2.33981	56.1446	7.49297	0.000159	90.1194
2011	0.00015	1	142	20.3159	20.4117	22.8927	24.9326	23.8785	25.4399	20.8263	0	0	1.01478	38.0435	6.16794	0.00015	60.073
2011	0	1	143	19.652	20.4117	22.2417	24.9326	23.3696	25.4399	19.657	0	0	0.481246	31.7465	5.63441	0	60.073
2011	0	2	1	20.4117	21.7578	24.9326	20.6851	25.4399	23.2798	0	20.7708	0	-0.238412	29.0691	5.39157	0	82.5058
2011	0.044363	2	3	23.3972	21.7578	25.1436	20.6851	26.9964	23.2798	23.1065	20.7708	0	-0.323176	28.1622	5.30681	0.0434071	100.372
2011	0	2	4	20.9938	21.7578	21.082	20.6851	23.04	23.2798	20.2974	20.7708	0	-0.0947533	30.6388	5.53523	0	99.9662
2011	0.429159	2	5	24.6786	21.7578	26.3288	20.6851	27.9651	23.2798	24.9062	20.7708	1	2.81661	71.3449	8.44659	0.357086	84.3977
2011	2.03995	2	6	24.8043	21.7578	25.8606	20.6851	26.7897	23.2798	23.8581	20.7708	1	2.86141	72.1037	8.49139	1.11184	201.759
2011	1e-05	2	7	21.836	21.7578	24.2495	20.6851	24.9122	23.2798	22.224	20.7708	0	0.786606	41.1726	6.41659	1e-05	194.604
2011	0.001557	2	8	18.5312	21.7578	18.6356	20.6851	21.5279	23.2798	15.026	20.7708	0	-0.924786	22.1389	4.7052	0.0015558	60.7507
2011	0.533704	2	9	25.3765	21.7578	26.5038	20.6851	26.9822	23.2798	25.8208	20.7708	1	2.30401	62.9482	7.93399	0.427686	27.0705
2011	0	2	10	19.8358	21.7578	20.9484	20.6851	23.0929	23.2798	18.8988	20.7708	0	0.232336	34.3668	5.86232	0	187.796
2011	0.002458	2	11	19.8466	21.7578	21.5996	20.6851	23.2148	23.2798	18.7843	20.7708	0	0.450358	36.9706	6.08034	0.002455	70.0179
2011	1e-06	2	12	21.6205	21.7578	23.9235	20.6851	25.5803	23.2798	20.9581	20.7708	0	-0.253534	28.9062	5.37645	1e-06	73.9574
2011	0.046777	2	13	22.7334	21.7578	24.0029	20.6851	24.7727	23.2798	21.467	20.7708	0	-0.172961	29.7791	5.45702	0.0457159	39.9794
2011	0	2	14	21.9159	21.7578	23.7014	20.6851	24.0828	23.2798	20.4759	20.7708	0	2.35405	63.7449	7.98404	0	115.238
2011	0.002312	2	15	21.2483	21.7578	22.1796	20.6851	23.6488	23.2798	19.9717	20.7708	0	-0.565836	25.6456	5.06415	0.0023093	116.414
2011	0.000116	2	16	19.645	21.7578	20.2184	20.6851	21.1023	23.2798	18.373	20.7708	0	0	0	0	0.000116	77.0786
2011	0.004282	2	17	20.6699	21.7578	22.8243	20.6851	23.8998	23.2798	20.5712	20.7708	0	-0.960384	21.8052	4.6696	0.0042729	79.0999
2011	0.046283	2	18	24.3337	21.7578	26.2665	20.6851	28.5927	23.2798	25.3524	20.7708	0	0.24236	34.4844	5.87234	0.0452439	44.3738
2011	0.004841	2	19	20.9844	21.7578	20.5402	20.6851	22.2617	23.2798	19.9458	20.7708	0	2.01201	58.4001	7.64199	0.0048293	89.8747
2011	0	2	20	20.0335	21.7578	23.239	20.6851	23.6424	23.2798	20.3539	20.7708	0	1.05019	44.6247	6.68017	0	168.072
2011	1e-06	2	21	18.2208	21.7578	20.3133	20.6851	21.2982	23.2798	17.2541	20.7708	0	0	0	0	1e-06	147.173
2011	0	2	22	20.538	21.7578	22.5859	20.6851	23.4545	23.2798	19.4964	20.7708	0	1.29628	47.9731	6.92626	0	137.924
2011	1.68549	2	23	25.1698	21.7578	26.8576	20.6851	28.2125	23.2798	24.3697	20.7708	1	2.81722	71.3553	8.44721	0.987862	150.092
2011	8.47388	2	24	25.4041	21.7578	26.5688	20.6851	27.2737	23.2798	23.7565	20.7708	1	3.19524	77.8846	8.82523	2.24854	205.793
2011	0.008273	2	25	23.2814	21.7578	25.1231	20.6851	26.2537	23.2798	23.9075	20.7708	0	0.910522	42.7782	6.54051	0.008239	210.659
2011	0.738744	2	26	26.0268	21.7578	28.2231	20.6851	29.6528	23.2798	26.3583	20.7708	1	1.1714	46.2588	6.80138	0.553163	166.545
2011	0	2	27	20.7412	21.7578	23.2611	20.6851	23.9586	23.2798	19.5258	20.7708	0	-0.650932	24.791	4.97905	0	86.7984
2011	0.000139	2	28	21.3441	21.7578	22.4567	20.6851	24.1034	23.2798	20.2975	20.7708	0	-0.0849339	30.7476	5.54505	0.000139	54.5527
2011	3.8e-05	2	29	20.1987	21.7578	23.1136	20.6851	23.3936	23.2798	19.5136	20.7708	0	0	0	0	3.8e-05	27.2325
2011	0.044219	2	30	22.4538	21.7578	24.7882	20.6851	26.5372	23.2798	23.4075	20.7708	0	0.136358	33.2507	5.76634	0.0432692	7.84073
2011	0	2	31	20.1883	21.7578	19.0969	20.6851	21.347	23.2798	18.4429	20.7708	0	-0.346389	27.9164	5.2836	0	98.3584
2011	0	2	32	22.4781	21.7578	22.8397	20.6851	24.4672	23.2798	21.7288	20.7708	0	0.740031	40.5771	6.37002	0	135.072
2011	0.145571	2	33	23.0797	21.7578	22.1605	20.6851	24.0398	23.2798	24.4232	20.7708	1	1.90315	56.7481	7.53313	0.135903	148.309
2011	0.040767	2	34	23.9393	21.7578	25.6497	20.6851	26.1524	23.2798	22.1557	20.7708	0	1.12144	45.5817	6.75142	0.0399579	162.904
2011	13.3461	2	35	26.2677	21.7578	27.9889	20.6851	28.9513	23.2798	25.3035	20.7708	1	2.93353	73.3338	8.56352	2.66348	166.493
2011	0.434536	2	36	24.9338	21.7578	25.4929	20.6851	26.5639	23.2798	23.3303	20.7708	1	2.85626	72.0164	8.48625	0.360841	195.696
2011	0	2	37	22.485	21.7578	22.8469	20.6851	24.7842	23.2798	21.5106	20.7708	0	-0.0406389	31.2408	5.58934	0	203.497
2011	4e-06	2	38	22.0064	21.7578	25.0107	20.6851	26.0217	23.2798	21.6676	20.7708	0	-0.0696595	30.9172	5.56032	4e-06	84.7573
2011	0	2	39	21.1892	21.7578	23.8621	20.6851	25.0962	23.2798	20.2864	20.7708	0	-0.350058	27.8776	5.27993	0	39.386
2011	0	2	40	23.675	21.7578	24.0524	20.6851	26.1871	23.2798	0	20.7708	0	0.767096	40.9226	6.39708	0	53.9084
2011	0.863932	2	41	25.6171	21.7578	26.441	20.6851	28.0222	23.2798	24.0129	20.7708	1	1.44338	50.0324	7.07336	0.622688	48.4801
2011	0.002662	2	42	22.4562	21.7578	23.3944	20.6851	23.8756	23.2798	20.8358	20.7708	0	1.82886	55.6344	7.45885	0.0026585	163.218
2011	2e-06	2	43	21.7537	21.7578	21.8316	20.6851	24.1875	23.2798	20.259	20.7708	0	0.613584	38.9821	6.24357	2e-06	182.493
2011	0.437896	2	44	23.9101	21.7578	25.1425	20.6851	26.3409	23.2798	0	20.7708	1	3.34053	80.47	8.97051	0.363181	48.6039
2011	6.04386	2	45	26.1906	21.7578	27.0981	20.6851	28.6823	23.2798	24.5121	20.7708	1	3.04439	75.2448	8.67438	1.95216	208.482
2011	0	2	46	19.6016	21.7578	23.0408	20.6851	23.6253	23.2798	20.8397	20.7708	0	0	0	0	0	176.335
2011	2.14645	2	47	26.5325	21.7578	26.9036	20.6851	28.6091	23.2798	24.0195	20.7708	1	2.68618	69.1586	8.31616	1.14627	42.9605
2011	0.003905	2	48	21.4258	21.7578	21.8936	20.6851	23.4384	23.2798	20.8803	20.7708	0	0.0508391	32.2717	5.68082	0.0038974	192.215
2011	0	2	49	21.3166	21.7578	23.2716	20.6851	24.3954	23.2798	21.9012	20.7708	0	0.481209	37.3467	6.11119	0	135.686
2011	0	2	50	18.1642	21.7578	21.0798	20.6851	22.638	23.2798	20.6783	20.7708	0	0	0	0	0	100.526
2011	0	2	51	18.7239	21.7578	18.5559	20.6851	21.0666	23.2798	17.4012	20.7708	0	1.82735	55.6118	7.45733	0	21.0018
2011	2.1132	2	52	24.4171	21.7578	24.0364	20.6851	26.3855	23.2798	20.8115	20.7708	1	1.14211	45.8612	6.77209	1.13565	33.7093
2011	0.000518	2	53	21.6758	21.7578	22.917	20.6851	24.5873	23.2798	20.5918	20.7708	0	-0.2456	28.9916	5.38438	0.0005179	117.424
2011	3e-06	2	54	19.5113	21.7578	20.8447	20.6851	21.6695	23.2798	19.3241	20.7708	0	0.241234	34.4712	5.87122	3e-06	52.3608
2011	0.141727	2	55	25.2375	21.7578	26.8047	20.6851	26.2388	23.2798	25.289	20.7708	1	2.53684	66.697	8.16682	0.132542	81.6324
2011	0	2	56	21.5359	21.7578	22.1039	20.6851	23.5974	23.2798	20.765	20.7708	0	0.353588	35.8031	5.98357	0	186.989
2011	0.096095	2	57	23.224	21.7578	23.2233	20.6851	24.8561	23.2798	20.9456	20.7708	0	0.714324	40.2502	6.34431	0.0917539	41.7935
2011	3e-06	2	58	20.1137	21.7578	20.4594	20.6851	22.7404	23.2798	18.5946	20.7708	0	0	0	0	3e-06	132.188
2011	0.749231	2	59	23.8397	21.7578	25.3265	20.6851	25.6728	23.2798	23.0973	20.7708	1	1.14193	45.8589	6.77192	0.559176	16.8744
2011	0.024165	2	60	23.8092	21.7578	25.9761	20.6851	27.5178	23.2798	23.7468	20.7708	0	0.968088	43.5346	6.59807	0.0238776	133.121
2011	0.443399	2	61	25.6543	21.7578	26.4529	20.6851	28.2315	23.2798	24.3205	20.7708	1	0.768748	40.9438	6.39873	0.367001	87.1647
2011	0.580917	2	62	25.3697	21.7578	25.5718	20.6851	26.1933	23.2798	23.8887	20.7708	1	2.78321	70.7818	8.41319	0.458005	96.6271
2011	0.001427	2	63	21.9624	21.7578	22.3026	20.6851	23.4418	23.2798	20.8249	20.7708	0	2.2735	62.4651	7.90348	0.001426	191.889
2011	0.792814	2	64	24.0985	21.7578	24.8679	20.6851	26.2896	23.2798	22.8812	20.7708	1	1.38777	49.2489	7.01776	0.583786	197.273
2011	22.6204	2	65	25.4373	21.7578	26.9516	20.6851	28.4604	23.2798	24.2632	20.7708	1	0.845224	41.9283	6.47521	3.16211	166.863
2011	2e-06	2	66	21.6865	21.7578	21.2338	20.6851	23.3936	23.2798	18.9674	20.7708	0	0.420311	36.6061	6.0503	2e-06	142.977
2011	0	2	67	22.4703	21.7578	22.8035	20.6851	24.099	23.2798	21.1194	20.7708	0	1.59532	52.205	7.2253	0	119.395
2011	2.81527	2	68	25.67	21.7578	27.3952	20.6851	29.4487	23.2798	0	20.7708	1	2.40936	64.631	8.03934	1.33901	106.565
2011	0	2	69	22.1906	21.7578	25.1682	20.6851	25.984	23.2798	23.3451	20.7708	0	0.0332867	32.0726	5.66327	0	188.203
2011	0.000138	2	70	22.1426	21.7578	22.4869	20.6851	24.4598	23.2798	21.0952	20.7708	0	0.0974815	32.8039	5.72746	0.000138	70.525
2011	0.003713	2	71	20.5727	21.7578	21.575	20.6851	22.5475	23.2798	20.346	20.7708	0	-0.469966	26.6258	5.16002	0.0037061	63.7942
2011	8.6e-05	2	72	21.7276	21.7578	22.3408	20.6851	23.275	23.2798	21.1543	20.7708	0	0.0289023	32.023	5.65889	8.6e-05	42.4463
2011	3.63374	2	73	25.2293	21.7578	27.0986	20.6851	27.8567	23.2798	23.0029	20.7708	1	1.31327	48.2087	6.94325	1.53337	45.2432
2011	0	2	74	23.0355	21.7578	25.3566	20.6851	25.7607	23.2798	21.9047	20.7708	0	1.2879	47.8571	6.91788	0	157.148
2011	0	2	75	20.1248	21.7578	21.3406	20.6851	22.8922	23.2798	19.5218	20.7708	0	0	0	0	0	89.6282
2011	0.018641	2	76	23.6454	21.7578	22.2917	20.6851	24.4103	23.2798	21.8666	20.7708	0	-0.120696	30.3523	5.50929	0.0184694	56.5827
2011	0	2	77	18.6092	21.7578	19.4299	20.6851	21.5979	23.2798	21.4585	20.7708	0	0	0	0	0	52.0695
2011	0	2	78	17.5094	21.7578	23.6709	20.6851	24.27	23.2798	0	20.7708	0	-0.00833139	31.603	5.62165	0	36.6746
2011	0	2	79	21.8495	21.7578	23.0802	20.6851	24.9021	23.2798	20.6782	20.7708	0	1.28928	47.8762	6.91926	0	24.2942
2011	0.000152	2	80	17.6434	21.7578	20.8844	20.6851	21.6873	23.2798	17.9292	20.7708	0	0.19181	33.8933	5.82179	0.000152	96.475
2011	6.3e-05	2	81	22.4373	21.7578	23.9902	20.6851	24.4952	23.2798	21.3552	20.7708	0	0.724311	40.3771	6.35429	6.3e-05	77.969
2011	1.5844	2	82	25.01	21.7578	23.8875	20.6851	24.8177	23.2798	22.9029	20.7708	1	3.18597	77.721	8.81595	0.949493	167.367
2011	0	2	83	22.2984	21.7578	23.1703	20.6851	24.0728	23.2798	21.1417	20.7708	0	0.776862	41.0477	6.40685	0	206.46
2011	0.000676	2	84	23.4895	21.7578	23.4925	20.6851	25.3421	23.2798	21.6481	20.7708	0	0.573906	38.4883	6.20389	0.0006758	156.883
2011	0.020345	2	85	20.7214	21.7578	21.2786	20.6851	22.8532	23.2798	19.6988	20.7708	0	-0.228649	29.1744	5.40134	0.0201408	83.6239
2011	4e-06	2	86	20.8784	21.7578	21.1106	20.6851	23.1701	23.2798	20.5193	20.7708	0	-0.60091	25.2916	5.02907	4e-06	65.7211
2011	0.00022	2	87	23.4847	21.7578	26.5812	20.6851	27.7969	23.2798	23.9294	20.7708	0	0.28957	35.0411	5.91955	0.00022	34.7313
2011	0.882776	2	88	21.0987	21.7578	21.9288	20.6851	23.0741	23.2798	20.0458	20.7708	1	0.271897	34.8322	5.90188	0.632747	85.086
2011	0.000183	2	89	19.8338	21.7578	21.5945	20.6851	23.2878	23.2798	20.1365	20.7708	0	-0.101542	30.5637	5.52844	0.000183	95.5912
2011	0.084372	2	90	23.1503	21.7578	22.0979	20.6851	22.9762	23.2798	22.7783	20.7708	0	1.81761	55.4667	7.44759	0.081001	47.1887
2011	0	2	91	20.4468	21.7578	22.7644	20.6851	24.8172	23.2798	21.6474	20.7708	0	0	0	0	0	175.88
2011	0.003465	2	92	20.0711	21.7578	22.1235	20.6851	23.066	23.2798	22.243	20.7708	0	-0.477327	26.5499	5.15266	0.003459	32.4271
2011	0.000558	2	93	19.7181	21.7578	21.8605	20.6851	23.3892	23.2798	22.0218	20.7708	0	-0.26652	28.7667	5.36346	0.0005578	101.266
2011	0.000152	2	94	21.9053	21.7578	21.6652	20.6851	23.1672	23.2798	19.8871	20.7708	0	1.0595	44.7492	6.68948	0.000152	34.246
2011	0	2	95	18.2735	21.7578	21.1406	20.6851	22.8032	23.2798	20.5159	20.7708	0	0.985465	43.7642	6.61545	0	160.685
2011	0.034232	2	96	24.3828	21.7578	26.0947	20.6851	26.4202	23.2798	23.4393	20.7708	0	1.85578	56.0367	7.48577	0.0336591	52.398
2011	0.000256	2	97	20.4963	21.7578	22.0779	20.6851	23.2364	23.2798	20.5046	20.7708	0	1.94473	57.3763	7.57471	0.000256	126.54
2011	1e-06	2	98	21.9431	21.7578	25.3189	20.6851	26.7402	23.2798	22.9027	20.7708	0	0.0689849	32.4782	5.69897	1e-06	130.309
2011	0	2	99	20.7097	21.7578	21.9518	20.6851	23.003	23.2798	20.6575	20.7708	0	-0.201677	29.4665	5.42831	0	32.1289
2011	10.3246	2	100	25.6448	21.7578	27.0421	20.6851	27.5302	23.2798	26.5286	20.7708	1	2.86347	72.1387	8.49345	2.42698	46.1063
2011	0.035875	2	101	24.4354	21.7578	25.8278	20.6851	26.9344	23.2798	23.0551	20.7708	0	2.77395	70.6261	8.40393	0.0352465	204.356
2011	0	2	102	20.5765	21.7578	20.7222	20.6851	23.6632	23.2798	18.359	20.7708	0	-0.205432	29.4258	5.42455	0	210.268
2011	0.323425	2	103	23.3065	21.7578	24.364	20.6851	25.8503	23.2798	21.0442	20.7708	1	3.0098	74.6458	8.63978	0.280223	38.3903
2011	0	2	104	21.5657	21.7578	24.5754	20.6851	24.943	23.2798	21.2113	20.7708	0	2.46092	65.4626	8.0909	0	213.702
2011	5.3e-05	2	105	22.3535	21.7578	23.9939	20.6851	26.0873	23.2798	21.0054	20.7708	0	0.28216	34.9534	5.91214	5.3e-05	126.521
2011	0.064287	2	106	22.8162	21.7578	23.6717	20.6851	24.2696	23.2798	22.2039	20.7708	0	1.21343	46.8324	6.84342	0.0623051	43.3071
2011	0.000423	2	107	21.9945	21.7578	24.5601	20.6851	25.8694	23.2798	22.7622	20.7708	0	-0.25791	28.8592	5.37207	0.0004229	115.887
2011	0.00017	2	108	23.6613	21.7578	24.3681	20.6851	26.1795	23.2798	21.42	20.7708	0	-0.0372826	31.2783	5.5927	0.00017	95.0458
2011	0.018947	2	109	24.4351	21.7578	25.9405	20.6851	26.9939	23.2798	23.6402	20.7708	0	0.902346	42.6713	6.53233	0.0187697	90.8395
2011	0	2	110	24.0169	21.7578	24.7989	20.6851	26.2237	23.2798	23.0078	20.7708	0	1.56279	51.736	7.19277	0	153.587
2011	1e-06	2	111	20.5007	21.7578	23.249	20.6851	24.2412	23.2798	19.9554	20.7708	0	-0.629121	25.0086	5.00086	1e-06	173.052
2011	0	2	112	22.7239	21.7578	25.4633	20.6851	25.8459	23.2798	20.6598	20.7708	0	2.01323	58.4187	7.64321	0	63.0637
2011	0.340205	2	113	23.2153	21.7578	24.7449	20.6851	25.9352	23.2798	21.5862	20.7708	1	0.352843	35.7942	5.98283	0.292823	146.352
2011	0	2	114	24.7844	21.7578	26.9682	20.6851	28.3469	23.2798	24.7321	20.7708	0	-0.236551	29.0891	5.39343	0	30.8531
2011	0	2	115	19.9771	21.7578	19.9559	20.6851	22.6565	23.2798	18.5955	20.7708	0	1.54995	51.5514	7.17993	0	49.7247
2011	1e-06	2	116	23.1646	21.7578	26.6224	20.6851	27.2324	23.2798	23.5149	20.7708	0	1.98445	57.9795	7.61443	1e-06	106.92
2011	0.004822	2	117	20.8788	21.7578	21.6881	20.6851	23.6082	23.2798	19.6405	20.7708	0	0.343948	35.6879	5.97393	0.0048104	108.433
2011	0.553115	2	118	25.5046	21.7578	26.8297	20.6851	26.3557	23.2798	24.6183	20.7708	1	3.30717	79.8727	8.93716	0.440263	93.2229
2011	0.000196	2	119	18.8701	21.7578	19.7597	20.6851	21.8025	23.2798	20.6725	20.7708	0	0	0	0	0.000196	197.969
2011	9.8e-05	2	120	21.2155	21.7578	22.1684	20.6851	23.7331	23.2798	18.6236	20.7708	0	0.0559143	32.3294	5.6859	9.8e-05	37.2386
2011	0	2	121	19.1177	21.7578	21.6967	20.6851	22.2099	23.2798	18.7942	20.7708	0	0	0	0	0	78.0566
2011	0.000786	2	122	22.7079	21.7578	25.0549	20.6851	25.3184	23.2798	22.4155	20.7708	0	0.983829	43.7425	6.61381	0.0007857	85.9637
2011	0.114766	2	123	22.6589	21.7578	24.1008	20.6851	24.6652	23.2798	20.5908	20.7708	1	1.59097	52.1421	7.22095	0.108645	151.949
2011	0.823668	2	124	24.9005	21.7578	26.0052	20.6851	27.0761	23.2798	22.6662	20.7708	1	3.41899	81.8839	9.04897	0.60085	167.662
2011	0	2	125	18.2115	21.7578	21.1905	20.6851	22.2961	23.2798	18.4077	20.7708	0	0.423123	36.6401	6.05311	0	207.805
2011	0.001462	2	126	19.9587	21.7578	19.9828	20.6851	20.787	23.2798	18.78	20.7708	0	0	0	0	0.0014609	69.88
2011	0.028789	2	127	24.45	21.7578	26.1232	20.6851	26.639	23.2798	21.629	20.7708	0	0.294209	35.0961	5.92419	0.0283824	133.848
2011	0	2	128	19.9451	21.7578	20.1985	20.6851	22.5986	23.2798	18.7983	20.7708	0	0.333738	35.566	5.96372	0	95.2246
2011	0	2	129	18.1002	21.7578	17.1716	20.6851	20.7766	23.2798	17.7085	20.7708	0	-0.537643	25.9319	5.09234	0	13.6682
2011	3e-06	2	130	20.8267	21.7578	23.5589	20.6851	23.9593	23.2798	17.5302	20.7708	0	0.528623	37.9284	6.15861	3e-06	30.8531
2011	9e-06	2	131	22.2533	21.7578	23.6067	20.6851	24.5478	23.2798	19.8855	20.7708	0	1.63069	52.7174	7.26067	9e-06	110.256
2011	0.590686	2	132	24.443	21.7578	25.6819	20.6851	27.4477	23.2798	23.5072	20.7708	1	-0.221243	29.2545	5.40874	0.464165	92.5116
2011	0	2	133	21.5563	21.7578	22.3521	20.6851	24.2688	23.2798	20.9298	20.7708	0	0.514889	37.7595	6.14487	0	94.3551
2011	6.5e-05	2	134	21.2995	21.7578	21.6472	20.6851	24.0428	23.2798	20.6116	20.7708	0	0.0194541	31.9161	5.64944	6.5e-05	60.682
2011	0.186841	2	135	23.7805	21.7578	24.8566	20.6851	25.818	23.2798	22.6983	20.7708	1	-0.175298	29.7536	5.45469	0.171295	60.5104
2011	7.2e-05	2	136	22.0158	21.7578	22.9505	20.6851	24.5937	23.2798	21.7128	20.7708	0	1.06774	44.8595	6.69772	7.2e-05	58.5641
2011	39.1416	2	137	27.1643	21.7578	28.0358	20.6851	30.3746	23.2798	26.2973	20.7708	1	2.29929	62.8733	7.92927	3.69241	169.447
2011	0	2	138	21.3714	21.7578	25.2638	20.6851	26.4805	23.2798	22.4906	20.7708	0	-0.899129	22.381	4.73086	0	184.549
2011	0.012962	2	139	22.907	21.7578	25.297	20.6851	25.6325	23.2798	22.7288	20.7708	0	-0.119639	30.3639	5.51035	0.0128787	13.9524
2011	0	2	140	20.9602	21.7578	22.9334	20.6851	24.2114	23.2798	0	20.7708	0	0	0	0	0	83.4336
2011	0.103273	2	141	23.5767	21.7578	25.4194	20.6851	26.755	23.2798	22.1438	20.7708	1	2.1014	59.7743	7.73138	0.0982812	29.1002
2011	0	2	142	20.3159	21.7578	22.8927	20.6851	23.8785	23.2798	20.8263	20.7708	0	0.776372	41.0414	6.40636	0	116.392
2011	4e-06	2	143	19.652	21.7578	22.2417	20.6851	23.3696	23.2798	19.657	20.7708	0	0.242834	34.49	5.87282	4e-06	67.1049
2011	1e-06	3	1	20.4117	23.3972	24.9326	25.1436	25.4399	26.9964	0	23.1065	0	0.0847639	25.6886	5.0684	1e-06	81.6209
2011	0	3	2	21.7578	23.3972	20.6851	25.1436	23.2798	26.9964	20.7708	23.1065	0	0.323176	28.1622	5.30681	0	19.873
2011	0.01443	3	4	20.9938	23.3972	21.082	25.1436	23.04	26.9964	20.2974	23.1065	0	0.228423	27.1655	5.21206	0.0143269	70.5223
2011	6.50837	3	5	24.6786	23.3972	26.3288	25.1436	27.9651	26.9964	24.9062	23.1065	1	3.13978	65.9899	8.12341	2.01602	188.019
2011	1.05661	3	6	24.8043	23.3972	25.8606	25.1436	26.7897	26.9964	23.8581	23.1065	1	3.18458	66.7198	8.16822	0.721057	181.263
2011	0.017748	3	7	21.836	23.3972	24.2495	25.1436	24.9122	26.9964	22.224	23.1065	0	1.10978	37.1297	6.09341	0.0175923	48.8206
2011	8e-06	3	8	18.5312	23.3972	18.6356	25.1436	21.5279	26.9964	15.026	23.1065	0	-0.601611	19.2021	4.38202	8e-06	32.8242
2011	10.8055	3	9	25.3765	23.3972	26.5038	25.1436	26.9822	26.9964	25.8208	23.1065	1	2.62718	57.9245	7.61082	2.46856	175.235
2011	8.8e-05	3	10	19.8358	23.3972	20.9484	25.1436	23.0929	26.9964	18.8988	23.1065	0	0.555512	30.6821	5.53914	8.8e-05	60.01
2011	4.6e-05	3	11	19.8466	23.3972	21.5996	25.1436	23.2148	26.9964	18.7843	23.1065	0	0.773534	33.145	5.75717	4.6e-05	68.2422
2011	8.4e-05	3	12	21.6205	23.3972	23.9235	25.1436	25.5803	26.9964	20.9581	23.1065	0	0.069642	25.5356	5.05327	8.4e-05	34.1354
2011	0.106325	3	13	22.7334	23.3972	24.0029	25.1436	24.7727	26.9964	21.467	23.1065	1	0.150215	26.3564	5.13385	0.101044	100.919
2011	0.002071	3	14	21.9159	23.3972	23.7014	25.1436	24.0828	26.9964	20.4759	23.1065	0	2.67723	58.6888	7.66086	0.0020689	104.516
2011	1e-06	3	15	21.2483	23.3972	22.1796	25.1436	23.6488	26.9964	19.9717	23.1065	0	-0.242661	22.4768	4.74097	1e-06	64.2457
2011	0.013605	3	16	19.645	23.3972	20.2184	25.1436	21.1023	26.9964	18.373	23.1065	0	0	0	0	0.0135133	72.0902
2011	0.389251	3	17	20.6699	23.3972	22.8243	25.1436	23.8998	26.9964	20.5712	23.1065	1	-0.637209	18.8914	4.34642	0.328765	39.2404
2011	2.45191	3	18	24.3337	23.3972	26.2665	25.1436	28.5927	26.9964	25.3524	23.1065	1	0.565536	30.7933	5.54917	1.23893	78.1348
2011	0.147921	3	19	20.9844	23.3972	20.5402	25.1436	22.2617	26.9964	19.9458	23.1065	1	2.33519	53.5651	7.31882	0.137953	155.706
2011	0.004319	3	20	20.0335	23.3972	23.239	25.1436	23.6424	26.9964	20.3539	23.1065	0	1.37336	40.4114	6.357	0.0043097	132.586
2011	0	3	21	18.2208	23.3972	20.3133	25.1436	21.2982	26.9964	17.2541	23.1065	0	0	0	0	0	127.572
2011	0	3	22	20.538	23.3972	22.5859	25.1436	23.4545	26.9964	19.4964	23.1065	0	1.61945	43.6007	6.60308	0	136.712
2011	6.76925	3	23	25.1698	23.3972	26.8576	25.1436	28.2125	26.9964	24.3697	23.1065	1	3.1404	65.9999	8.12403	2.05017	192.211
2011	72.3081	3	24	25.4041	23.3972	26.5688	25.1436	27.2737	26.9964	23.7565	23.1065	1	3.51842	72.2849	8.50205	4.29467	196.862
2011	0.130969	3	25	23.2814	23.3972	25.1231	25.1436	26.2537	26.9964	23.9075	23.1065	1	1.2337	38.6552	6.21733	0.123075	153.245
2011	6.07447	3	26	26.0268	23.3972	28.2231	25.1436	29.6528	26.9964	26.3583	23.1065	1	1.49458	41.9672	6.47821	1.95649	76.6074
2011	5e-06	3	27	20.7412	23.3972	23.2611	25.1436	23.9586	26.9964	19.5258	23.1065	0	-0.327756	21.6772	4.65588	5e-06	47.012
2011	6e-06	3	28	21.3441	23.3972	22.4567	25.1436	24.1034	26.9964	20.2975	23.1065	0	0.238242	27.268	5.22187	6e-06	23.2446
2011	0.0016	3	29	20.1987	23.3972	23.1136	25.1436	23.3936	26.9964	19.5136	23.1065	0	0	0	0	0.0015987	13.7301
2011	0.307372	3	30	22.4538	23.3972	24.7882	25.1436	26.5372	26.9964	23.4075	23.1065	1	0.459534	29.6281	5.44317	0.268019	86.5348
2011	0	3	31	20.1883	23.3972	19.0969	25.1436	21.347	26.9964	18.4429	23.1065	0	-0.0232131	24.6058	4.96042	0	124.259
2011	0.031732	3	32	22.4781	23.3972	22.8397	25.1436	24.4672	26.9964	21.7288	23.1065	0	1.06321	36.5643	6.04684	0.0312389	135.911
2011	1.19172	3	33	23.0797	23.3972	22.1605	25.1436	24.0398	26.9964	24.4232	23.1065	1	2.22633	51.9835	7.20996	0.784688	149.621
2011	0.284845	3	34	23.9393	23.3972	25.6497	25.1436	26.1524	26.9964	22.1557	23.1065	1	1.44462	41.3224	6.42825	0.250638	152.142
2011	53.1619	3	35	26.2677	23.3972	27.9889	25.1436	28.9513	26.9964	25.3035	23.1065	1	3.25671	67.9032	8.24034	3.99198	182.59
2011	4.99871	3	36	24.9338	23.3972	25.4929	25.1436	26.5639	26.9964	23.3303	23.1065	1	3.17944	66.6358	8.16307	1.79154	190.656
2011	0.014501	3	37	22.485	23.3972	22.8469	25.1436	24.7842	26.9964	21.5106	23.1065	0	0.282537	27.7325	5.26617	0.0143969	68.5996
2011	3e-06	3	38	22.0064	23.3972	25.0107	25.1436	26.0217	26.9964	21.6676	23.1065	0	0.253516	27.4277	5.23715	3e-06	39.6659
2011	0.169448	3	39	21.1892	23.3972	23.8621	25.1436	25.0962	26.9964	20.2864	23.1065	1	-0.0268822	24.5694	4.95675	0.156532	43.3773
2011	0.07972	3	40	23.675	23.3972	24.0524	25.1436	26.1871	26.9964	0	23.1065	0	1.09027	36.8923	6.0739	0.0767017	45.0256
2011	8.33736	3	41	25.6171	23.3972	26.441	25.1436	28.0222	26.9964	24.0129	23.1065	1	1.76655	45.565	6.75018	2.23402	149.494
2011	0.01796	3	42	22.4562	23.3972	23.3944	25.1436	23.8756	26.9964	20.8358	23.1065	0	2.15204	50.9178	7.13567	0.0178006	169.31
2011	0	3	43	21.7537	23.3972	21.8316	25.1436	24.1875	26.9964	20.259	23.1065	0	0.936759	35.051	5.92039	0	49.5367
2011	2.02547	3	44	23.9101	23.3972	25.1425	25.1436	26.3409	26.9964	0	23.1065	1	3.6637	74.7764	8.64733	1.10707	195.135
2011	65.6053	3	45	26.1906	23.3972	27.0981	25.1436	28.6823	26.9964	24.5121	23.1065	1	3.36757	69.7425	8.3512	4.19878	164.448
2011	0	3	46	19.6016	23.3972	23.0408	25.1436	23.6253	26.9964	20.8397	23.1065	0	0	0	0	0	29.8555
2011	39.4885	3	47	26.5325	23.3972	26.9036	25.1436	28.6091	26.9964	24.0195	23.1065	1	3.00936	63.8879	7.99299	3.70102	179.501
2011	0.014973	3	48	21.4258	23.3972	21.8936	25.1436	23.4384	26.9964	20.8803	23.1065	0	0.374015	28.7044	5.35765	0.014862	123.914
2011	0.000252	3	49	21.3166	23.3972	23.2716	25.1436	24.3954	26.9964	21.9012	23.1065	0	0.804385	33.5011	5.78802	0.000252	89.7497
2011	1e-06	3	50	18.1642	23.3972	21.0798	25.1436	22.638	26.9964	20.6783	23.1065	0	0	0	0	1e-06	15.9606
2011	0	3	51	18.7239	23.3972	18.5559	25.1436	21.0666	26.9964	17.4012	23.1065	0	2.15053	50.8962	7.13416	0	21.7652
2011	0.310952	3	52	24.4171	23.3972	24.0364	25.1436	26.3855	26.9964	20.8115	23.1065	1	1.46528	41.5885	6.44891	0.270754	105.004
2011	0.009378	3	53	21.6758	23.3972	22.917	25.1436	24.5873	26.9964	20.5918	23.1065	0	0.0775757	25.6158	5.06121	0.0093343	41.3978
2011	0	3	54	19.5113	23.3972	20.8447	25.1436	21.6695	26.9964	19.3241	23.1065	0	0.56441	30.7808	5.54804	0	70.299
2011	2.8992	3	55	25.2375	23.3972	26.8047	25.1436	26.2388	26.9964	25.289	23.1065	1	2.86001	61.5228	7.84364	1.36077	173.023
2011	0.001441	3	56	21.5359	23.3972	22.1039	25.1436	23.5974	26.9964	20.765	23.1065	0	0.676763	32.0401	5.6604	0.00144	33.9866
2011	0.077292	3	57	23.224	23.3972	23.2233	25.1436	24.8561	26.9964	20.9456	23.1065	0	1.0375	36.254	6.02113	0.0744505	118.552
2011	0	3	58	20.1137	23.3972	20.4594	25.1436	22.7404	26.9964	18.5946	23.1065	0	0	0	0	0	23.6426
2011	1.14153	3	59	23.8397	23.3972	25.3265	25.1436	25.6728	26.9964	23.0973	23.1065	1	1.46511	41.5863	6.44874	0.761519	118.761
2011	0.16514	3	60	23.8092	23.3972	25.9761	25.1436	27.5178	26.9964	23.7468	23.1065	1	1.29126	39.3743	6.2749	0.152841	74.2634
2011	2.55068	3	61	25.6543	23.3972	26.4529	25.1436	28.2315	26.9964	24.3205	23.1065	1	1.09192	36.9124	6.07556	1.26714	87.1017
2011	23.59	3	62	25.3697	23.3972	25.5718	25.1436	26.1933	26.9964	23.8887	23.1065	1	3.10638	65.4483	8.09001	3.20234	178.676
2011	0.019181	3	63	21.9624	23.3972	22.3026	25.1436	23.4418	26.9964	20.8249	23.1065	0	2.59668	57.4611	7.58031	0.0189994	184.003
2011	3.42691	3	64	24.0985	23.3972	24.8679	25.1436	26.2896	26.9964	22.8812	23.1065	1	1.71095	44.8174	6.69458	1.4877	155.592
2011	26.0409	3	65	25.4373	23.3972	26.9516	25.1436	28.4604	26.9964	24.2632	23.1065	1	1.1684	37.8475	6.15203	3.29735	129.451
2011	3.1e-05	3	66	21.6865	23.3972	21.2338	25.1436	23.3936	26.9964	18.9674	23.1065	0	0.743487	32.7999	5.72712	3.1e-05	106.058
2011	0.016145	3	67	22.4703	23.3972	22.8035	25.1436	24.099	26.9964	21.1194	23.1065	0	1.9185	47.6394	6.90213	0.0160161	95.6728
2011	101.399	3	68	25.67	23.3972	27.3952	25.1436	29.4487	26.9964	0	23.1065	1	2.73253	59.5392	7.71617	4.62888	174.504
2011	0.078538	3	69	22.1906	23.3972	25.1682	25.1436	25.984	26.9964	23.3451	23.1065	0	0.356463	28.5166	5.34009	0.0756064	53.8778
2011	8e-06	3	70	22.1426	23.3972	22.4869	25.1436	24.4598	26.9964	21.0952	23.1065	0	0.420657	29.2064	5.40429	8e-06	52.9465
2011	0.005662	3	71	20.5727	23.3972	21.575	25.1436	22.5475	26.9964	20.346	23.1065	0	-0.14679	23.3951	4.83684	0.005646	31.6004
2011	0.014592	3	72	21.7276	23.3972	22.3408	25.1436	23.275	26.9964	21.1543	23.1065	0	0.352078	28.4698	5.33571	0.0144866	28.5942
2011	18.6139	3	73	25.2293	23.3972	27.0986	25.1436	27.8567	26.9964	23.0029	23.1065	1	1.63644	43.8254	6.62008	2.97624	143.136
2011	0	3	74	23.0355	23.3972	25.3566	25.1436	25.7607	26.9964	21.9047	23.1065	0	1.61107	43.4901	6.59471	0	76.0213
2011	0	3	75	20.1248	23.3972	21.3406	25.1436	22.8922	26.9964	19.5218	23.1065	0	0	0	0	0	42.3161
2011	0.017108	3	76	23.6454	23.3972	22.2917	25.1436	24.4103	26.9964	21.8666	23.1065	0	0.20248	26.8958	5.18611	0.0169633	42.7173
2011	0	3	77	18.6092	23.3972	19.4299	25.1436	21.5979	26.9964	21.4585	23.1065	0	0	0	0	0	35.3549
2011	1e-06	3	78	17.5094	23.3972	23.6709	25.1436	24.27	26.9964	0	23.1065	0	0.314844	28.0739	5.29848	1e-06	39.2553
2011	0	3	79	21.8495	23.3972	23.0802	25.1436	24.9021	26.9964	20.6782	23.1065	0	1.61245	43.5084	6.59609	0	82.7322
2011	5e-06	3	80	17.6434	23.3972	20.8844	25.1436	21.6873	26.9964	17.9292	23.1065	0	0.514986	30.2348	5.49862	5e-06	70.4443
2011	0.023445	3	81	22.4373	23.3972	23.9902	25.1436	24.4952	26.9964	21.3552	23.1065	0	1.04749	36.3744	6.03112	0.0231744	153.305
2011	23.8545	3	82	25.01	23.3972	23.8875	25.1436	24.8177	26.9964	22.9029	23.1065	1	3.50915	72.1273	8.49278	3.21304	192.935
2011	0.183075	3	83	22.2984	23.3972	23.1703	25.1436	24.0728	26.9964	21.1417	23.1065	1	1.10004	37.011	6.08367	0.168117	142.675
2011	0.575356	3	84	23.4895	23.3972	23.4925	25.1436	25.3421	26.9964	21.6481	23.1065	1	0.897082	34.5828	5.88071	0.454481	72.1356
2011	0.027188	3	85	20.7214	23.3972	21.2786	25.1436	22.8532	26.9964	19.6988	23.1065	0	0.0945269	25.7877	5.07816	0.026825	50.5094
2011	1e-06	3	86	20.8784	23.3972	21.1106	25.1436	23.1701	26.9964	20.5193	23.1065	0	-0.277734	22.1455	4.7059	1e-06	25.0448
2011	2.82086	3	87	23.4847	23.3972	26.5812	25.1436	27.7969	26.9964	23.9294	23.1065	1	0.612746	31.3194	5.59638	1.34048	70.6931
2011	0.039059	3	88	21.0987	23.3972	21.9288	25.1436	23.0741	26.9964	20.0458	23.1065	0	0.595073	31.1219	5.57871	0.0383155	82.544
2011	0.000455	3	89	19.8338	23.3972	21.5945	25.1436	23.2878	26.9964	20.1365	23.1065	0	0.221633	27.0948	5.20527	0.0004549	44.6744
2011	1.42535	3	90	23.1503	23.3972	22.0979	25.1436	22.9762	26.9964	22.7783	23.1065	1	2.14079	50.7573	7.12442	0.885977	161.748
2011	0	3	91	20.4468	23.3972	22.7644	25.1436	24.8172	26.9964	21.6474	23.1065	0	0	0	0	0	32.4468
2011	0.0024	3	92	20.0711	23.3972	22.1235	25.1436	23.066	26.9964	22.243	23.1065	0	-0.154151	23.3239	4.82948	0.0023971	86.1294
2011	8.2e-05	3	93	19.7181	23.3972	21.8605	25.1436	23.3892	26.9964	22.0218	23.1065	0	0.056656	25.4045	5.04029	8.2e-05	31.3039
2011	0.014455	3	94	21.9053	23.3972	21.6652	25.1436	23.1672	26.9964	19.8871	23.1065	0	1.38268	40.5299	6.36631	0.0143515	145.464
2011	0	3	95	18.2735	23.3972	21.1406	25.1436	22.8032	26.9964	20.5159	23.1065	0	1.30864	39.5927	6.29227	0	41.9523
2011	0.349423	3	96	24.3828	23.3972	26.0947	25.1436	26.4202	26.9964	23.4393	23.1065	1	2.17896	51.3027	7.16259	0.299677	112.393
2011	1.5e-05	3	97	20.4963	23.3972	22.0779	25.1436	23.2364	26.9964	20.5046	23.1065	0	2.2679	52.5848	7.25154	1.5e-05	117.399
2011	0.039759	3	98	21.9431	23.3972	25.3189	25.1436	26.7402	26.9964	22.9027	23.1065	0	0.392161	28.8991	5.37579	0.038989	34.1572
2011	0.000417	3	99	20.7097	23.3972	21.9518	25.1436	23.003	26.9964	20.6575	23.1065	0	0.121499	26.0624	5.10513	0.0004169	29.7775
2011	165.279	3	100	25.6448	23.3972	27.0421	25.1436	27.5302	26.9964	26.5286	23.1065	1	3.18664	66.7534	8.17028	5.11367	190.944
2011	0.944788	3	101	24.4354	23.3972	25.8278	25.1436	26.9344	26.9964	23.0551	23.1065	1	3.09712	65.2986	8.08076	0.665153	196.878
2011	1.9e-05	3	102	20.5765	23.3972	20.7222	25.1436	23.6632	26.9964	18.359	23.1065	0	0.117744	26.024	5.10138	1.9e-05	33.4447
2011	0.556968	3	103	23.3065	23.3972	24.364	25.1436	25.8503	26.9964	21.0442	23.1065	1	3.33297	69.1659	8.31661	0.44274	200.038
2011	1e-06	3	104	21.5657	23.3972	24.5754	25.1436	24.943	26.9964	21.2113	23.1065	0	2.78409	60.3375	7.76772	1e-06	112.255
2011	0.00721	3	105	22.3535	23.3972	23.9939	25.1436	26.0873	26.9964	21.0054	23.1065	0	0.605336	31.2366	5.58897	0.0071841	39.8344
2011	0.201541	3	106	22.8162	23.3972	23.6717	25.1436	24.2696	26.9964	22.2039	23.1065	1	1.53661	42.5136	6.52024	0.183605	99.9697
2011	0.32356	3	107	21.9945	23.3972	24.5601	25.1436	25.8694	26.9964	22.7622	23.1065	1	0.0652654	25.4914	5.0489	0.280325	81.7711
2011	0.306301	3	108	23.6613	23.3972	24.3681	25.1436	26.1795	26.9964	21.42	23.1065	1	0.285893	27.7679	5.26953	0.267199	80.0592
2011	0.256383	3	109	24.4351	23.3972	25.9405	25.1436	26.9939	26.9964	23.6402	23.1065	1	1.22552	38.5536	6.20915	0.228237	140.39
2011	0.250487	3	110	24.0169	23.3972	24.7989	25.1436	26.2237	26.9964	23.0078	23.1065	1	1.88596	47.1913	6.8696	0.223533	159.588
2011	0.000476	3	111	20.5007	23.3972	23.249	25.1436	24.2412	26.9964	19.9554	23.1065	0	-0.305945	21.8808	4.67769	0.0004759	48.9673
2011	0.014169	3	112	22.7239	23.3972	25.4633	25.1436	25.8459	26.9964	20.6598	23.1065	0	2.3364	53.5829	7.32003	0.0140696	132.896
2011	0.235656	3	113	23.2153	23.3972	24.7449	25.1436	25.9352	26.9964	21.5862	23.1065	1	0.676019	32.0316	5.65965	0.211602	45.0496
2011	0.316271	3	114	24.7844	23.3972	26.9682	25.1436	28.3469	26.9964	24.7321	23.1065	1	0.0866249	25.7075	5.07026	0.274803	40.12
2011	0	3	115	19.9771	23.3972	19.9559	25.1436	22.6565	26.9964	18.5955	23.1065	0	1.87312	47.0151	6.85676	0	96.0664
2011	0.194303	3	116	23.1646	23.3972	26.6224	25.1436	27.2324	26.9964	23.5149	23.1065	1	2.30762	53.1624	7.29125	0.177563	97.6618
2011	0.001024	3	117	20.8788	23.3972	21.6881	25.1436	23.6082	26.9964	19.6405	23.1065	0	0.667124	31.931	5.65076	0.0010235	83.3119
2011	23.1986	3	118	25.5046	23.3972	26.8297	25.1436	26.3557	26.9964	24.6183	23.1065	1	3.63035	74.2006	8.61398	3.18629	183.594
2011	3e-06	3	119	18.8701	23.3972	19.7597	25.1436	21.8025	26.9964	20.6725	23.1065	0	0	0	0	3e-06	30.3417
2011	0.002461	3	120	21.2155	23.3972	22.1684	25.1436	23.7331	26.9964	18.6236	23.1065	0	0.37909	28.7588	5.36272	0.002458	64.9083
2011	0.026911	3	121	19.1177	23.3972	21.6967	25.1436	22.2099	26.9964	18.7942	23.1065	0	0	0	0	0.0265553	75.5391
2011	0.118559	3	122	22.7079	23.3972	25.0549	25.1436	25.3184	26.9964	22.4155	23.1065	1	1.307	39.5721	6.29064	0.112041	137.49
2011	0.035262	3	123	22.6589	23.3972	24.1008	25.1436	24.6652	26.9964	20.5908	23.1065	0	1.91414	47.5793	6.89778	0.0346545	154.095
2011	9.6425	3	124	24.9005	23.3972	26.0052	25.1436	27.0761	26.9964	22.6662	23.1065	1	3.74216	76.1395	8.7258	2.36485	194.414
2011	0.037166	3	125	18.2115	23.3972	21.1905	25.1436	22.2961	26.9964	18.4077	23.1065	0	0.746299	32.8321	5.72993	0.036492	60.7421
2011	0.006658	3	126	19.9587	23.3972	19.9828	25.1436	20.787	26.9964	18.78	23.1065	0	0	0	0	0.0066359	122.458
2011	0.245298	3	127	24.45	23.3972	26.1232	25.1436	26.639	26.9964	21.629	23.1065	1	0.617385	31.3714	5.60102	0.219375	83.2393
2011	0.000552	3	128	19.9451	23.3972	20.1985	25.1436	22.5986	26.9964	18.7983	23.1065	0	0.656914	31.8158	5.64055	0.0005518	20.5737
2011	0.002353	3	129	18.1002	23.3972	17.1716	25.1436	20.7766	26.9964	17.7085	23.1065	0	-0.214467	22.7449	4.76917	0.0023502	45.0496
2011	0.00046	3	130	20.8267	23.3972	23.5589	25.1436	23.9593	26.9964	17.5302	23.1065	0	0.851799	34.0523	5.83543	0.0004599	96.7794
2011	8e-06	3	131	22.2533	23.3972	23.6067	25.1436	24.5478	26.9964	19.8855	23.1065	0	1.95387	48.1289	6.9375	8e-06	85.2672
2011	0.832704	3	132	24.443	23.3972	25.6819	25.1436	27.4477	26.9964	23.5072	23.1065	1	0.101933	25.863	5.08556	0.605792	85.0773
2011	0	3	133	21.5563	23.3972	22.3521	25.1436	24.2688	26.9964	20.9298	23.1065	0	0.838065	33.8922	5.8217	0	49.963
2011	2e-06	3	134	21.2995	23.3972	21.6472	25.1436	24.0428	26.9964	20.6116	23.1065	0	0.34263	28.3691	5.32626	2e-06	45.9628
2011	1.76149	3	135	23.7805	23.3972	24.8566	25.1436	25.818	26.9964	22.6983	23.1065	1	0.147878	26.3324	5.13151	1.01577	51.2521
2011	0.29347	3	136	22.0158	23.3972	22.9505	25.1436	24.5937	26.9964	21.7128	23.1065	1	1.39091	40.6349	6.37455	0.257329	157.012
2011	808.078	3	137	27.1643	23.3972	28.0358	25.1436	30.3746	26.9964	26.2973	23.1065	1	2.62246	57.8527	7.60609	6.6959	171.579
2011	0.021268	3	138	21.3714	23.3972	25.2638	25.1436	26.4805	26.9964	22.4906	23.1065	0	-0.575953	19.4276	4.40768	0.021045	29.9669
2011	0.042768	3	139	22.907	23.3972	25.297	25.1436	25.6325	26.9964	22.7288	23.1065	0	0.203536	26.9067	5.18717	0.0418787	69.8325
2011	2e-06	3	140	20.9602	23.3972	22.9334	25.1436	24.2114	26.9964	0	23.1065	0	0	0	0	2e-06	41.8825
2011	0.393779	3	141	23.5767	23.3972	25.4194	25.1436	26.755	26.9964	22.1438	23.1065	1	2.42457	54.8815	7.40821	0.332019	104.62
2011	0.000243	3	142	20.3159	23.3972	22.8927	25.1436	23.8785	26.9964	20.8263	23.1065	0	1.09955	37.0051	6.08318	0.000243	56.0368
2011	1e-06	3	143	19.652	23.3972	22.2417	25.1436	23.3696	26.9964	19.657	23.1065	0	0.56601	30.7985	5.54964	1e-06	19.873
2011	0	4	1	20.4117	20.9938	24.9326	21.082	25.4399	23.04	0	20.2974	0	-0.143659	28.0563	5.29682	0	85.0272
2011	0.000286	4	2	21.7578	20.9938	20.6851	21.082	23.2798	23.04	20.7708	20.2974	0	0.0947533	30.6388	5.53523	0.000286	85.0272
2011	0.020482	4	3	23.3972	20.9938	25.1436	21.082	26.9964	23.04	23.1065	20.2974	0	-0.228423	27.1655	5.21206	0.0202751	87.8772
2011	0.052432	4	5	24.6786	20.9938	26.3288	21.082	27.9651	23.04	24.9062	20.2974	0	2.91136	69.7532	8.35184	0.0511037	105.353
2011	0.235062	4	6	24.8043	20.9938	25.8606	21.082	26.7897	23.04	23.8581	20.2974	1	2.95616	70.5035	8.39664	0.211121	99.5408
2011	5e-06	4	7	21.836	20.9938	24.2495	21.082	24.9122	23.04	22.224	20.2974	0	0.881359	39.9656	6.32184	5e-06	67.9973
2011	4e-06	4	8	18.5312	20.9938	18.6356	21.082	21.5279	23.04	15.026	20.2974	0	-0.830033	21.2562	4.61044	4e-06	103.807
2011	0.391455	4	9	25.3765	20.9938	26.5038	21.082	26.9822	23.04	25.8208	20.2974	1	2.39876	61.4537	7.83924	0.33035	94.7444
2011	0	4	10	19.8358	20.9938	20.9484	21.082	23.0929	23.04	18.8988	20.2974	0	0.327089	33.2648	5.76757	0	44.397
2011	2.5e-05	4	11	19.8466	20.9938	21.5996	21.082	23.2148	23.04	18.7843	20.2974	0	0.545111	35.8273	5.98559	2.5e-05	57.2776
2011	8e-05	4	12	21.6205	20.9938	23.9235	21.082	25.5803	23.04	20.9581	20.2974	0	-0.158781	27.8963	5.2817	8e-05	75.2089
2011	0.00448	4	13	22.7334	20.9938	24.0029	21.082	24.7727	23.04	21.467	20.2974	0	-0.0782074	28.7539	5.36227	0.00447	21.8151
2011	0	4	14	21.9159	20.9938	23.7014	21.082	24.0828	23.04	20.4759	20.2974	0	2.44881	62.2408	7.88929	0	65.9013
2011	0.001554	4	15	21.2483	20.9938	22.1796	21.082	23.6488	23.04	19.9717	20.2974	0	-0.471083	24.6949	4.96939	0.0015528	37.0891
2011	9.4e-05	4	16	19.645	20.9938	20.2184	21.082	21.1023	23.04	18.373	20.2974	0	0	0	0	9.4e-05	50.7305
2011	0.000199	4	17	20.6699	20.9938	22.8243	21.082	23.8998	23.04	20.5712	20.2974	0	-0.865631	20.9292	4.57485	0.000199	68.2411
2011	0.038773	4	18	24.3337	20.9938	26.2665	21.082	28.5927	23.04	25.3524	20.2974	0	0.337113	33.3805	5.77759	0.0380402	33.081
2011	0.000683	4	19	20.9844	20.9938	20.5402	21.082	22.2617	23.04	19.9458	20.2974	0	2.10676	56.9609	7.54724	0.0006828	77.028
2011	0	4	20	20.0335	20.9938	23.239	21.082	23.6424	23.04	20.3539	20.2974	0	1.14494	43.3677	6.58542	0	66.6792
2011	8e-06	4	21	18.2208	20.9938	20.3133	21.082	21.2982	23.04	17.2541	20.2974	0	0	0	0	8e-06	72.901
2011	2e-06	4	22	20.538	20.9938	22.5859	21.082	23.4545	23.04	19.4964	20.2974	0	1.39103	46.6695	6.83151	2e-06	57.8962
2011	0.524845	4	23	25.1698	20.9938	26.8576	21.082	28.2125	23.04	24.3697	20.2974	1	2.91198	69.7635	8.35245	0.421893	110.019
2011	6.3852	4	24	25.4041	20.9938	26.5688	21.082	27.2737	23.04	23.7565	20.2974	1	3.29	76.2212	8.73047	1.99948	114.161
2011	0.001831	4	25	23.2814	20.9938	25.1231	21.082	26.2537	23.04	23.9075	20.2974	0	1.00528	41.5477	6.44575	0.0018293	72.3096
2011	0.167987	4	26	26.0268	20.9938	28.2231	21.082	29.6528	23.04	26.3583	20.2974	1	1.26615	44.9789	6.70663	0.155282	60.4229
2011	0	4	27	20.7412	20.9938	23.2611	21.082	23.9586	23.04	19.5258	20.2974	0	-0.556178	23.8564	4.8843	0	61.5969
2011	6e-06	4	28	21.3441	20.9938	22.4567	21.082	24.1034	23.04	20.2975	20.2974	0	0.00981944	29.7057	5.4503	6e-06	84.7061
2011	0	4	29	20.1987	20.9938	23.1136	21.082	23.3936	23.04	19.5136	20.2974	0	0	0	0	0	93.6696
2011	0.000541	4	30	22.4538	20.9938	24.7882	21.082	26.5372	23.04	23.4075	20.2974	0	0.231111	32.1669	5.67159	0.0005409	42.8113
2011	0	4	31	20.1883	20.9938	19.0969	21.082	21.347	23.04	18.4429	20.2974	0	-0.251636	26.9241	5.18884	0	55.6329
2011	0	4	32	22.4781	20.9938	22.8397	21.082	24.4672	23.04	21.7288	20.2974	0	0.834784	39.3789	6.27526	0	57.2128
2011	0.004012	4	33	23.0797	20.9938	22.1605	21.082	24.0398	23.04	24.4232	20.2974	0	1.9979	55.3295	7.43838	0.004004	67.7564
2011	0.052002	4	34	23.9393	20.9938	25.6497	21.082	26.1524	23.04	22.1557	20.2974	0	1.21619	44.3113	6.65667	0.050695	69.9549
2011	2.29997	4	35	26.2677	20.9938	27.9889	21.082	28.9513	23.04	25.3035	20.2974	1	3.02829	71.72	8.46876	1.19391	100.614
2011	0.186057	4	36	24.9338	20.9938	25.4929	21.082	26.5639	23.04	23.3303	20.2974	1	2.95102	70.4172	8.3915	0.170634	109.339
2011	0	4	37	22.485	20.9938	22.8469	21.082	24.7842	23.04	21.5106	20.2974	0	0.0541144	30.1905	5.49459	0	21.3841
2011	0.001733	4	38	22.0064	20.9938	25.0107	21.082	26.0217	23.04	21.6676	20.2974	0	0.0250938	29.8725	5.46557	0.0017315	81.439
2011	0	4	39	21.1892	20.9938	23.8621	21.082	25.0962	23.04	20.2864	20.2974	0	-0.255305	26.886	5.18517	0	53.7003
2011	0	4	40	23.675	20.9938	24.0524	21.082	26.1871	23.04	0	20.2974	0	0.861849	39.7193	6.30233	0	79.1133
2011	0.274024	4	41	25.6171	20.9938	26.441	21.082	28.0222	23.04	24.0129	20.2974	1	1.53813	48.7009	6.97861	0.24218	68.1199
2011	0.004549	4	42	22.4562	20.9938	23.3944	21.082	23.8756	23.04	20.8358	20.2974	0	1.92361	54.2298	7.36409	0.0045387	87.5717
2011	1e-06	4	43	21.7537	20.9938	21.8316	21.082	24.1875	23.04	20.259	20.2974	0	0.708337	37.8079	6.14881	1e-06	87.8175
2011	0.447618	4	44	23.9101	20.9938	25.1425	21.082	26.3409	23.04	0	20.2974	1	3.43528	78.779	8.87575	0.369919	113.031
2011	1.98136	4	45	26.1906	20.9938	27.0981	21.082	28.6823	23.04	24.5121	20.2974	1	3.13915	73.6099	8.57962	1.09238	87.9488
2011	0	4	46	19.6016	20.9938	23.0408	21.082	23.6253	23.04	20.8397	20.2974	0	0	0	0	0	61.6995
2011	1.97653	4	47	26.5325	20.9938	26.9036	21.082	28.6091	23.04	24.0195	20.2974	1	2.78093	67.5916	8.22141	1.09076	98.9503
2011	0.004649	4	48	21.4258	20.9938	21.8936	21.082	23.4384	23.04	20.8803	20.2974	0	0.145592	31.2042	5.58607	0.0046382	54.0371
2011	0	4	49	21.3166	20.9938	23.2716	21.082	24.3954	23.04	21.9012	20.2974	0	0.575962	36.1975	6.01644	0	36.7886
2011	0	4	50	18.1642	20.9938	21.0798	21.082	22.638	23.04	20.6783	20.2974	0	0	0	0	0	81.9093
2011	0	4	51	18.7239	20.9938	18.5559	21.082	21.0666	23.04	17.4012	20.2974	0	1.9221	54.2076	7.36258	0	73.7511
2011	0.023758	4	52	24.4171	20.9938	24.0364	21.082	26.3855	23.04	20.8115	20.2974	0	1.23686	44.5868	6.67734	0.0234802	34.067
2011	0.000389	4	53	21.6758	20.9938	22.917	21.082	24.5873	23.04	20.5918	20.2974	0	-0.150847	27.9802	5.28963	0.0003889	57.2935
2011	5.5e-05	4	54	19.5113	20.9938	20.8447	21.082	21.6695	23.04	19.3241	20.2974	0	0.335987	33.3676	5.77646	5.5e-05	32.0043
2011	0.088729	4	55	25.2375	20.9938	26.8047	21.082	26.2388	23.04	25.289	20.2974	0	2.63159	65.1583	8.07207	0.085011	93.5959
2011	0	4	56	21.5359	20.9938	22.1039	21.082	23.5974	23.04	20.765	20.2974	0	0.448341	34.6782	5.88882	0	64.2399
2011	0.000904	4	57	23.224	20.9938	23.2233	21.082	24.8561	23.04	20.9456	20.2974	0	0.809077	39.0569	6.24955	0.0009036	38.4506
2011	5.9e-05	4	58	20.1137	20.9938	20.4594	21.082	22.7404	23.04	18.5946	20.2974	0	0	0	0	5.9e-05	97.8836
2011	0.217913	4	59	23.8397	20.9938	25.3265	21.082	25.6728	23.04	23.0973	20.2974	1	1.23669	44.5845	6.67716	0.197139	37.7108
2011	0.007953	4	60	23.8092	20.9938	25.9761	21.082	27.5178	23.04	23.7468	20.2974	0	1.06284	42.2931	6.50332	0.0079215	27.5207
2011	0.056957	4	61	25.6543	20.9938	26.4529	21.082	28.2315	23.04	24.3205	20.2974	0	0.863502	39.7401	6.30398	0.055394	49.9006
2011	0.293562	4	62	25.3697	20.9938	25.5718	21.082	26.1933	23.04	23.8887	20.2974	1	2.87796	69.1964	8.31844	0.2574	96.5322
2011	0	4	63	21.9624	20.9938	22.3026	21.082	23.4418	23.04	20.8249	20.2974	0	2.36825	60.9763	7.80873	0	102.675
2011	0.270096	4	64	24.0985	20.9938	24.8679	21.082	26.2896	23.04	22.8812	20.2974	1	1.48253	47.928	6.923	0.239093	86.199
2011	0.792001	4	65	25.4373	20.9938	26.9516	21.082	28.4604	23.04	24.2632	20.2974	1	0.939977	40.7102	6.38046	0.583333	47.895
2011	0.000382	4	66	21.6865	20.9938	21.2338	21.082	23.3936	23.04	18.9674	20.2974	0	0.515064	35.4685	5.95554	0.0003819	27.6513
2011	0	4	67	22.4703	20.9938	22.8035	21.082	24.099	23.04	21.1194	20.2974	0	1.69007	50.8447	7.13055	0	51.04
2011	5.69536	4	68	25.67	20.9938	27.3952	21.082	29.4487	23.04	0	20.2974	1	2.50411	63.1165	7.94459	1.90141	92.587
2011	0	4	69	22.1906	20.9938	25.1682	21.082	25.984	23.04	23.3451	20.2974	0	0.12804	31.0084	5.56852	0	46.3119
2011	0.016239	4	70	22.1426	20.9938	22.4869	21.082	24.4598	23.04	21.0952	20.2974	0	0.192235	31.7274	5.63271	0.0161086	60.2029
2011	0.000211	4	71	20.5727	20.9938	21.575	21.082	22.5475	23.04	20.346	20.2974	0	-0.375212	25.6569	5.06527	0.000211	70.4273
2011	1.9e-05	4	72	21.7276	20.9938	22.3408	21.082	23.275	23.04	21.1543	20.2974	0	0.123656	30.9596	5.56413	1.9e-05	68.1487
2011	0.792415	4	73	25.2293	20.9938	27.0986	21.082	27.8567	23.04	23.0029	20.2974	1	1.40802	46.9019	6.8485	0.583564	64.5352
2011	0	4	74	23.0355	20.9938	25.3566	21.082	25.7607	23.04	21.9047	20.2974	0	1.38265	46.5551	6.82313	0	32.9576
2011	0	4	75	20.1248	20.9938	21.3406	21.082	22.8922	23.04	19.5218	20.2974	0	0	0	0	0	70.5389
2011	0.003481	4	76	23.6454	20.9938	22.2917	21.082	24.4103	23.04	21.8666	20.2974	0	-0.0259427	29.3172	5.41453	0.003475	69.6897
2011	0	4	77	18.6092	20.9938	19.4299	21.082	21.5979	23.04	21.4585	20.2974	0	0	0	0	0	77.8427
2011	0	4	78	17.5094	20.9938	23.6709	21.082	24.27	23.04	0	20.2974	0	0.0864219	30.5466	5.5269	0	118.778
2011	0	4	79	21.8495	20.9938	23.0802	21.082	24.9021	23.04	20.6782	20.2974	0	1.38403	46.5739	6.82451	0	25.3135
2011	1.6e-05	4	80	17.6434	20.9938	20.8844	21.082	21.6873	23.04	17.9292	20.2974	0	0.286563	32.799	5.72704	1.6e-05	53.5995
2011	4.4e-05	4	81	22.4373	20.9938	23.9902	21.082	24.4952	23.04	21.3552	20.2974	0	0.819065	39.1819	6.25954	4.4e-05	70.9773
2011	0.051049	4	82	25.01	20.9938	23.8875	21.082	24.8177	23.04	22.9029	20.2974	0	3.28072	76.0593	8.7212	0.0497887	110.949
2011	0.00829	4	83	22.2984	20.9938	23.1703	21.082	24.0728	23.04	21.1417	20.2974	0	0.871615	39.8425	6.31209	0.0082558	61.0501
2011	0.000321	4	84	23.4895	20.9938	23.4925	21.082	25.3421	23.04	21.6481	20.2974	0	0.668659	37.3216	6.10914	0.0003209	38.8089
2011	0.006432	4	85	20.7214	20.9938	21.2786	21.082	22.8532	23.04	19.6988	20.2974	0	-0.133896	28.1598	5.30658	0.0064114	45.4892
2011	0.000844	4	86	20.8784	20.9938	21.1106	21.082	23.1701	23.04	20.5193	20.2974	0	-0.506157	24.3475	4.93432	0.0008436	72.04
2011	0.000249	4	87	23.4847	20.9938	26.5812	21.082	27.7969	23.04	23.9294	20.2974	0	0.384324	33.9283	5.8248	0.000249	40.8488
2011	0.002972	4	88	21.0987	20.9938	21.9288	21.082	23.0741	23.04	20.0458	20.2974	0	0.366651	33.7227	5.80713	0.0029676	30.9158
2011	3.2e-05	4	89	19.8338	20.9938	21.5945	21.082	23.2878	23.04	20.1365	20.2974	0	-0.00678916	29.525	5.43369	3.2e-05	75.8971
2011	0	4	90	23.1503	20.9938	22.0979	21.082	22.9762	23.04	22.7783	20.2974	0	1.91236	54.0643	7.35284	0	79.6503
2011	0	4	91	20.4468	20.9938	22.7644	21.082	24.8172	23.04	21.6474	20.2974	0	0	0	0	0	79.8862
2011	0.000927	4	92	20.0711	20.9938	22.1235	21.082	23.066	23.04	22.243	20.2974	0	-0.382573	25.5824	5.0579	0.0009266	20.1271
2011	6.1e-05	4	93	19.7181	20.9938	21.8605	21.082	23.3892	23.04	22.0218	20.2974	0	-0.171767	27.7593	5.26871	6.1e-05	79.8895
2011	0.000146	4	94	21.9053	20.9938	21.6652	21.082	23.1672	23.04	19.8871	20.2974	0	1.15425	43.4905	6.59473	0.000146	62.5148
2011	0	4	95	18.2735	20.9938	21.1406	21.082	22.8032	23.04	20.5159	20.2974	0	1.08022	42.5195	6.52069	0	58.1443
2011	0.004716	4	96	24.3828	20.9938	26.0947	21.082	26.4202	23.04	23.4393	20.2974	0	1.95054	54.6271	7.39101	0.0047049	43.8585
2011	7.6e-05	4	97	20.4963	20.9938	22.0779	21.082	23.2364	23.04	20.5046	20.2974	0	2.03948	55.9498	7.47996	7.6e-05	43.2854
2011	0	4	98	21.9431	20.9938	25.3189	21.082	26.7402	23.04	22.9027	20.2974	0	0.163738	31.4072	5.60422	0	90.3128
2011	0	4	99	20.7097	20.9938	21.9518	21.082	23.003	23.04	20.6575	20.2974	0	-0.106924	28.4468	5.33355	0	56.4053
2011	5.55081	4	100	25.6448	20.9938	27.0421	21.082	27.5302	23.04	26.5286	20.2974	1	2.95822	70.5381	8.3987	1.87959	108.513
2011	0.013944	4	101	24.4354	20.9938	25.8278	21.082	26.9344	23.04	23.0551	20.2974	0	2.8687	69.0425	8.30918	0.0138477	114.98
2011	0	4	102	20.5765	20.9938	20.7222	21.082	23.6632	23.04	18.359	20.2974	0	-0.110678	28.4067	5.3298	0	72.6196
2011	0.204673	4	103	23.3065	20.9938	24.364	21.082	25.8503	23.04	21.0442	20.2974	1	3.10455	73.0175	8.54503	0.186208	117.677
2011	0	4	104	21.5657	20.9938	24.5754	21.082	24.943	23.04	21.2113	20.2974	0	2.55567	63.9383	7.99615	0	51.3884
2011	0.00049	4	105	22.3535	20.9938	23.9939	21.082	26.0873	23.04	21.0054	20.2974	0	0.376913	33.842	5.81739	0.0004899	81.4435
2011	0.000532	4	106	22.8162	20.9938	23.6717	21.082	24.2696	23.04	22.2039	20.2974	0	1.30819	45.5445	6.74866	0.0005319	20.6555
2011	6.1e-05	4	107	21.9945	20.9938	24.5601	21.082	25.8694	23.04	22.7622	20.2974	0	-0.163157	27.8501	5.27732	6.1e-05	25.6045
2011	0.000308	4	108	23.6613	20.9938	24.3681	21.082	26.1795	23.04	21.42	20.2974	0	0.0574707	30.2274	5.49795	0.000308	49.1067
2011	0.072144	4	109	24.4351	20.9938	25.9405	21.082	26.9939	23.04	23.6402	20.2974	0	0.997099	41.4424	6.43758	0.0696604	59.2316
2011	0.004796	4	110	24.0169	20.9938	24.7989	21.082	26.2237	23.04	23.0078	20.2974	0	1.65754	50.3819	7.09802	0.0047845	78.3986
2011	0	4	111	20.5007	20.9938	23.249	21.082	24.2412	23.04	19.9554	20.2974	0	-0.534367	24.0699	4.90611	0	44.9639
2011	0	4	112	22.7239	20.9938	25.4633	21.082	25.8459	23.04	20.6598	20.2974	0	2.10798	56.9792	7.54846	0	70.7449
2011	0.19479	4	113	23.2153	20.9938	24.7449	21.082	25.9352	23.04	21.5862	20.2974	1	0.447596	34.6694	5.88807	0.17797	125.146
2011	1.29771	4	114	24.7844	20.9938	26.9682	21.082	28.3469	23.04	24.7321	20.2974	1	-0.141798	28.076	5.29868	0.831911	68.5948
2011	0	4	115	19.9771	20.9938	19.9559	21.082	22.6565	23.04	18.5955	20.2974	0	1.6447	50.1998	7.08518	0	53.9217
2011	0	4	116	23.1646	20.9938	26.6224	21.082	27.2324	23.04	23.5149	20.2974	0	2.0792	56.5455	7.51968	0	65.1533
2011	4e-05	4	117	20.8788	20.9938	21.6881	21.082	23.6082	23.04	19.6405	20.2974	0	0.438701	34.5647	5.87918	4e-05	39.7005
2011	0.492765	4	118	25.5046	20.9938	26.8297	21.082	26.3557	23.04	24.6183	20.2974	1	3.40192	78.1881	8.8424	0.40063	107.638
2011	0.000605	4	119	18.8701	20.9938	19.7597	21.082	21.8025	23.04	20.6725	20.2974	0	0	0	0	0.0006048	72.0149
2011	4e-05	4	120	21.2155	20.9938	22.1684	21.082	23.7331	23.04	18.6236	20.2974	0	0.150668	31.2609	5.59115	4e-05	29.2748
2011	0	4	121	19.1177	20.9938	21.6967	21.082	22.2099	23.04	18.7942	20.2974	0	0	0	0	0	39.7325
2011	0.000284	4	122	22.7079	20.9938	25.0549	21.082	25.3184	23.04	22.4155	20.2974	0	1.07858	42.4981	6.51906	0.000284	54.3607
2011	0.003746	4	123	22.6589	20.9938	24.1008	21.082	24.6652	23.04	20.5908	20.2974	0	1.68572	50.7827	7.1262	0.003739	74.0303
2011	1.64722	4	124	24.9005	20.9938	26.0052	21.082	27.0761	23.04	22.6662	20.2974	1	3.51374	80.178	8.95422	0.973509	112.253
2011	1e-06	4	125	18.2115	20.9938	21.1905	21.082	22.2961	23.04	18.4077	20.2974	0	0.517876	35.502	5.95835	1e-06	61.3718
2011	0.000169	4	126	19.9587	20.9938	19.9828	21.082	20.787	23.04	18.78	20.2974	0	0	0	0	0.000169	54.0601
2011	0.003366	4	127	24.45	20.9938	26.1232	21.082	26.639	23.04	21.629	20.2974	0	0.388962	33.9824	5.82944	0.0033603	55.5829
2011	0	4	128	19.9451	20.9938	20.1985	21.082	22.5986	23.04	18.7983	20.2974	0	0.428492	34.4448	5.86897	0	98.4184
2011	0	4	129	18.1002	20.9938	17.1716	21.082	20.7766	23.04	17.7085	20.2974	0	-0.44289	24.9759	4.99759	0	125.146
2011	1.1e-05	4	130	20.8267	20.9938	23.5589	21.082	23.9593	23.04	17.5302	20.2974	0	0.623376	36.7703	6.06385	1.1e-05	21.0054
2011	0.0039	4	131	22.2533	20.9938	23.6067	21.082	24.5478	23.04	19.8855	20.2974	0	1.72544	51.3504	7.16592	0.0038924	58.2309
2011	0	4	132	24.443	20.9938	25.6819	21.082	27.4477	23.04	23.5072	20.2974	0	-0.12649	28.2385	5.31399	0	59.3729
2011	0	4	133	21.5563	20.9938	22.3521	21.082	24.2688	23.04	20.9298	20.2974	0	0.609642	36.6039	6.05012	0	47.7928
2011	0.002799	4	134	21.2995	20.9938	21.6472	21.082	24.0428	23.04	20.6116	20.2974	0	0.114207	30.8545	5.55469	0.0027951	59.161
2011	0.113754	4	135	23.7805	20.9938	24.8566	21.082	25.818	23.04	22.6983	20.2974	1	-0.0805448	28.7289	5.35993	0.107736	67.7696
2011	4e-05	4	136	22.0158	20.9938	22.9505	21.082	24.5937	23.04	21.7128	20.2974	0	1.16249	43.5992	6.60297	4e-05	78.4792
2011	28.9737	4	137	27.1643	20.9938	28.0358	21.082	30.3746	23.04	26.2973	20.2974	1	2.39404	61.3797	7.83452	3.40032	91.1835
2011	0	4	138	21.3714	20.9938	25.2638	21.082	26.4805	23.04	22.4906	20.2974	0	-0.804376	21.4934	4.6361	0	108.017
2011	0.001949	4	139	22.907	20.9938	25.297	21.082	25.6325	23.04	22.7288	20.2974	0	-0.0248861	29.3286	5.41559	0.0019471	52.9946
2011	0	4	140	20.9602	20.9938	22.9334	21.082	24.2114	23.04	0	20.2974	0	0	0	0	0	120.772
2011	0.00464	4	141	23.5767	20.9938	25.4194	21.082	26.755	23.04	22.1438	20.2974	0	2.19615	58.3181	7.63663	0.0046293	35.751
2011	0	4	142	20.3159	20.9938	22.8927	21.082	23.8785	23.04	20.8263	20.2974	0	0.871125	39.8363	6.3116	0	47.2852
2011	0.000534	4	143	19.652	20.9938	22.2417	21.082	23.3696	23.04	19.657	20.2974	0	0.337587	33.386	5.77806	0.0005339	100.372
2011	1e-06	5	1	20.4117	24.6786	24.9326	26.3288	25.4399	27.9651	0	24.9062	0	-3.05502	67.3742	8.20818	1e-06	87.8772
2011	0	5	2	21.7578	24.6786	20.6851	26.3288	23.2798	27.9651	20.7708	24.9062	0	-2.81661	71.3449	8.44659	0	26.6863
2011	1.35445	5	3	23.3972	24.6786	25.1436	26.3288	26.9964	27.9651	23.1065	24.9062	1	-3.13978	65.9899	8.12341	0.856309	26.6863
2011	0.023225	5	4	20.9938	24.6786	21.082	26.3288	23.04	27.9651	20.2974	24.9062	0	-2.91136	69.7532	8.35184	0.0229594	44.6302
2011	3.85717	5	6	24.8043	24.6786	25.8606	26.3288	26.7897	27.9651	23.8581	24.9062	1	0.0448004	127.871	11.308	1.58045	98.5158
2011	0.039926	5	7	21.836	24.6786	24.2495	26.3288	24.9122	27.9651	22.224	24.9062	0	-2.03	85.2519	9.2332	0.0391496	73.8302
2011	3e-06	5	8	18.5312	24.6786	18.6356	26.3288	21.5279	27.9651	15.026	24.9062	0	-3.74139	56.5776	7.5218	3e-06	106.783
2011	4.12979	5	9	25.3765	24.6786	26.5038	26.3288	26.9822	27.9651	25.8208	24.9062	1	-0.512599	115.575	10.7506	1.63506	91.8657
2011	6.5e-05	5	10	19.8358	24.6786	20.9484	26.3288	23.0929	27.9651	18.8988	24.9062	0	-2.58427	75.3238	8.67893	6.5e-05	37.6897
2011	0.000469	5	11	19.8466	24.6786	21.5996	26.3288	23.2148	27.9651	18.7843	24.9062	0	-2.36625	79.1557	8.89695	0.0004689	51.0101
2011	0.000146	5	12	21.6205	24.6786	23.9235	26.3288	25.5803	27.9651	20.9581	24.9062	0	-3.07014	67.1262	8.19306	0.000146	73.9026
2011	0.139038	5	13	22.7334	24.6786	24.0029	26.3288	24.7727	27.9651	21.467	24.9062	1	-2.98957	68.453	8.27363	0.130184	35.394
2011	0.004033	5	14	21.9159	24.6786	23.7014	26.3288	24.0828	27.9651	20.4759	24.9062	0	-0.462552	116.654	10.8006	0.0040249	74.1337
2011	1.9e-05	5	15	21.2483	24.6786	22.1796	26.3288	23.6488	27.9651	19.9717	24.9062	0	-3.38244	62.1063	7.88075	1.9e-05	42.3744
2011	0.178317	5	16	19.645	24.6786	20.2184	26.3288	21.1023	27.9651	18.373	24.9062	1	0	0	0	0.164087	41.7391
2011	0.13764	5	17	20.6699	24.6786	22.8243	26.3288	23.8998	27.9651	20.5712	24.9062	1	-3.77699	56.0433	7.48621	0.128956	61.736
2011	0.709031	5	18	24.3337	24.6786	26.2665	26.3288	28.5927	27.9651	25.3524	24.9062	1	-2.57425	75.4979	8.68895	0.535926	28.6723
2011	0.287563	5	19	20.9844	24.6786	20.5402	26.3288	22.2617	27.9651	19.9458	24.9062	1	-0.804596	109.382	10.4586	0.252751	72.0341
2011	0	5	20	20.0335	24.6786	23.239	26.3288	23.6424	27.9651	20.3539	24.9062	0	-1.76642	90.1888	9.49678	0	74.9182
2011	0	5	21	18.2208	24.6786	20.3133	26.3288	21.2982	27.9651	17.2541	24.9062	0	0	0	0	0	63.7935
2011	1e-06	5	22	20.538	24.6786	22.5859	26.3288	23.4545	27.9651	19.4964	24.9062	0	-1.52033	94.9235	9.74287	1e-06	61.5733
2011	17.5309	5	23	25.1698	24.6786	26.8576	26.3288	28.2125	27.9651	24.3697	24.9062	1	0.00061615	126.874	11.2638	2.91944	109.576
2011	384.745	5	24	25.4041	24.6786	26.5688	26.3288	27.2737	27.9651	23.7565	24.9062	1	0.378637	135.532	11.6418	5.95517	114.118
2011	0.137117	5	25	23.2814	24.6786	25.1231	26.3288	26.2537	27.9651	23.9075	24.9062	1	-1.90609	87.5556	9.35711	0.128496	74.2926
2011	2.36778	5	26	26.0268	24.6786	28.2231	26.3288	29.6528	27.9651	26.3583	24.9062	1	-1.64521	92.5058	9.61799	1.21425	62.1714
2011	8e-06	5	27	20.7412	24.6786	23.2611	26.3288	23.9586	27.9651	19.5258	24.9062	0	-3.46754	60.7723	7.79566	8e-06	62.513
2011	2.9e-05	5	28	21.3441	24.6786	22.4567	26.3288	24.1034	27.9651	20.2975	24.9062	0	-2.90154	69.9173	8.36166	2.9e-05	86.1358
2011	0.070327	5	29	20.1987	24.6786	23.1136	26.3288	23.3936	27.9651	19.5136	24.9062	0	0	0	0	0.0679642	94.4603
2011	0.131213	5	30	22.4538	24.6786	24.7882	26.3288	26.5372	27.9651	23.4075	24.9062	1	-2.68025	73.667	8.58295	0.12329	48.0834
2011	2e-06	5	31	20.1883	24.6786	19.0969	26.3288	21.347	27.9651	18.4429	24.9062	0	-3.163	65.6133	8.1002	2e-06	45.4138
2011	0.040032	5	32	22.4781	24.6786	22.8397	26.3288	24.4672	27.9651	21.7288	24.9062	0	-2.07658	84.394	9.18662	0.0392515	53.4606
2011	6.61076	5	33	23.0797	24.6786	22.1605	26.3288	24.0398	27.9651	24.4232	24.9062	1	-0.913457	107.117	10.3497	2.02956	67.5134
2011	0.923451	5	34	23.9393	24.6786	25.6497	26.3288	26.1524	27.9651	22.1557	24.9062	1	-1.69517	91.5472	9.56803	0.654121	71.7481
2011	93.2834	5	35	26.2677	24.6786	27.9889	26.3288	28.9513	27.9651	25.3035	24.9062	1	0.116928	129.507	11.3801	4.54631	99.6597
2011	22.7257	5	36	24.9338	24.6786	25.4929	26.3288	26.5639	27.9651	23.3303	24.9062	1	0.0396576	127.754	11.3029	3.16656	106.859
2011	0.079012	5	37	22.485	24.6786	22.8469	26.3288	24.7842	27.9651	21.5106	24.9062	0	-2.85725	70.66	8.40595	0.0760458	35.2101
2011	6e-06	5	38	22.0064	24.6786	25.0107	26.3288	26.0217	27.9651	21.6676	24.9062	0	-2.88627	70.173	8.37693	6e-06	75.776
2011	0.043073	5	39	21.1892	24.6786	23.8621	26.3288	25.0962	27.9651	20.2864	24.9062	0	-3.16667	65.5538	8.09653	0.0421712	47.7817
2011	0.128088	5	40	23.675	24.6786	24.0524	26.3288	26.1871	27.9651	0	24.9062	1	-2.04951	84.892	9.21369	0.120524	76.8197
2011	8.86144	5	41	25.6171	24.6786	26.441	26.3288	28.0222	27.9651	24.0129	24.9062	1	-1.37323	97.8114	9.88997	2.28863	67.8456
2011	0.04963	5	42	22.4562	24.6786	23.3944	26.3288	23.8756	27.9651	20.8358	24.9062	0	-0.987746	105.585	10.2754	0.0484377	87.8798
2011	2e-06	5	43	21.7537	24.6786	21.8316	26.3288	24.1875	27.9651	20.259	24.9062	0	-2.20302	82.0868	9.06017	2e-06	84.2724
2011	21.9772	5	44	23.9101	24.6786	25.1425	26.3288	26.3409	27.9651	0	24.9062	1	0.523918	138.936	11.7871	3.1345	112.026
2011	106.363	5	45	26.1906	24.6786	27.0981	26.3288	28.6823	27.9651	24.5121	24.9062	1	0.227785	132.043	11.491	4.67621	83.9558
2011	1.7e-05	5	46	19.6016	24.6786	23.0408	26.3288	23.6253	27.9651	20.8397	24.9062	0	0	0	0	1.7e-05	65.1905
2011	242.518	5	47	26.5325	24.6786	26.9036	26.3288	28.6091	27.9651	24.0195	24.9062	1	-0.130428	123.939	11.1328	5.49519	97.4418
2011	0.041233	5	48	21.4258	24.6786	21.8936	26.3288	23.4384	27.9651	20.8803	24.9062	0	-2.76577	72.2063	8.49743	0.0404056	56.2673
2011	0.002389	5	49	21.3166	24.6786	23.2716	26.3288	24.3954	27.9651	21.9012	24.9062	0	-2.3354	79.7056	8.9278	0.0023862	25.7036
2011	2.7e-05	5	50	18.1642	24.6786	21.0798	26.3288	22.638	27.9651	20.6783	24.9062	0	0	0	0	2.7e-05	83.2869
2011	0	5	51	18.7239	24.6786	18.5559	26.3288	21.0666	27.9651	17.4012	24.9062	0	-0.989256	105.554	10.2739	0	79.0352
2011	0.214322	5	52	24.4171	24.6786	24.0364	26.3288	26.3855	27.9651	20.8115	24.9062	1	-1.6745	91.9431	9.5887	0.194186	30.0235
2011	0.011906	5	53	21.6758	24.6786	22.917	26.3288	24.5873	27.9651	20.5918	24.9062	0	-3.06221	67.2562	8.20099	0.0118357	61.6179
2011	1e-06	5	54	19.5113	24.6786	20.8447	26.3288	21.6695	27.9651	19.3241	24.9062	0	-2.57537	75.4783	8.68783	1e-06	24.1339
2011	45.3737	5	55	25.2375	24.6786	26.8047	26.3288	26.2388	27.9651	25.289	24.9062	1	-0.279772	120.636	10.9834	3.83673	97.8754
2011	0.002145	5	56	21.5359	24.6786	22.1039	26.3288	23.5974	27.9651	20.765	24.9062	0	-2.46302	77.4432	8.80018	0.0021427	65.5665
2011	0.513648	5	57	23.224	24.6786	23.2233	26.3288	24.8561	27.9651	20.9456	24.9062	1	-2.10228	83.9224	9.16091	0.414523	38.7222
2011	1e-06	5	58	20.1137	24.6786	20.4594	26.3288	22.7404	27.9651	18.5946	24.9062	0	0	0	0	1e-06	97.805
2011	4.18132	5	59	23.8397	24.6786	25.3265	26.3288	25.6728	27.9651	23.0973	24.9062	1	-1.67467	91.9398	9.58852	1.64506	43.2423
2011	0.909674	5	60	23.8092	24.6786	25.9761	26.3288	27.5178	27.9651	23.7468	24.9062	1	-1.84852	88.6362	9.41468	0.646933	30.0266
2011	0.415781	5	61	25.6543	24.6786	26.4529	26.3288	28.2315	27.9651	24.3205	24.9062	1	-2.04786	84.9225	9.21534	0.347681	40.0757
2011	806.143	5	62	25.3697	24.6786	25.5718	26.3288	26.1933	27.9651	23.8887	24.9062	1	-0.0334008	126.108	11.2298	6.6935	96.1973
2011	0.152646	5	63	21.9624	24.6786	22.3026	26.3288	23.4418	27.9651	20.8249	24.9062	1	-0.543106	114.92	10.7201	0.14206	101.364
2011	3.39034	5	64	24.0985	24.6786	24.8679	26.3288	26.2896	27.9651	22.8812	24.9062	1	-1.42883	96.7147	9.83437	1.47941	84.3416
2011	42.4191	5	65	25.4373	24.6786	26.9516	26.3288	28.4604	27.9651	24.2632	24.9062	1	-1.97138	86.3378	9.29181	3.7709	47.2796
2011	2.9e-05	5	66	21.6865	24.6786	21.2338	26.3288	23.3936	27.9651	18.9674	24.9062	0	-2.3963	78.622	8.8669	2.9e-05	22.0142
2011	0.065085	5	67	22.4703	24.6786	22.8035	26.3288	24.099	27.9651	21.1194	24.9062	0	-1.22129	100.84	10.0419	0.0630546	53.6479
2011	216.084	5	68	25.67	24.6786	27.3952	26.3288	29.4487	27.9651	0	24.9062	1	-0.40725	117.852	10.8559	5.38028	93.2918
2011	0.098545	5	69	22.1906	24.6786	25.1682	26.3288	25.984	27.9651	23.3451	24.9062	0	-2.78332	71.9083	8.47988	0.0939866	58.4771
2011	0.000115	5	70	22.1426	24.6786	22.4869	26.3288	24.4598	27.9651	21.0952	24.9062	0	-2.71913	73.0012	8.54407	0.000115	61.489
2011	0.009809	5	71	20.5727	24.6786	21.575	26.3288	22.5475	27.9651	20.346	24.9062	0	-3.28657	63.6266	7.97663	0.0097612	76.1161
2011	0.036022	5	72	21.7276	24.6786	22.3408	26.3288	23.275	27.9651	21.1543	24.9062	0	-2.7877	71.834	8.47549	0.0353884	76.2683
2011	74.9922	5	73	25.2293	24.6786	27.0986	26.3288	27.8567	27.9651	23.0029	24.9062	1	-1.50334	95.2549	9.75986	4.33063	67.4706
2011	1e-06	5	74	23.0355	24.6786	25.3566	26.3288	25.7607	27.9651	21.9047	24.9062	0	-1.52871	94.7602	9.73449	1e-06	41.6677
2011	0	5	75	20.1248	24.6786	21.3406	26.3288	22.8922	27.9651	19.5218	24.9062	0	0	0	0	0	77.0209
2011	0.144696	5	76	23.6454	24.6786	22.2917	26.3288	24.4103	27.9651	21.8666	24.9062	1	-2.9373	69.3205	8.32589	0.135139	72.2031
2011	0	5	77	18.6092	24.6786	19.4299	26.3288	21.5979	27.9651	21.4585	24.9062	0	0	0	0	0	75.0331
2011	1e-06	5	78	17.5094	24.6786	23.6709	26.3288	24.27	27.9651	0	24.9062	0	-2.82494	71.2042	8.43826	1e-06	118.406
2011	1e-06	5	79	21.8495	24.6786	23.0802	26.3288	24.9021	27.9651	20.6782	24.9062	0	-1.52733	94.7872	9.73587	1e-06	29.5766
2011	0.000287	5	80	17.6434	24.6786	20.8844	26.3288	21.6873	27.9651	17.9292	24.9062	0	-2.6248	74.622	8.6384	0.000287	50.2306
2011	0.084095	5	81	22.4373	24.6786	23.9902	26.3288	24.4952	27.9651	21.3552	24.9062	0	-2.0923	84.1055	9.1709	0.0807455	72.8348
2011	45.4065	5	82	25.01	24.6786	23.8875	26.3288	24.8177	27.9651	22.9029	24.9062	1	0.369362	135.316	11.6326	3.83744	110.564
2011	0.041073	5	83	22.2984	24.6786	23.1703	26.3288	24.0728	27.9651	21.1417	24.9062	0	-2.03975	85.0721	9.22345	0.0402519	63.9214
2011	0.627878	5	84	23.4895	24.6786	23.4925	26.3288	25.3421	27.9651	21.6481	24.9062	1	-2.2427	81.3694	9.0205	0.487277	42.383
2011	0.032235	5	85	20.7214	24.6786	21.2786	26.3288	22.8532	27.9651	19.6988	24.9062	0	-3.04526	67.5346	8.21794	0.0317264	54.1136
2011	2e-06	5	86	20.8784	24.6786	21.1106	26.3288	23.1701	27.9651	20.5193	24.9062	0	-3.41752	61.5547	7.84568	2e-06	74.4247
2011	0.000293	5	87	23.4847	24.6786	26.5812	26.3288	27.7969	27.9651	23.9294	24.9062	0	-2.52704	76.3205	8.73616	0.000293	50.4997
2011	0.061907	5	88	21.0987	24.6786	21.9288	26.3288	23.0741	27.9651	20.0458	24.9062	0	-2.54471	76.0121	8.71849	0.0600663	42.1441
2011	0.000273	5	89	19.8338	24.6786	21.5945	26.3288	23.2878	27.9651	20.1365	24.9062	0	-2.91815	69.6398	8.34505	0.000273	74.327
2011	2.88713	5	90	23.1503	24.6786	22.0979	26.3288	22.9762	27.9651	22.7783	24.9062	1	-0.998997	105.354	10.2642	1.35767	81.2292
2011	0	5	91	20.4468	24.6786	22.7644	26.3288	24.8172	27.9651	21.6474	24.9062	0	0	0	0	0	78.6218
2011	0.005227	5	92	20.0711	24.6786	22.1235	26.3288	23.066	27.9651	22.243	24.9062	0	-3.29393	63.5092	7.96927	0.0052134	28.9809
2011	0.000302	5	93	19.7181	24.6786	21.8605	26.3288	23.3892	27.9651	22.0218	24.9062	0	-3.08313	66.9136	8.18007	0.000302	79.7437
2011	0.387049	5	94	21.9053	24.6786	21.6652	26.3288	23.1672	27.9651	19.8871	24.9062	1	-1.75711	90.3658	9.50609	0.327178	68.0999
2011	0	5	95	18.2735	24.6786	21.1406	26.3288	22.8032	27.9651	20.5159	24.9062	0	-1.83114	88.9637	9.43206	0	55.0887
2011	1.2834	5	96	24.3828	24.6786	26.0947	26.3288	26.4202	27.9651	23.4393	24.9062	1	-0.960825	106.139	10.3024	0.825666	52.3875
2011	0.000114	5	97	20.4963	24.6786	22.0779	26.3288	23.2364	27.9651	20.5046	24.9062	0	-0.871878	107.98	10.3913	0.000114	39.1969
2011	0.083583	5	98	21.9431	24.6786	25.3189	26.3288	26.7402	27.9651	22.9027	24.9062	0	-2.74762	72.515	8.51558	0.0802731	88.9393
2011	0.00119	5	99	20.7097	24.6786	21.9518	26.3288	23.003	27.9651	20.6575	24.9062	0	-3.01828	67.9786	8.24491	0.0011893	61.8245
2011	314.152	5	100	25.6448	24.6786	27.0421	26.3288	27.5302	27.9651	26.5286	24.9062	1	0.0468603	127.917	11.3101	5.75306	107.853
2011	0.332281	5	101	24.4354	24.6786	25.8278	26.3288	26.9344	27.9651	23.0551	24.9062	1	-0.0426583	125.9	11.2205	0.286892	113.502
2011	7e-05	5	102	20.5765	24.6786	20.7222	26.3288	23.6632	27.9651	18.359	24.9062	0	-3.02204	67.9167	8.24116	7e-05	71.0615
2011	69.4214	5	103	23.3065	24.6786	24.364	26.3288	25.8503	27.9651	21.0442	24.9062	1	0.193191	131.249	11.4564	4.2545	117.801
2011	2e-06	5	104	21.5657	24.6786	24.5754	26.3288	24.943	27.9651	21.2113	24.9062	0	-0.355692	118.974	10.9075	2e-06	63.9126
2011	0.020566	5	105	22.3535	24.6786	23.9939	26.3288	26.0873	27.9651	21.0054	24.9062	0	-2.53445	76.1911	8.72875	0.0203574	81.2751
2011	0.130072	5	106	22.8162	24.6786	23.6717	26.3288	24.2696	27.9651	22.2039	24.9062	1	-1.60317	93.3161	9.66003	0.122281	34.1716
2011	0.002591	5	107	21.9945	24.6786	24.5601	26.3288	25.8694	27.9651	22.7622	24.9062	0	-3.07452	67.0545	8.18868	0.0025876	37.8595
2011	1.81858	5	108	23.6613	24.6786	24.3681	26.3288	26.1795	27.9651	21.42	24.9062	1	-2.85389	70.7165	8.40931	1.03623	50.5315
2011	1.97465	5	109	24.4351	24.6786	25.9405	26.3288	26.9939	27.9651	23.6402	24.9062	1	-1.91426	87.4026	9.34894	1.09013	60.1211
2011	0.465177	5	110	24.0169	24.6786	24.7989	26.3288	26.2237	27.9651	23.0078	24.9062	1	-1.25382	100.188	10.0094	0.381976	76.2997
2011	2.7e-05	5	111	20.5007	24.6786	23.249	26.3288	24.2412	27.9651	19.9554	24.9062	0	-3.44573	61.1129	7.81747	2.7e-05	53.1492
2011	0.034245	5	112	22.7239	24.6786	25.4633	26.3288	25.8459	27.9651	20.6598	24.9062	0	-0.803381	109.408	10.4598	0.0336717	78.8625
2011	0.349551	5	113	23.2153	24.6786	24.7449	26.3288	25.9352	27.9651	21.5862	24.9062	1	-2.46376	77.43	8.79943	0.299772	125.721
2011	0.363432	5	114	24.7844	24.6786	26.9682	26.3288	28.3469	27.9651	24.7321	24.9062	1	-3.05316	67.4048	8.21004	0.310005	71.8778
2011	0	5	115	19.9771	24.6786	19.9559	26.3288	22.6565	27.9651	18.5955	24.9062	0	-1.26666	99.9308	9.99654	0	58.6533
2011	0.455852	5	116	23.1646	24.6786	26.6224	26.3288	27.2324	27.9651	23.5149	24.9062	1	-0.832162	108.806	10.431	0.375591	70.6533
2011	0.00376	5	117	20.8788	24.6786	21.6881	26.3288	23.6082	27.9651	19.6405	24.9062	0	-2.47266	77.2736	8.79054	0.0037529	35.2334
2011	98.5575	5	118	25.5046	24.6786	26.8297	26.3288	26.3557	27.9651	24.6183	24.9062	1	0.490564	138.151	11.7538	4.60074	113.796
2011	0.000287	5	119	18.8701	24.6786	19.7597	26.3288	21.8025	27.9651	20.6725	24.9062	0	0	0	0	0.000287	71.0661
2011	0.004835	5	120	21.2155	24.6786	22.1684	26.3288	23.7331	27.9651	18.6236	24.9062	0	-2.76069	72.2926	8.5025	0.0048233	35.673
2011	0.002578	5	121	19.1177	24.6786	21.6967	26.3288	22.2099	27.9651	18.7942	24.9062	0	0	0	0	0.0025747	26.5651
2011	0.345028	5	122	22.7079	24.6786	25.0549	26.3288	25.3184	27.9651	22.4155	24.9062	1	-1.83278	88.9328	9.43042	0.296415	57.5396
2011	0.076751	5	123	22.6589	24.6786	24.1008	26.3288	24.6652	27.9651	20.5908	24.9062	0	-1.22564	100.753	10.0376	0.0739482	72.0599
2011	77.2743	5	124	24.9005	24.6786	26.0052	26.3288	27.0761	27.9651	22.6662	24.9062	1	0.602381	140.792	11.8656	4.36022	111.602
2011	0.402944	5	125	18.2115	24.6786	21.1905	26.3288	22.2961	27.9651	18.4077	24.9062	1	-2.39348	78.6718	8.86971	0.338573	67.1862
2011	0.072042	5	126	19.9587	24.6786	19.9828	26.3288	20.787	27.9651	18.78	24.9062	0	0	0	0	0.0695652	48.7644
2011	12.6939	5	127	24.45	24.6786	26.1232	26.3288	26.639	27.9651	21.629	24.9062	1	-2.5224	76.4016	8.7408	2.61695	60.5691
2011	0.001191	5	128	19.9451	24.6786	20.1985	26.3288	22.5986	27.9651	18.7983	24.9062	0	-2.48287	77.0942	8.78033	0.0011903	99.9033
2011	0.005599	5	129	18.1002	24.6786	17.1716	26.3288	20.7766	27.9651	17.7085	24.9062	0	-3.35425	62.5515	7.90895	0.0055834	125.721
2011	2.4e-05	5	130	20.8267	24.6786	23.5589	26.3288	23.9593	27.9651	17.5302	24.9062	0	-2.28798	80.5545	8.97521	2.4e-05	14.2865
2011	1.9e-05	5	131	22.2533	24.6786	23.6067	26.3288	24.5478	27.9651	19.8855	24.9062	0	-1.18592	101.552	10.0773	1.9e-05	47.5542
2011	1.28153	5	132	24.443	24.6786	25.6819	26.3288	27.4477	27.9651	23.5072	24.9062	1	-3.03785	67.6564	8.22535	0.824845	63.0233
2011	0	5	133	21.5563	24.6786	22.3521	26.3288	24.2688	27.9651	20.9298	24.9062	0	-2.30172	80.3081	8.96148	0	46.8456
2011	3.2e-05	5	134	21.2995	24.6786	21.6472	26.3288	24.0428	27.9651	20.6116	24.9062	0	-2.79715	71.6739	8.46604	3.2e-05	66.5615
2011	2.36088	5	135	23.7805	24.6786	24.8566	26.3288	25.818	27.9651	22.6983	24.9062	1	-2.99191	68.4143	8.27129	1.2122	67.4598
2011	0.045933	5	136	22.0158	24.6786	22.9505	26.3288	24.5937	27.9651	21.7128	24.9062	0	-1.74887	90.5225	9.51433	0.0449093	75.9202
2011	2061.89	5	137	27.1643	24.6786	28.0358	26.3288	30.3746	27.9651	26.2973	24.9062	1	-0.517321	115.474	10.7459	7.63186	90.4361
2011	0.003577	5	138	21.3714	24.6786	25.2638	26.3288	26.4805	27.9651	22.4906	24.9062	0	-3.71574	56.9642	7.54746	0.0035706	106.902
2011	0.149275	5	139	22.907	24.6786	25.297	26.3288	25.6325	27.9651	22.7288	24.9062	1	-2.93625	69.3381	8.32695	0.139131	57.3615
2011	1e-06	5	140	20.9602	24.6786	22.9334	26.3288	24.2114	27.9651	0	24.9062	0	0	0	0	1e-06	121.687
2011	1.73531	5	141	23.5767	24.6786	25.4194	26.3288	26.755	27.9651	22.1438	24.9062	1	-0.715209	111.26	10.548	1.00624	30.0869
2011	0.000903	5	142	20.3159	24.6786	22.8927	26.3288	23.8785	27.9651	20.8263	24.9062	0	-2.04024	85.0631	9.22296	0.0009026	48.0184
2011	3e-06	5	143	19.652	24.6786	22.2417	26.3288	23.3696	27.9651	19.657	24.9062	0	-2.57377	75.5061	8.68942	3e-06	99.9662
2011	0	6	1	20.4117	24.8043	24.9326	25.8606	25.4399	26.7897	0	23.8581	0	-3.09982	68.1117	8.25298	0	70.5223
2011	5.5e-05	6	2	21.7578	24.8043	20.6851	25.8606	23.2798	26.7897	20.7708	23.8581	0	-2.86141	72.1037	8.49139	5.5e-05	44.6302
2011	0.069133	6	3	23.3972	24.8043	25.1436	25.8606	26.9964	26.7897	23.1065	23.8581	0	-3.18458	66.7198	8.16822	0.066848	56.3148
2011	0.015195	6	4	20.9938	24.8043	21.082	25.8606	23.04	26.7897	20.2974	23.8581	0	-2.95616	70.5035	8.39664	0.0150807	56.3148
2011	1.2347	6	5	24.6786	24.8043	26.3288	25.8606	27.9651	26.7897	24.9062	23.8581	1	-0.0448004	127.871	11.308	0.804106	105.952
2011	0.014081	6	7	21.836	24.8043	24.2495	25.8606	24.9122	26.7897	22.224	23.8581	0	-2.0748	86.0812	9.278	0.0139828	40.6711
2011	4e-06	6	8	18.5312	24.8043	18.6356	25.8606	21.5279	26.7897	15.026	23.8581	0	-3.78619	57.2535	7.56661	4e-06	78.0639
2011	15.7828	6	9	25.3765	24.8043	26.5038	25.8606	26.9822	26.7897	25.8208	23.8581	1	-0.5574	116.541	10.7954	2.82036	118.303
2011	0	6	10	19.8358	24.8043	20.9484	25.8606	23.0929	26.7897	18.8988	23.8581	0	-2.62907	76.1034	8.72373	0	55.4895
2011	0.000135	6	11	19.8466	24.8043	21.5996	25.8606	23.2148	26.7897	18.7843	23.8581	0	-2.41105	79.9549	8.94175	0.000135	43.1632
2011	1.7e-05	6	12	21.6205	24.8043	23.9235	25.8606	25.5803	26.7897	20.9581	23.8581	0	-3.11494	67.8623	8.23786	1.7e-05	51.5122
2011	0.050315	6	13	22.7334	24.8043	24.0029	25.8606	24.7727	26.7897	21.467	23.8581	0	-3.03437	69.1963	8.31843	0.0490901	46.574
2011	0.000784	6	14	21.9159	24.8043	23.7014	25.8606	24.0828	26.7897	20.4759	23.8581	0	-0.507353	117.624	10.8454	0.0007837	44.7429
2011	0.000105	6	15	21.2483	24.8043	22.1796	25.8606	23.6488	26.7897	19.9717	23.8581	0	-3.42724	62.8144	7.92556	0.000105	21.0936
2011	0.217463	6	16	19.645	24.8043	20.2184	25.8606	21.1023	26.7897	18.373	23.8581	1	0	0	0	0.196769	66.2959
2011	0.025172	6	17	20.6699	24.8043	22.8243	25.8606	23.8998	26.7897	20.5712	23.8581	0	-3.82179	56.7161	7.53101	0.0248604	68.0876
2011	0.27852	6	18	24.3337	24.8043	26.2665	25.8606	28.5927	26.7897	25.3524	23.8581	1	-2.61905	76.2784	8.73375	0.245703	37.2289
2011	0.00448	6	19	20.9844	24.8043	20.5402	25.8606	22.2617	26.7897	19.9458	23.8581	0	-0.849396	110.322	10.5034	0.00447	108.671
2011	0	6	20	20.0335	24.8043	23.239	25.8606	23.6424	26.7897	20.3539	23.8581	0	-1.81122	91.0417	9.54158	0	91.0232
2011	0	6	21	18.2208	24.8043	20.3133	25.8606	21.2982	26.7897	17.2541	23.8581	0	0	0	0	0	100.598
2011	0	6	22	20.538	24.8043	22.5859	25.8606	23.4545	26.7897	19.4964	23.8581	0	-1.56513	95.7984	9.78767	0	89.6956
2011	14.1431	6	23	25.1698	24.8043	26.8576	25.8606	28.2125	26.7897	24.3697	23.8581	1	-0.0441843	127.885	11.3086	2.71754	139.548
2011	120.135	6	24	25.4041	24.8043	26.5688	25.8606	27.2737	26.7897	23.7565	23.8581	1	0.333836	136.577	11.6866	4.79691	143.572
2011	0.024992	6	25	23.2814	24.8043	25.1231	25.8606	26.2537	26.7897	23.9075	23.8581	0	-1.95089	88.396	9.40191	0.0246848	94.8319
2011	0.44862	6	26	26.0268	24.8043	28.2231	25.8606	29.6528	26.7897	26.3583	23.8581	1	-1.69001	93.3696	9.66279	0.370611	44.8647
2011	1e-06	6	27	20.7412	24.8043	23.2611	25.8606	23.9586	26.7897	19.5258	23.8581	0	-3.51234	61.4728	7.84046	1e-06	38.0879
2011	1.3e-05	6	28	21.3441	24.8043	22.4567	25.8606	24.1034	26.7897	20.2975	23.8581	0	-2.94634	70.6685	8.40646	1.3e-05	62.6535
2011	0	6	29	20.1987	24.8043	23.1136	25.8606	23.3936	26.7897	19.5136	23.8581	0	0	0	0	0	77.0059
2011	0.026637	6	30	22.4538	24.8043	24.7882	25.8606	26.5372	26.7897	23.4075	23.8581	0	-2.72505	74.4381	8.62775	0.0262884	25.4935
2011	0	6	31	20.1883	24.8043	19.0969	25.8606	21.347	26.7897	18.4429	23.8581	0	-3.2078	66.3411	8.145	0	88.4044
2011	0.008522	6	32	22.4781	24.8043	22.8397	25.8606	24.4672	26.7897	21.7288	23.8581	0	-2.12138	85.2192	9.23142	0.0084859	87.7867
2011	8.55341	6	33	23.0797	24.8043	22.1605	25.8606	24.0398	26.7897	24.4232	23.8581	1	-0.958258	108.046	10.3945	2.2569	95.1308
2011	8.19496	6	34	23.9393	24.8043	25.6497	25.8606	26.1524	26.7897	22.1557	23.8581	1	-1.73997	92.4065	9.61283	2.21866	101.128
2011	497.668	6	35	26.2677	24.8043	27.9889	25.8606	28.9513	26.7897	25.3035	23.8581	1	0.0721272	130.529	11.4249	6.21194	125.326
2011	5.59938	6	36	24.9338	24.8043	25.4929	25.8606	26.5639	26.7897	23.3303	23.8581	1	-0.00514286	128.769	11.3477	1.88698	134.865
2011	0.015152	6	37	22.485	24.8043	22.8469	25.8606	24.7842	26.7897	21.5106	23.8581	0	-2.90205	71.4152	8.45075	0.0150384	42.9295
2011	2e-06	6	38	22.0064	24.8043	25.0107	25.8606	26.0217	26.7897	21.6676	23.8581	0	-2.93107	70.9256	8.42173	2e-06	63.3592
2011	0.008202	6	39	21.1892	24.8043	23.8621	25.8606	25.0962	26.7897	20.2864	23.8581	0	-3.21147	66.2813	8.14133	0.0081685	55.3827
2011	0	6	40	23.675	24.8043	24.0524	25.8606	26.1871	26.7897	0	23.8581	0	-2.09431	85.7196	9.25849	0	52.3416
2011	4.22042	6	41	25.6171	24.8043	26.441	25.8606	28.0222	26.7897	24.0129	23.8581	1	-1.41803	98.6996	9.93477	1.65258	93.2717
2011	0.468403	6	42	22.4562	24.8043	23.3944	25.8606	23.8756	26.7897	20.8358	23.8581	1	-1.03255	106.508	10.3202	0.384175	112.47
2011	1e-06	6	43	21.7537	24.8043	21.8316	25.8606	24.1875	26.7897	20.259	23.8581	0	-2.24782	82.9006	9.10497	1e-06	62.0974
2011	24.2202	6	44	23.9101	24.8043	25.1425	25.8606	26.3409	26.7897	0	23.8581	1	0.479118	139.994	11.8319	3.22765	139.858
2011	41.3563	6	45	26.1906	24.8043	27.0981	25.8606	28.6823	26.7897	24.5121	23.8581	1	0.182984	133.074	11.5358	3.74612	104.765
2011	0	6	46	19.6016	24.8043	23.0408	25.8606	23.6253	26.7897	20.8397	23.8581	0	0	0	0	0	51.043
2011	234.374	6	47	26.5325	24.8043	26.9036	25.8606	28.6091	26.7897	24.0195	23.8581	1	-0.175228	124.938	11.1776	5.46118	120.355
2011	0.032231	6	48	21.4258	24.8043	21.8936	25.8606	23.4384	26.7897	20.8803	23.8581	0	-2.81057	72.9697	8.54223	0.0317225	61.8527
2011	0.004787	6	49	21.3166	24.8043	23.2716	25.8606	24.3954	26.7897	21.9012	23.8581	0	-2.3802	80.5075	8.9726	0.0047756	50.5979
2011	0	6	50	18.1642	24.8043	21.0798	25.8606	22.638	26.7897	20.6783	23.8581	0	0	0	0	0	69.3064
2011	0	6	51	18.7239	24.8043	18.5559	25.8606	21.0666	26.7897	17.4012	23.8581	0	-1.03406	106.477	10.3187	0	53.8006
2011	0.619765	6	52	24.4171	24.8043	24.0364	25.8606	26.3855	26.7897	20.8115	23.8581	1	-1.7193	92.8043	9.6335	0.482281	53.2653
2011	0.002787	6	53	21.6758	24.8043	22.917	25.8606	24.5873	26.7897	20.5918	23.8581	0	-3.10701	67.9931	8.24579	0.0027831	42.9549
2011	1e-06	6	54	19.5113	24.8043	20.8447	25.8606	21.6695	26.7897	19.3241	23.8581	0	-2.62017	76.2588	8.73263	1e-06	44.839
2011	0	6	55	25.2375	24.8043	26.8047	25.8606	26.2388	26.7897	25.289	23.8581	0	-0.324572	121.622	11.0282	0	113.992
2011	0.000958	6	56	21.5359	24.8043	22.1039	25.8606	23.5974	26.7897	20.765	23.8581	0	-2.50782	78.2337	8.84498	0.0009575	53.4476
2011	0.09429	6	57	23.224	24.8043	23.2233	25.8606	24.8561	26.7897	20.9456	23.8581	0	-2.14708	84.7452	9.20571	0.0901058	71.3513
2011	0	6	58	20.1137	24.8043	20.4594	25.8606	22.7404	26.7897	18.5946	23.8581	0	0	0	0	0	80.3444
2011	7.72886	6	59	23.8397	24.8043	25.3265	25.8606	25.6728	26.7897	23.0973	23.8581	1	-1.71947	92.8009	9.63332	2.16663	68.1233
2011	0.022545	6	60	23.8092	24.8043	25.9761	25.8606	27.5178	26.7897	23.7468	23.8581	0	-1.89332	89.4818	9.45948	0.0222946	28.7322
2011	0.108516	6	61	25.6543	24.8043	26.4529	25.8606	28.2315	26.7897	24.3205	23.8581	1	-2.09266	85.7502	9.26014	0.103022	42.6473
2011	45.0347	6	62	25.3697	24.8043	25.5718	25.8606	26.1933	26.7897	23.8887	23.8581	1	-0.0782012	127.117	11.2746	3.8294	122.582
2011	0.046376	6	63	21.9624	24.8043	22.3026	25.8606	23.4418	26.7897	20.8249	23.8581	0	-0.587907	115.883	10.7649	0.0453328	134.008
2011	0.692615	6	64	24.0985	24.8043	24.8679	25.8606	26.2896	26.7897	22.8812	23.8581	1	-1.47363	97.5979	9.87917	0.526275	91.1012
2011	11.712	6	65	25.4373	24.8043	26.9516	25.8606	28.4604	26.7897	24.2632	23.8581	1	-2.01618	87.1724	9.33662	2.54255	77.6314
2011	1.5e-05	6	66	21.6865	24.8043	21.2338	25.8606	23.3936	26.7897	18.9674	23.8581	0	-2.4411	79.4184	8.9117	1.5e-05	62.8065
2011	0.029313	6	67	22.4703	24.8043	22.8035	25.8606	24.099	26.7897	21.1194	23.8581	0	-1.26609	101.742	10.0867	0.0288916	39.4122
2011	18.5947	6	68	25.67	24.8043	27.3952	25.8606	29.4487	26.7897	0	23.8581	1	-0.45205	118.826	10.9008	2.97526	119.975
2011	0.200618	6	69	22.1906	24.8043	25.1682	25.8606	25.984	26.7897	23.3451	23.8581	1	-2.82812	72.6701	8.52468	0.182836	39.6885
2011	6.8e-05	6	70	22.1426	24.8043	22.4869	25.8606	24.4598	26.7897	21.0952	23.8581	0	-2.76393	73.7687	8.58887	6.8e-05	34.8866
2011	0.003563	6	71	20.5727	24.8043	21.575	25.8606	22.5475	26.7897	20.346	23.8581	0	-3.33137	64.3433	8.02143	0.0035567	52.5935
2011	0.015611	6	72	21.7276	24.8043	22.3408	25.8606	23.275	26.7897	21.1543	23.8581	0	-2.83251	72.5954	8.52029	0.0154904	64.8881
2011	2.00446	6	73	25.2293	24.8043	27.0986	25.8606	27.8567	26.7897	23.0029	23.8581	1	-1.54814	96.1313	9.80466	1.1001	82.6389
2011	0	6	74	23.0355	24.8043	25.3566	25.8606	25.7607	26.7897	21.9047	23.8581	0	-1.57351	95.6345	9.77929	0	30.8447
2011	0	6	75	20.1248	24.8043	21.3406	25.8606	22.8922	26.7897	19.5218	23.8581	0	0	0	0	0	71.0069
2011	0.016091	6	76	23.6454	24.8043	22.2917	25.8606	24.4103	26.7897	21.8666	23.8581	0	-2.9821	70.0685	8.37069	0.0159629	44.0059
2011	0	6	77	18.6092	24.8043	19.4299	25.8606	21.5979	26.7897	21.4585	23.8581	0	0	0	0	0	68.1446
2011	0	6	78	17.5094	24.8043	23.6709	25.8606	24.27	26.7897	0	23.8581	0	-2.86974	71.9623	8.48306	0	96.2117
2011	0	6	79	21.8495	24.8043	23.0802	25.8606	24.9021	26.7897	20.6782	23.8581	0	-1.57213	95.6615	9.78067	0	36.0957
2011	5.2e-05	6	80	17.6434	24.8043	20.8844	25.8606	21.6873	26.7897	17.9292	23.8581	0	-2.6696	75.398	8.6832	5.2e-05	49.0782
2011	0	6	81	22.4373	24.8043	23.9902	25.8606	24.4952	26.7897	21.3552	23.8581	0	-2.1371	84.9292	9.2157	0	98.9806
2011	10.8377	6	82	25.01	24.8043	23.8875	25.8606	24.8177	26.7897	22.9029	23.8581	1	0.324562	136.361	11.6774	2.47129	141.398
2011	0	6	83	22.2984	24.8043	23.1703	25.8606	24.0728	26.7897	21.1417	23.8581	0	-2.08455	85.9005	9.26825	0	85.7788
2011	0.000501	6	84	23.4895	24.8043	23.4925	25.8606	25.3421	26.7897	21.6481	23.8581	0	-2.2875	82.1796	9.0653	0.0005009	28.5668
2011	0.070983	6	85	20.7214	24.8043	21.2786	25.8606	22.8532	26.7897	19.6988	23.8581	0	-3.09006	68.2729	8.26274	0.0685769	36.7419
2011	1e-06	6	86	20.8784	24.8043	21.1106	25.8606	23.1701	26.7897	20.5193	23.8581	0	-3.46232	62.2597	7.89048	1e-06	61.2697
2011	0.301544	6	87	23.4847	24.8043	26.5812	25.8606	27.7969	26.7897	23.9294	23.8581	1	-2.57184	77.1053	8.78096	0.263551	28.2737
2011	0.090667	6	88	21.0987	24.8043	21.9288	25.8606	23.0741	26.7897	20.0458	23.8581	0	-2.58951	76.7952	8.76329	0.0867894	25.3105
2011	3.5e-05	6	89	19.8338	24.8043	21.5945	25.8606	23.2878	26.7897	20.1365	23.8581	0	-2.96295	70.3896	8.38985	3.5e-05	53.6571
2011	1.79556	6	90	23.1503	24.8043	22.0979	25.8606	22.9762	26.7897	22.7783	23.8581	1	-1.0438	106.275	10.309	1.02803	112.54
2011	0	6	91	20.4468	24.8043	22.7644	25.8606	24.8172	26.7897	21.6474	23.8581	0	0	0	0	0	60.2176
2011	0.004554	6	92	20.0711	24.8043	22.1235	25.8606	23.066	26.7897	22.243	23.8581	0	-3.33873	64.2252	8.01407	0.0045437	59.144
2011	0.000121	6	93	19.7181	24.8043	21.8605	25.8606	23.3892	26.7897	22.0218	23.8581	0	-3.12793	67.6485	8.22487	0.000121	60.3588
2011	0.254676	6	94	21.9053	24.8043	21.6652	25.8606	23.1672	26.7897	19.8871	23.8581	1	-1.80191	91.2195	9.55089	0.226877	96.0262
2011	0	6	95	18.2735	24.8043	21.1406	25.8606	22.8032	26.7897	20.5159	23.8581	0	-1.87594	89.8108	9.47686	0	55.4596
2011	0.087376	6	96	24.3828	24.8043	26.0947	25.8606	26.4202	26.7897	23.4393	23.8581	0	-1.00563	107.064	10.3472	0.0837675	54.985
2011	0.000228	6	97	20.4963	24.8043	22.0779	25.8606	23.2364	26.7897	20.5046	23.8581	0	-0.916679	108.913	10.4361	0.000228	74.7399
2011	0	6	98	21.9431	24.8043	25.3189	25.8606	26.7402	26.7897	22.9027	23.8581	0	-2.79242	73.28	8.56038	0	68.8512
2011	0.000291	6	99	20.7097	24.8043	21.9518	25.8606	23.003	26.7897	20.6575	23.8581	0	-3.06308	68.7194	8.28971	0.000291	48.2674
2011	120.251	6	100	25.6448	24.8043	27.0421	25.8606	27.5302	26.7897	26.5286	23.8581	1	0.00205988	128.933	11.3549	4.79787	134.564
2011	11.3215	6	101	24.4354	24.8043	25.8278	25.8606	26.9344	26.7897	23.0551	23.8581	1	-0.0874588	126.908	11.2653	2.51135	144.253
2011	9e-06	6	102	20.5765	24.8043	20.7222	25.8606	23.6632	26.7897	18.359	23.8581	0	-3.06684	68.6571	8.28596	9e-06	54.5826
2011	0.430482	6	103	23.3065	24.8043	24.364	25.8606	25.8503	26.7897	21.0442	23.8581	1	0.148391	132.277	11.5012	0.358011	147.5
2011	0	6	104	21.5657	24.8043	24.5754	25.8606	24.943	26.7897	21.2113	23.8581	0	-0.400492	119.953	10.9523	0	66.9485
2011	1.20846	6	105	22.3535	24.8043	23.9939	25.8606	26.0873	26.7897	21.0054	23.8581	1	-2.57925	76.9752	8.77355	0.792297	54.3349
2011	0.051373	6	106	22.8162	24.8043	23.6717	25.8606	24.2696	26.7897	22.2039	23.8581	0	-1.64797	94.1837	9.70483	0.0500969	54.3998
2011	0.034002	6	107	21.9945	24.8043	24.5601	25.8606	25.8694	26.7897	22.7622	23.8581	0	-3.11932	67.7902	8.23348	0.0334367	34.7057
2011	0.000747	6	108	23.6613	24.8043	24.3681	25.8606	26.1795	26.7897	21.42	23.8581	0	-2.89869	71.472	8.45411	0.0007467	30.7843
2011	6.24786	6	109	24.4351	24.8043	25.9405	25.8606	26.9939	26.7897	23.6402	23.8581	1	-1.95906	88.2423	9.39374	1.98071	85.5904
2011	0.905909	6	110	24.0169	24.8043	24.7989	25.8606	26.2237	26.7897	23.0078	23.8581	1	-1.29862	101.087	10.0542	0.644959	109.101
2011	2e-05	6	111	20.5007	24.8043	23.249	25.8606	24.2412	26.7897	19.9554	23.8581	0	-3.49053	61.8153	7.86227	2e-05	47.9936
2011	0.011259	6	112	22.7239	24.8043	25.4633	25.8606	25.8459	26.7897	20.6598	23.8581	0	-0.848181	110.347	10.5046	0.0111961	85.6802
2011	0.983593	6	113	23.2153	24.8043	24.7449	25.8606	25.9352	26.7897	21.5862	23.8581	1	-2.50856	78.2205	8.84423	0.68491	101.023
2011	3.11231	6	114	24.7844	24.8043	26.9682	25.8606	28.3469	26.7897	24.7321	23.8581	1	-3.09796	68.1424	8.25484	1.41399	44.4187
2011	0	6	115	19.9771	24.8043	19.9559	25.8606	22.6565	26.7897	18.5955	23.8581	0	-1.31146	100.829	10.0413	0	51.1495
2011	0.089311	6	116	23.1646	24.8043	26.6224	25.8606	27.2324	26.7897	23.5149	23.8581	0	-0.876962	109.743	10.4758	0.0855454	48.4799
2011	0.001391	6	117	20.8788	24.8043	21.6881	25.8606	23.6082	26.7897	19.6405	23.8581	0	-2.51746	78.0632	8.83534	0.00139	44.1889
2011	1.09114	6	118	25.5046	24.8043	26.8297	25.8606	26.3557	26.7897	24.6183	23.8581	1	0.445764	139.206	11.7986	0.737708	130.857
2011	0.000458	6	119	18.8701	24.8043	19.7597	25.8606	21.8025	26.7897	20.6725	23.8581	0	0	0	0	0.0004579	65.5904
2011	0.000865	6	120	21.2155	24.8043	22.1684	25.8606	23.7331	26.7897	18.6236	23.8581	0	-2.80549	73.0564	8.54731	0.0008646	40.077
2011	0.009712	6	121	19.1177	24.8043	21.6967	25.8606	22.2099	26.7897	18.7942	23.8581	0	0	0	0	0.0096651	56.6159
2011	4.75026	6	122	22.7079	24.8043	25.0549	25.8606	25.3184	26.7897	22.4155	23.8581	1	-1.87758	89.7798	9.47522	1.74924	85.4782
2011	4.08239	6	123	22.6589	24.8043	24.1008	25.8606	24.6652	26.7897	20.5908	23.8581	1	-1.27044	101.654	10.0824	1.62578	105.212
2011	27.9934	6	124	24.9005	24.8043	26.0052	25.8606	27.0761	26.7897	22.6662	23.8581	1	0.55758	141.857	11.9104	3.36707	139.992
2011	0.044906	6	125	18.2115	24.8043	21.1905	25.8606	22.2961	26.7897	18.4077	23.8581	0	-2.43828	79.4686	8.91451	0.0439269	37.2502
2011	0.03588	6	126	19.9587	24.8043	19.9828	25.8606	20.787	26.7897	18.78	23.8581	0	0	0	0	0.0352513	81.3137
2011	0.035357	6	127	24.45	24.8043	26.1232	25.8606	26.639	26.7897	21.629	23.8581	0	-2.5672	77.1868	8.7856	0.0347463	28.1877
2011	9.9e-05	6	128	19.9451	24.8043	20.1985	25.8606	22.5986	26.7897	18.7983	23.8581	0	-2.52767	77.8829	8.82513	9.9e-05	78.0895
2011	0	6	129	18.1002	24.8043	17.1716	25.8606	20.7766	26.7897	17.7085	23.8581	0	-3.39905	63.2621	7.95375	0	101.023
2011	1e-05	6	130	20.8267	24.8043	23.5589	25.8606	23.9593	26.7897	17.5302	23.8581	0	-2.33278	81.3607	9.02002	1e-05	57.0459
2011	1.2e-05	6	131	22.2533	24.8043	23.6067	25.8606	24.5478	26.7897	19.8855	23.8581	0	-1.23072	102.457	10.1221	1.2e-05	45.7784
2011	0.356061	6	132	24.443	24.8043	25.6819	25.8606	27.4477	26.7897	23.5072	23.8581	1	-3.08265	68.3954	8.27015	0.304584	30.4758
2011	0	6	133	21.5563	24.8043	22.3521	25.8606	24.2688	26.7897	20.9298	23.8581	0	-2.34652	81.1131	9.00628	0	34.3126
2011	1.3e-05	6	134	21.2995	24.8043	21.6472	25.8606	24.0428	26.7897	20.6116	23.8581	0	-2.84195	72.4345	8.51084	1.3e-05	29.8587
2011	6.16067	6	135	23.7805	24.8043	24.8566	25.8606	25.818	26.7897	22.6983	23.8581	1	-3.03671	69.1574	8.31609	1.9686	47.1056
2011	1.8e-05	6	136	22.0158	24.8043	22.9505	25.8606	24.5937	26.7897	21.7128	23.8581	0	-1.79367	91.377	9.55913	1.8e-05	111.811
2011	178.288	6	137	27.1643	24.8043	28.0358	25.8606	30.3746	26.7897	26.2973	23.8581	1	-0.562121	116.439	10.7907	5.18899	112.413
2011	0	6	138	21.3714	24.8043	25.2638	25.8606	26.4805	26.7897	22.4906	23.8581	0	-3.76054	57.6424	7.59226	0	89.9757
2011	0.030024	6	139	22.907	24.8043	25.297	25.8606	25.6325	26.7897	22.7288	23.8581	0	-2.98105	70.0862	8.37175	0.0295821	51.1817
2011	3e-06	6	140	20.9602	24.8043	22.9334	25.8606	24.2114	26.7897	0	23.8581	0	0	0	0	3e-06	96.1307
2011	0.191915	6	141	23.5767	24.8043	25.4194	25.8606	26.755	26.7897	22.1438	23.8581	1	-0.76001	112.207	10.5928	0.175561	53.4443
2011	0.000407	6	142	20.3159	24.8043	22.8927	25.8606	23.8785	26.7897	20.8263	23.8581	0	-2.08504	85.8914	9.26776	0.0004069	48.7062
2011	1e-06	6	143	19.652	24.8043	22.2417	25.8606	23.3696	26.7897	19.657	23.8581	0	-2.61857	76.2867	8.73423	1e-06	84.3977
2011	0	7	1	20.4117	21.836	24.9326	24.2495	25.4399	24.9122	0	22.224	0	-1.02502	38.1699	6.17818	0	188.019
2011	3.8e-05	7	2	21.7578	21.836	20.6851	24.2495	23.2798	24.9122	20.7708	22.224	0	-0.786606	41.1726	6.41659	3.8e-05	105.353
2011	0.752447	7	3	23.3972	21.836	25.1436	24.2495	26.9964	24.9122	23.1065	22.224	1	-1.10978	37.1297	6.09341	0.561013	105.952
2011	0.000196	7	4	20.9938	21.836	21.082	24.2495	23.04	24.9122	20.2974	22.224	0	-0.881359	39.9656	6.32184	0.000196	133.969
2011	7.45349	7	5	24.6786	21.836	26.3288	24.2495	27.9651	24.9122	24.9062	22.224	1	2.03	85.2519	9.2332	2.13458	133.969
2011	4.20275	7	6	24.8043	21.836	25.8606	24.2495	26.7897	24.9122	23.8581	22.224	1	2.0748	86.0812	9.278	1.64919	125.912
2011	4e-06	7	8	18.5312	21.836	18.6356	24.2495	21.5279	24.9122	15.026	22.224	0	-1.71139	30.1599	5.4918	4e-06	205.23
2011	2.01562	7	9	25.3765	21.836	26.5038	24.2495	26.9822	24.9122	25.8208	22.224	1	1.5174	76.0488	8.7206	1.10381	29.2119
2011	0	7	10	19.8358	21.836	20.9484	24.2495	23.0929	24.9122	18.8988	22.224	0	-0.55427	44.2082	6.64893	0	136.81
2011	0.007354	7	11	19.8466	21.836	21.5996	24.2495	23.2148	24.9122	18.7843	22.224	0	-0.336248	47.155	6.86695	0.0073271	140.884
2011	0.000724	7	12	21.6205	21.836	23.9235	24.2495	25.5803	24.9122	20.9581	22.224	0	-1.04014	37.9833	6.16306	0.0007237	173.391
2011	0.022585	7	13	22.7334	21.836	24.0029	24.2495	24.7727	24.9122	21.467	22.224	0	-0.959567	38.9829	6.24363	0.0223337	92.2471
2011	2.2e-05	7	14	21.9159	21.836	23.7014	24.2495	24.0828	24.9122	20.4759	22.224	0	1.56745	76.9242	8.77065	2.2e-05	123.454
2011	0.001256	7	15	21.2483	21.836	22.1796	24.2495	23.6488	24.9122	19.9717	22.224	0	-1.35244	34.2313	5.85075	0.0012552	130.001
2011	0.004114	7	16	19.645	21.836	20.2184	24.2495	21.1023	24.9122	18.373	22.224	0	0	0	0	0.0041056	135.37
2011	0.029457	7	17	20.6699	21.836	22.8243	24.2495	23.8998	24.9122	20.5712	22.224	0	-1.74699	29.7702	5.4562	0.0290315	166.573
2011	0.5569	7	18	24.3337	21.836	26.2665	24.2495	28.5927	24.9122	25.3524	22.224	1	-0.544246	44.3416	6.65895	0.442697	118.249
2011	0.206809	7	19	20.9844	21.836	20.5402	24.2495	22.2617	24.9122	19.9458	22.224	1	1.22541	71.0413	8.4286	0.18798	39.1369
2011	3.2e-05	7	20	20.0335	21.836	23.239	24.2495	23.6424	24.9122	20.3539	22.224	0	0.263582	55.7528	7.46678	3.2e-05	84.2384
2011	1.4e-05	7	21	18.2208	21.836	20.3133	24.2495	21.2982	24.9122	17.2541	22.224	0	0	0	0	1.4e-05	91.7714
2011	2e-06	7	22	20.538	21.836	22.5859	24.2495	23.4545	24.9122	19.4964	22.224	0	0.509669	59.4883	7.71286	2e-06	57.3218
2011	12.2302	7	23	25.1698	21.836	26.8576	24.2495	28.2125	24.9122	24.3697	22.224	1	2.03062	85.2633	9.23381	2.5825	7.63049
2011	51.9892	7	24	25.4041	21.836	26.5688	24.2495	27.2737	24.9122	23.7565	22.224	1	2.40864	92.3873	9.61183	3.97009	10.6717
2011	0.196712	7	25	23.2814	21.836	25.1231	24.2495	26.2537	24.9122	23.9075	22.224	1	0.123916	53.6866	7.32711	0.179578	41.4161
2011	4.68713	7	26	26.0268	21.836	28.2231	24.2495	29.6528	24.9122	26.3583	22.224	1	0.384795	57.5776	7.58799	1.73821	141.397
2011	0	7	27	20.7412	21.836	23.2611	24.2495	23.9586	24.9122	19.5258	22.224	0	-1.43754	33.2428	5.76566	0	157.269
2011	0.00138	7	28	21.3441	21.836	22.4567	24.2495	24.1034	24.9122	20.2975	22.224	0	-0.87154	40.0899	6.33166	0.001379	186.766
2011	0.000209	7	29	20.1987	21.836	23.1136	24.2495	23.3936	24.9122	19.5136	22.224	0	0	0	0	0.000209	195.549
2011	0.362209	7	30	22.4538	21.836	24.7882	24.2495	26.5372	24.9122	23.4075	22.224	1	-0.650248	42.9411	6.55295	0.309108	121.439
2011	0	7	31	20.1883	21.836	19.0969	24.2495	21.347	24.9122	18.4429	22.224	0	-1.133	36.8473	6.0702	0	74.9172
2011	0.000239	7	32	22.4781	21.836	22.8397	24.2495	24.4672	24.9122	21.7288	22.224	0	-0.0465752	51.2172	7.15662	0.000239	56.2389
2011	0.051582	7	33	23.0797	21.836	22.1605	24.2495	24.0398	24.9122	24.4232	22.224	0	1.11654	69.2181	8.31974	0.0502957	41.0508
2011	5.64912	7	34	23.9393	21.836	25.6497	24.2495	26.1524	24.9122	22.1557	22.224	1	0.334833	56.8219	7.53803	1.89448	37.0001
2011	75.8571	7	35	26.2677	21.836	27.9889	24.2495	28.9513	24.9122	25.3035	22.224	1	2.14693	87.4248	9.35013	4.34195	19.8711
2011	5.16131	7	36	24.9338	21.836	25.4929	24.2495	26.5639	24.9122	23.3303	22.224	1	2.06966	85.9858	9.27285	1.81829	18.2117
2011	0.00071	7	37	22.485	21.836	22.8469	24.2495	24.7842	24.9122	21.5106	22.224	0	-0.827245	40.6528	6.37595	0.0007097	123.582
2011	0.000127	7	38	22.0064	21.836	25.0107	24.2495	26.0217	24.9122	21.6676	22.224	0	-0.856266	40.2835	6.34693	0.000127	177.485
2011	0.000259	7	39	21.1892	21.836	23.8621	24.2495	25.0962	24.9122	20.2864	22.224	0	-1.13666	36.8028	6.06653	0.000259	150.781
2011	0.001283	7	40	23.675	21.836	24.0524	24.2495	26.1871	24.9122	0	22.224	0	-0.01951	51.6054	7.18369	0.0012822	172.252
2011	8.61126	7	41	25.6171	21.836	26.441	24.2495	28.0222	24.9122	24.0129	22.224	1	0.65677	61.7791	7.85997	2.26294	44.2875
2011	0.153321	7	42	22.4562	21.836	23.3944	24.2495	23.8756	24.9122	20.8358	22.224	1	1.04225	67.9875	8.24545	0.142646	25.3896
2011	1.5e-05	7	43	21.7537	21.836	21.8316	24.2495	24.1875	24.9122	20.259	22.224	0	-0.173023	49.4233	7.03017	1.5e-05	178.205
2011	9.56345	7	44	23.9101	21.836	25.1425	24.2495	26.3409	24.9122	0	22.224	1	2.55392	95.2013	9.75712	2.3574	11.9855
2011	45.0897	7	45	26.1906	21.836	27.0981	24.2495	28.6823	24.9122	24.5121	22.224	1	2.25779	89.5102	9.46098	3.83059	49.4432
2011	0	7	46	19.6016	21.836	23.0408	24.2495	23.6253	24.9122	20.8397	22.224	0	0	0	0	0	161.121
2011	124.313	7	47	26.5325	21.836	26.9036	24.2495	28.6091	24.9122	24.0195	22.224	1	1.89957	82.8604	9.10277	4.83082	30.6999
2011	0.033378	7	48	21.4258	21.836	21.8936	24.2495	23.4384	24.9122	20.8803	22.224	0	-0.735767	41.8276	6.46743	0.032833	82.1008
2011	3.6e-05	7	49	21.3166	21.836	23.2716	24.2495	24.3954	24.9122	21.9012	22.224	0	-0.305397	47.5796	6.8978	3.6e-05	106.275
2011	0	7	50	18.1642	21.836	21.0798	24.2495	22.638	24.9122	20.6783	22.224	0	0	0	0	0	184.117
2011	0	7	51	18.7239	21.836	18.5559	24.2495	21.0666	24.9122	17.4012	22.224	0	1.04074	67.9626	8.24394	0	175.022
2011	0.248272	7	52	24.4171	21.836	24.0364	24.2495	26.3855	24.9122	20.8115	22.224	1	0.355499	57.1339	7.5587	0.22176	89.6958
2011	0.052437	7	53	21.6758	21.836	22.917	24.2495	24.5873	24.9122	20.5918	22.224	0	-1.03221	38.0811	6.17099	0.0511084	159.196
2011	4.2e-05	7	54	19.5113	21.836	20.8447	24.2495	21.6695	24.9122	19.3241	22.224	0	-0.545372	44.3266	6.65782	4.2e-05	121.29
2011	1.72574	7	55	25.2375	21.836	26.8047	24.2495	26.2388	24.9122	25.289	22.224	1	1.75023	80.1638	8.95342	1.00274	39.9198
2011	1.9e-05	7	56	21.5359	21.836	22.1039	24.2495	23.5974	24.9122	20.765	22.224	0	-0.433019	45.8353	6.77018	1.9e-05	165.2
2011	0.038093	7	57	23.224	21.836	23.2233	24.2495	24.8561	24.9122	20.9456	22.224	0	-0.0722821	50.8499	7.13091	0.0373854	69.915
2011	3.5e-05	7	58	20.1137	21.836	20.4594	24.2495	22.7404	24.9122	18.5946	22.224	0	0	0	0	3.5e-05	198.006
2011	2.93574	7	59	23.8397	21.836	25.3265	24.2495	25.6728	24.9122	23.0973	22.224	1	0.355327	57.1313	7.55852	1.3701	70.1584
2011	0.397467	7	60	23.8092	21.836	25.9761	24.2495	27.5178	24.9122	23.7468	22.224	1	0.181482	54.5335	7.38468	0.334661	120.527
2011	3.24108	7	61	25.6543	21.836	26.4529	24.2495	28.2315	24.9122	24.3205	22.224	1	-0.0178579	51.6291	7.18534	1.44482	122.306
2011	34.4984	7	62	25.3697	21.836	25.5718	24.2495	26.1933	24.9122	23.8887	22.224	1	1.9966	84.6363	9.1998	3.56949	16.22
2011	0.108277	7	63	21.9624	21.836	22.3026	24.2495	23.4418	24.9122	20.8249	22.224	1	1.48689	75.5177	8.69009	0.102807	14.2926
2011	10.944	7	64	24.0985	21.836	24.8679	24.2495	26.2896	24.9122	22.8812	22.224	1	0.601168	60.9081	7.80436	2.48023	75.6312
2011	8.56555	7	65	25.4373	21.836	26.9516	24.2495	28.4604	24.9122	24.2632	22.224	1	0.0586176	52.7339	7.26181	2.25817	63.0833
2011	0.001818	7	66	21.6865	21.836	21.2338	24.2495	23.3936	24.9122	18.9674	22.224	0	-0.366295	46.7432	6.8369	0.0018163	86.5719
2011	0.000678	7	67	22.4703	21.836	22.8035	24.2495	24.099	24.9122	21.1194	22.224	0	0.808713	64.1907	8.01191	0.0006778	114.08
2011	114.435	7	68	25.67	21.836	27.3952	24.2495	29.4487	24.9122	0	22.224	1	1.62275	77.8974	8.82595	4.7487	20.6727
2011	0.003357	7	69	22.1906	21.836	25.1682	24.2495	25.984	24.9122	23.3451	22.224	0	-0.753319	41.6009	6.44988	0.0033514	145.793
2011	0.004672	7	70	22.1426	21.836	22.4869	24.2495	24.4598	24.9122	21.0952	22.224	0	-0.689125	42.4331	6.51407	0.0046611	155.994
2011	0.023587	7	71	20.5727	21.836	21.575	24.2495	22.5475	24.9122	20.346	22.224	0	-1.25657	35.3623	5.94662	0.0233131	172.954
2011	0.001391	7	72	21.7276	21.836	22.3408	24.2495	23.275	24.9122	21.1543	22.224	0	-0.757704	41.5444	6.44549	0.00139	171.661
2011	16.7107	7	73	25.2293	21.836	27.0986	24.2495	27.8567	24.9122	23.0029	22.224	1	0.526661	59.7507	7.72986	2.87417	55.3521
2011	0	7	74	23.0355	21.836	25.3566	24.2495	25.7607	24.9122	21.9047	22.224	0	0.50129	59.3591	7.70449	0	118.108
2011	0	7	75	20.1248	21.836	21.3406	24.2495	22.8922	24.9122	19.5218	22.224	0	0	0	0	0	168.497
2011	0.241062	7	76	23.6454	21.836	22.2917	24.2495	24.4103	24.9122	21.8666	22.224	1	-0.907302	39.6383	6.29589	0.215968	169.372
2011	0	7	77	18.6092	21.836	19.4299	24.2495	21.5979	24.9122	21.4585	22.224	0	0	0	0	0	174.329
2011	0	7	78	17.5094	21.836	23.6709	24.2495	24.27	24.9122	0	22.224	0	-0.794938	41.0658	6.40826	0	220.168
2011	0	7	79	21.8495	21.836	23.0802	24.2495	24.9021	24.9122	20.6782	22.224	0	0.502672	59.3804	7.70587	0	107.99
2011	0.000544	7	80	17.6434	21.836	20.8844	24.2495	21.6873	24.9122	17.9292	22.224	0	-0.594796	43.671	6.6084	0.0005439	132.955
2011	0.001007	7	81	22.4373	21.836	23.9902	24.2495	24.4952	24.9122	21.3552	22.224	0	-0.0622949	50.9925	7.1409	0.0010065	35.6018
2011	2.21453	7	82	25.01	21.836	23.8875	24.2495	24.8177	24.9122	22.9029	22.224	1	2.39936	92.2091	9.60256	1.16768	11.0723
2011	0.095168	7	83	22.2984	21.836	23.1703	24.2495	24.0728	24.9122	21.1417	22.224	0	-0.00974466	51.7457	7.19345	0.0909078	49.1476
2011	0.024031	7	84	23.4895	21.836	23.4925	24.2495	25.3421	24.9122	21.6481	22.224	0	-0.2127	48.867	6.9905	0.0237468	125.435
2011	0.166241	7	85	20.7214	21.836	21.2786	24.2495	22.8532	24.9122	19.6988	22.224	1	-1.01526	38.2906	6.18794	0.153786	146.554
2011	0.000423	7	86	20.8784	21.836	21.1106	24.2495	23.1701	24.9122	20.5193	22.224	0	-1.38752	33.8221	5.81568	0.0004229	172.723
2011	0.017811	7	87	23.4847	21.836	26.5812	24.2495	27.7969	24.9122	23.9294	22.224	0	-0.497036	44.9726	6.70616	0.0176542	136.196
2011	0.197482	7	88	21.0987	21.836	21.9288	24.2495	23.0741	24.9122	20.0458	22.224	1	-0.514709	44.7359	6.68849	0.180221	116.808
2011	0.00221	7	89	19.8338	21.836	21.5945	24.2495	23.2878	24.9122	20.1365	22.224	0	-0.888149	39.8798	6.31505	0.0022076	170.762
2011	0.00663	7	90	23.1503	21.836	22.0979	24.2495	22.9762	24.9122	22.7783	22.224	0	1.031	67.8021	8.2342	0.0066081	29.6751
2011	0	7	91	20.4468	21.836	22.7644	24.2495	24.8172	24.9122	21.6474	22.224	0	0	0	0	0	177.229
2011	0.04854	7	92	20.0711	21.836	22.1235	24.2495	23.066	24.9122	22.243	22.224	0	-1.26393	35.2749	5.93926	0.0473987	105.589
2011	0.002058	7	93	19.7181	21.836	21.8605	24.2495	23.3892	24.9122	22.0218	22.224	0	-1.05313	37.8234	6.15007	0.0020559	180.247
2011	0.014342	7	94	21.9053	21.836	21.6652	24.2495	23.1672	24.9122	19.8871	22.224	0	0.272893	55.8919	7.47609	0.0142401	46.7349
2011	0	7	95	18.2735	21.836	21.1406	24.2495	22.8032	24.9122	20.5159	22.224	0	0.198859	54.7904	7.40205	0	153.623
2011	0.40525	7	96	24.3828	21.836	26.0947	24.2495	26.4202	24.9122	23.4393	22.224	1	1.06918	68.4321	8.27237	0.340215	89.8198
2011	0.004262	7	97	20.4963	21.836	22.0779	24.2495	23.2364	24.9122	20.5046	22.224	0	1.15812	69.9116	8.36132	0.0042529	73.0049
2011	0.000174	7	98	21.9431	21.836	25.3189	24.2495	26.7402	24.9122	22.9027	22.224	0	-0.717621	42.0627	6.48557	0.000174	189.306
2011	7e-06	7	99	20.7097	21.836	21.9518	24.2495	23.003	24.9122	20.6575	22.224	0	-0.988283	38.6251	6.21491	7e-06	158.683
2011	82.1325	7	100	25.6448	21.836	27.0421	24.2495	27.5302	24.9122	26.5286	22.224	1	2.07686	86.1195	9.28006	4.42044	13.4969
2011	1.6298	7	101	24.4354	21.836	25.8278	24.2495	26.9344	24.9122	23.0551	22.224	1	1.98734	84.466	9.19054	0.96691	12.9062
2011	2e-06	7	102	20.5765	21.836	20.7222	24.2495	23.6632	24.9122	18.359	22.224	0	-0.992038	38.5785	6.21116	2e-06	171.293
2011	2.97288	7	103	23.3065	21.836	24.364	24.2495	25.8503	24.9122	21.0442	22.224	1	2.22319	88.8568	9.42639	1.37949	14.359
2011	0	7	104	21.5657	21.836	24.5754	24.2495	24.943	24.9122	21.2113	22.224	0	1.67431	78.8101	8.8775	0	95.4313
2011	0.742613	7	105	22.3535	21.836	23.9939	24.2495	26.0873	24.9122	21.0054	22.224	1	-0.504446	44.8732	6.69875	0.555386	179.704
2011	0.049485	7	106	22.8162	21.836	23.6717	24.2495	24.2696	24.9122	22.2039	22.224	0	0.426829	58.2173	7.63002	0.0482996	93.1303
2011	0.011849	7	107	21.9945	21.836	24.5601	24.2495	25.8694	24.9122	22.7622	22.224	0	-1.04452	37.9293	6.15868	0.0117794	116.217
2011	0.029566	7	108	23.6613	21.836	24.3681	24.2495	26.1795	24.9122	21.42	22.224	0	-0.823889	40.6956	6.37931	0.0291374	133.06
2011	0.426318	7	109	24.4351	21.836	25.9405	24.2495	26.9939	24.9122	23.6402	22.224	1	0.11574	53.5668	7.31894	0.355096	50.112
2011	0.205078	7	110	24.0169	21.836	24.7989	24.2495	26.2237	24.9122	23.0078	22.224	1	0.77618	63.6704	7.97938	0.186544	30.7415
2011	0	7	111	20.5007	21.836	23.249	24.2495	24.2412	24.9122	19.9554	22.224	0	-1.41573	33.4948	5.78747	0	145.185
2011	0.000201	7	112	22.7239	21.836	25.4633	24.2495	25.8459	24.9122	20.6598	22.224	0	1.22662	71.0618	8.42982	0.000201	87.4288
2011	3.25472	7	113	23.2153	21.836	24.7449	24.2495	25.9352	24.9122	21.5862	22.224	1	-0.433763	45.8252	6.76943	1.44803	226.674
2011	3.72849	7	114	24.7844	21.836	26.9682	24.2495	28.3469	24.9122	24.7321	22.224	1	-1.02316	38.1929	6.18004	1.55361	168.792
2011	0	7	115	19.9771	21.836	19.9559	24.2495	22.6565	24.9122	18.5955	22.224	0	0.763343	63.4657	7.96654	0	114.768
2011	0.000872	7	116	23.1646	21.836	26.6224	24.2495	27.2324	24.9122	23.5149	22.224	0	1.19784	70.5774	8.40104	0.0008716	126.816
2011	0.012287	7	117	20.8788	21.836	21.6881	24.2495	23.6082	24.9122	19.6405	22.224	0	-0.442658	45.7049	6.76054	0.0122121	114.154
2011	19.1749	7	118	25.5046	21.836	26.8297	24.2495	26.3557	24.9122	24.6183	22.224	1	2.52056	94.5515	9.72376	3.00444	54.8842
2011	0.003258	7	119	18.8701	21.836	19.7597	24.2495	21.8025	24.9122	20.6725	22.224	0	0	0	0	0.0032527	170.048
2011	0.001817	7	120	21.2155	21.836	22.1684	24.2495	23.7331	24.9122	18.6236	22.224	0	-0.730692	41.8933	6.4725	0.0018154	129.772
2011	2.3e-05	7	121	19.1177	21.836	21.6967	24.2495	22.2099	24.9122	18.7942	22.224	0	0	0	0	2.3e-05	120.084
2011	0.009691	7	122	22.7079	21.836	25.0549	24.2495	25.3184	24.9122	22.4155	22.224	0	0.197223	54.7662	7.40042	0.0096443	51.7462
2011	0.078434	7	123	22.6589	21.836	24.1008	24.2495	24.6652	24.9122	20.5908	22.224	0	0.80436	64.121	8.00756	0.07551	36.947
2011	18.3581	7	124	24.9005	21.836	26.0052	24.2495	27.0761	24.9122	22.6662	22.224	1	2.63238	96.7386	9.83558	2.96311	8.87446
2011	0.001327	7	125	18.2115	21.836	21.1905	24.2495	22.2961	24.9122	18.4077	22.224	0	-0.363483	46.7817	6.83971	0.0013261	149.588
2011	0.029572	7	126	19.9587	21.836	19.9828	24.2495	20.787	24.9122	18.78	22.224	0	0	0	0	0.0291432	77.5954
2011	0.180475	7	127	24.45	21.836	26.1232	24.2495	26.639	24.9122	21.629	22.224	1	-0.492397	45.0348	6.7108	0.165917	133.459
2011	7e-06	7	128	19.9451	21.836	20.1985	24.2495	22.5986	24.9122	18.7983	22.224	0	-0.452868	45.5669	6.75033	7e-06	200.012
2011	2.4e-05	7	129	18.1002	21.836	17.1716	24.2495	20.7766	24.9122	17.7085	22.224	0	-1.32425	34.562	5.87895	2.4e-05	226.674
2011	0.000588	7	130	20.8267	21.836	23.5589	24.2495	23.9593	24.9122	17.5302	22.224	0	-0.257983	48.236	6.94521	0.0005878	94.8912
2011	0.001236	7	131	22.2533	21.836	23.6067	24.2495	24.5478	24.9122	19.8855	22.224	0	0.844085	64.7587	8.04728	0.0012352	128.385
2011	0.004154	7	132	24.443	21.836	25.6819	24.2495	27.4477	24.9122	23.5072	22.224	0	-1.00785	38.3823	6.19535	0.0041454	136.434
2011	0	7	133	21.5563	21.836	22.3521	24.2495	24.2688	24.9122	20.9298	22.224	0	-0.271717	48.0454	6.93148	0	143.926
2011	0.002629	7	134	21.2995	21.836	21.6472	24.2495	24.0428	24.9122	20.6116	22.224	0	-0.767152	41.4227	6.43604	0.0026256	156.554
2011	0.705367	7	135	23.7805	21.836	24.8566	24.2495	25.818	24.9122	22.6983	22.224	1	-0.961904	38.9537	6.24129	0.53378	164.325
2011	0.00094	7	136	22.0158	21.836	22.9505	24.2495	24.5937	24.9122	21.7128	22.224	0	0.281133	56.0152	7.48433	0.0009396	39.8782
2011	482.849	7	137	27.1643	21.836	28.0358	24.2495	30.3746	24.9122	26.2973	22.224	1	1.51268	75.9665	8.71588	6.18177	31.9778
2011	0.000167	7	138	21.3714	21.836	25.2638	24.2495	26.4805	24.9122	22.4906	22.224	0	-1.68574	30.4424	5.51746	0.000167	209.748
2011	0.091646	7	139	22.907	21.836	25.297	24.2495	25.6325	24.9122	22.7288	22.224	0	-0.906246	39.6516	6.29695	0.0876867	135.635
2011	0	7	140	20.9602	21.836	22.9334	24.2495	24.2114	24.9122	0	22.224	0	0	0	0	0	222.347
2011	0.44551	7	141	23.5767	21.836	25.4194	24.2495	26.755	24.9122	22.1438	22.224	1	1.31479	72.5561	8.51799	0.368462	90.9093
2011	1.5e-05	7	142	20.3159	21.836	22.8927	24.2495	23.8785	24.9122	20.8263	22.224	0	-0.0102341	51.7387	7.19296	1.5e-05	137.813
2011	6e-05	7	143	19.652	21.836	22.2417	24.2495	23.3696	24.9122	19.657	22.224	0	-0.543772	44.3479	6.65942	6e-05	201.759
2011	0	8	1	20.4117	18.5312	24.9326	18.6356	25.4399	21.5279	0	15.026	0	0.686374	19.9522	4.46678	0	181.263
2011	0	8	2	21.7578	18.5312	20.6851	18.6356	23.2798	21.5279	20.7708	15.026	0	0.924786	22.1389	4.7052	0	99.5408
2011	0.022473	8	3	23.3972	18.5312	25.1436	18.6356	26.9964	21.5279	23.1065	15.026	0	0.601611	19.2021	4.38202	0.0222242	98.5158
2011	4e-06	8	4	20.9938	18.5312	21.082	18.6356	23.04	21.5279	20.2974	15.026	0	0.830033	21.2562	4.61044	4e-06	125.912
2011	0.075998	8	5	24.6786	18.5312	26.3288	18.6356	27.9651	21.5279	24.9062	15.026	0	3.74139	56.5776	7.5218	0.0732486	13.6339
2011	1e-05	8	6	24.8043	18.5312	25.8606	18.6356	26.7897	21.5279	23.8581	15.026	0	3.78619	57.2535	7.56661	1e-05	13.6339
2011	3e-06	8	7	21.836	18.5312	24.2495	18.6356	24.9122	21.5279	22.224	15.026	0	1.71139	30.1599	5.4918	3e-06	164.798
2011	0.696844	8	9	25.3765	18.5312	26.5038	18.6356	26.9822	21.5279	25.8208	15.026	1	3.22879	49.129	7.0092	0.52877	16.8913
2011	0	8	10	19.8358	18.5312	20.9484	18.6356	23.0929	21.5279	18.8988	15.026	0	1.15712	24.3792	4.93753	0	129.849
2011	0.000381	8	11	19.8466	18.5312	21.5996	18.6356	23.2148	21.5279	18.7843	15.026	0	1.37514	26.5798	5.15555	0.0003809	131.884
2011	0	8	12	21.6205	18.5312	23.9235	18.6356	25.5803	21.5279	20.9581	15.026	0	0.671253	19.8173	4.45166	0	164.812
2011	1e-06	8	13	22.7334	18.5312	24.0029	18.6356	24.7727	21.5279	21.467	15.026	0	0.751826	20.5412	4.53224	1e-06	85.4558
2011	0	8	14	21.9159	18.5312	23.7014	18.6356	24.0828	21.5279	20.4759	15.026	0	3.27884	49.833	7.05925	0	115.078
2011	0	8	15	21.2483	18.5312	22.1796	18.6356	23.6488	21.5279	19.9717	15.026	0	0.35895	17.1343	4.13936	0	121.924
2011	0.001261	8	16	19.645	18.5312	20.2184	18.6356	21.1023	21.5279	18.373	15.026	0	0	0	0	0.0012602	128.942
2011	0.000448	8	17	20.6699	18.5312	22.8243	18.6356	23.8998	21.5279	20.5712	15.026	0	-0.0355981	14.0236	3.74481	0.0004479	159.443
2011	0.005142	8	18	24.3337	18.5312	26.2665	18.6356	28.5927	21.5279	25.3524	15.026	0	1.16715	24.4783	4.94756	0.0051288	109.524
2011	0.014237	8	19	20.9844	18.5312	20.5402	18.6356	22.2617	21.5279	19.9458	15.026	0	2.9368	45.1209	6.71721	0.0141366	34.0941
2011	3e-06	8	20	20.0335	18.5312	23.239	18.6356	23.6424	21.5279	20.3539	15.026	0	1.97497	33.1245	5.75539	3e-06	82.8399
2011	5e-06	8	21	18.2208	18.5312	20.3133	18.6356	21.2982	21.5279	17.2541	15.026	0	0	0	0	5e-06	87.8028
2011	1.1e-05	8	22	20.538	18.5312	22.5859	18.6356	23.4545	21.5279	19.4964	15.026	0	2.22106	36.0177	6.00147	1.1e-05	54.884
2011	0.229753	8	23	25.1698	18.5312	26.8576	18.6356	28.2125	21.5279	24.3697	15.026	1	3.74201	56.5868	7.52242	0.206813	18.0978
2011	2.71778	8	24	25.4041	18.5312	26.5688	18.6356	27.2737	21.5279	23.7565	15.026	1	4.12003	62.417	7.90044	1.31313	21.3292
2011	0.000125	8	25	23.2814	18.5312	25.1231	18.6356	26.2537	21.5279	23.9075	15.026	0	1.83531	31.5363	5.61572	0.000125	32.78
2011	0.166947	8	26	26.0268	18.5312	28.2231	18.6356	29.6528	21.5279	26.3583	15.026	1	2.09619	34.5344	5.8766	0.154391	133.458
2011	0	8	27	20.7412	18.5312	23.2611	18.6356	23.9586	21.5279	19.5258	15.026	0	0.273855	16.4371	4.05427	0	148.995
2011	9e-06	8	28	21.3441	18.5312	22.4567	18.6356	24.1034	21.5279	20.2975	15.026	0	0.839853	21.3468	4.62026	9e-06	178.968
2011	2e-06	8	29	20.1987	18.5312	23.1136	18.6356	23.3936	21.5279	19.5136	15.026	0	0	0	0	2e-06	188.444
2011	0.001425	8	30	22.4538	18.5312	24.7882	18.6356	26.5372	21.5279	23.4075	15.026	0	1.06114	23.4407	4.84155	0.001424	112.374
2011	0	8	31	20.1883	18.5312	19.0969	18.6356	21.347	21.5279	18.4429	15.026	0	0.578397	18.9992	4.35881	0	69.3918
2011	3e-06	8	32	22.4781	18.5312	22.8397	18.6356	24.4672	21.5279	21.7288	15.026	0	1.66482	29.6505	5.44523	3e-06	49.2515
2011	0.002896	8	33	23.0797	18.5312	22.1605	18.6356	24.0398	21.5279	24.4232	15.026	0	2.82794	43.6703	6.60835	0.0028918	32.9392
2011	3e-06	8	34	23.9393	18.5312	25.6497	18.6356	26.1524	21.5279	22.1557	15.026	0	2.04623	33.9497	5.82664	3e-06	32.8251
2011	0.409338	8	35	26.2677	18.5312	27.9889	18.6356	28.9513	21.5279	25.3035	15.026	1	3.85832	58.3502	7.63873	0.34312	10.3739
2011	0.077763	8	36	24.9338	18.5312	25.4929	18.6356	26.5639	21.5279	23.3303	15.026	0	3.78105	57.1757	7.56146	0.0748876	11.8211
2011	2.6e-05	8	37	22.485	18.5312	22.8469	18.6356	24.7842	21.5279	21.5106	15.026	0	0.884147	21.7581	4.66456	2.6e-05	117.721
2011	6e-06	8	38	22.0064	18.5312	25.0107	18.6356	26.0217	21.5279	21.6676	15.026	0	0.855127	21.4882	4.63554	6e-06	168.948
2011	4e-06	8	39	21.1892	18.5312	23.8621	18.6356	25.0962	21.5279	20.2864	15.026	0	0.574728	18.9672	4.35514	4e-06	143.587
2011	9.8e-05	8	40	23.675	18.5312	24.0524	18.6356	26.1871	21.5279	0	15.026	0	1.69188	29.946	5.47229	9.8e-05	163.428
2011	0.134161	8	41	25.6171	18.5312	26.441	18.6356	28.0222	21.5279	24.0129	15.026	1	2.36816	37.8049	6.14857	0.125893	34.6069
2011	0	8	42	22.4562	18.5312	23.3944	18.6356	23.8756	21.5279	20.8358	15.026	0	2.75365	42.6939	6.53406	0	16.4932
2011	0	8	43	21.7537	18.5312	21.8316	18.6356	24.1875	21.5279	20.259	15.026	0	1.53837	28.2894	5.31878	0	169.408
2011	0.075494	8	44	23.9101	18.5312	25.1425	18.6356	26.3409	21.5279	0	15.026	0	4.26531	64.7337	8.04572	0.0727801	14.6357
2011	6.8036	8	45	26.1906	18.5312	27.0981	18.6356	28.6823	21.5279	24.5121	15.026	1	3.96918	60.0561	7.74959	2.05458	36.6643
2011	0	8	46	19.6016	18.5312	23.0408	18.6356	23.6253	21.5279	20.8397	15.026	0	0	0	0	0	154.494
2011	2.03653	8	47	26.5325	18.5312	26.9036	18.6356	28.6091	21.5279	24.0195	15.026	1	3.61097	54.6324	7.39138	1.11072	19.5065
2011	0.001068	8	48	21.4258	18.5312	21.8936	18.6356	23.4384	21.5279	20.8803	15.026	0	0.975626	22.6199	4.75604	0.0010674	72.8753
2011	3e-06	8	49	21.3166	18.5312	23.2716	18.6356	24.3954	21.5279	21.9012	15.026	0	1.406	26.8988	5.18641	3e-06	97.4914
2011	0	8	50	18.1642	18.5312	21.0798	18.6356	22.638	21.5279	20.6783	15.026	0	0	0	0	0	177.338
2011	0	8	51	18.7239	18.5312	18.5559	18.6356	21.0666	21.5279	17.4012	15.026	0	2.75214	42.6742	6.53255	0	168.135
2011	2e-06	8	52	24.4171	18.5312	24.0364	18.6356	26.3855	21.5279	20.8115	15.026	0	2.06689	34.191	5.8473	2e-06	80.6311
2011	0.003356	8	53	21.6758	18.5312	22.917	18.6356	24.5873	21.5279	20.5918	15.026	0	0.679186	19.888	4.4596	0.0033504	151.966
2011	6.9e-05	8	54	19.5113	18.5312	20.8447	18.6356	21.6695	21.5279	19.3241	15.026	0	1.16602	24.4672	4.94643	6.9e-05	113.697
2011	0.059372	8	55	25.2375	18.5312	26.8047	18.6356	26.2388	21.5279	25.289	15.026	0	3.46162	52.447	7.24203	0.0576763	37.043
2011	0	8	56	21.5359	18.5312	22.1039	18.6356	23.5974	21.5279	20.765	15.026	0	1.27837	25.5913	5.05879	0	158.243
2011	1e-06	8	57	23.224	18.5312	23.2233	18.6356	24.8561	21.5279	20.9456	15.026	0	1.63911	29.3712	5.41952	1e-06	63.6105
2011	0.004225	8	58	20.1137	18.5312	20.4594	18.6356	22.7404	21.5279	18.5946	15.026	0	0	0	0	0.0042161	190.579
2011	7e-06	8	59	23.8397	18.5312	25.3265	18.6356	25.6728	21.5279	23.0973	15.026	0	2.06672	34.1889	5.84713	7e-06	64.1607
2011	0.010499	8	60	23.8092	18.5312	25.9761	18.6356	27.5178	21.5279	23.7468	15.026	0	1.89287	32.1862	5.67328	0.0104443	112.318
2011	0.157547	8	61	25.6543	18.5312	26.4529	18.6356	28.2315	21.5279	24.3205	15.026	1	1.69353	29.9641	5.47395	0.146303	111.867
2011	0.000148	8	62	25.3697	18.5312	25.5718	18.6356	26.1933	21.5279	23.8887	15.026	0	3.70799	56.0762	7.4884	0.000148	8.00906
2011	0	8	63	21.9624	18.5312	22.3026	18.6356	23.4418	21.5279	20.8249	15.026	0	3.19829	48.7022	6.9787	0	20.8671
2011	0.098842	8	64	24.0985	18.5312	24.8679	18.6356	26.2896	21.5279	22.8812	15.026	0	2.31256	37.1243	6.09297	0.0942569	63.8435
2011	0.180696	8	65	25.4373	18.5312	26.9516	18.6356	28.4604	21.5279	24.2632	15.026	1	1.77001	30.8072	5.55042	0.166104	55.3247
2011	0.000464	8	66	21.6865	18.5312	21.2338	18.6356	23.3936	21.5279	18.9674	15.026	0	1.3451	26.2708	5.12551	0.0004639	79.4275
2011	1.4e-05	8	67	22.4703	18.5312	22.8035	18.6356	24.099	21.5279	21.1194	15.026	0	2.52011	39.6965	6.30052	1.4e-05	105.295
2011	2.0832	8	68	25.67	18.5312	27.3952	18.6356	29.4487	21.5279	0	15.026	1	3.33414	50.6169	7.11456	1.12597	18.787
2011	3e-06	8	69	22.1906	18.5312	25.1682	18.6356	25.984	21.5279	23.3451	15.026	0	0.958073	22.4532	4.73848	3e-06	139.861
2011	0.006146	8	70	22.1426	18.5312	22.4869	18.6356	24.4598	21.5279	21.0952	15.026	0	1.02227	23.0657	4.80268	0.0061272	147.108
2011	0.000455	8	71	20.5727	18.5312	21.575	18.6356	22.5475	21.5279	20.346	15.026	0	0.454821	17.9372	4.23523	0.0004549	165.907
2011	0.000137	8	72	21.7276	18.5312	22.3408	18.6356	23.275	21.5279	21.1543	15.026	0	0.953689	22.4117	4.7341	0.000137	166.443
2011	0.061518	8	73	25.2293	18.5312	27.0986	18.6356	27.8567	21.5279	23.0029	15.026	0	2.23805	36.2219	6.01846	0.0597	45.7046
2011	0	8	74	23.0355	18.5312	25.3566	18.6356	25.7607	21.5279	21.9047	15.026	0	2.21268	35.9172	5.99309	0	110.979
2011	0	8	75	20.1248	18.5312	21.3406	18.6356	22.8922	21.5279	19.5218	15.026	0	0	0	0	0	163.629
2011	0.022129	8	76	23.6454	18.5312	22.2917	18.6356	24.4103	21.5279	21.8666	15.026	0	0.80409	21.0177	4.5845	0.0218877	160.995
2011	0	8	77	18.6092	18.5312	19.4299	18.6356	21.5979	21.5279	21.4585	15.026	0	0	0	0	0	167.022
2011	0	8	78	17.5094	18.5312	23.6709	18.6356	24.27	21.5279	0	15.026	0	0.916455	22.0605	4.69687	0	212.307
2011	0	8	79	21.8495	18.5312	23.0802	18.6356	24.9021	21.5279	20.6782	15.026	0	2.21406	35.9337	5.99448	0	100.256
2011	0.000155	8	80	17.6434	18.5312	20.8844	18.6356	21.6873	21.5279	17.9292	15.026	0	1.1166	23.9807	4.89701	0.000155	125.191
2011	0	8	81	22.4373	18.5312	23.9902	18.6356	24.4952	21.5279	21.3552	15.026	0	1.6491	29.4796	5.42951	0	29.2084
2011	0.000668	8	82	25.01	18.5312	23.8875	18.6356	24.8177	21.5279	22.9029	15.026	0	4.11076	62.2705	7.89117	0.0006678	22.2461
2011	0	8	83	22.2984	18.5312	23.1703	18.6356	24.0728	21.5279	21.1417	15.026	0	1.70165	30.053	5.48206	0	40.98
2011	0.000536	8	84	23.4895	18.5312	23.4925	18.6356	25.3421	21.5279	21.6481	15.026	0	1.49869	27.8689	5.2791	0.0005359	117.618
2011	0.000987	8	85	20.7214	18.5312	21.2786	18.6356	22.8532	21.5279	19.6988	15.026	0	0.696137	20.0395	4.47655	0.0009865	139.57
2011	5e-06	8	86	20.8784	18.5312	21.1106	18.6356	23.1701	21.5279	20.5193	15.026	0	0.323877	16.8452	4.10429	5e-06	165.977
2011	0.000148	8	87	23.4847	18.5312	26.5812	18.6356	27.7969	21.5279	23.9294	15.026	0	1.21436	24.9477	4.99477	0.000148	128.456
2011	0.003439	8	88	21.0987	18.5312	21.9288	18.6356	23.0741	21.5279	20.0458	15.026	0	1.19668	24.7715	4.9771	0.0034331	109.293
2011	0.01043	8	89	19.8338	18.5312	21.5945	18.6356	23.2878	21.5279	20.1365	15.026	0	0.823244	21.1936	4.60365	0.010376	162.266
2011	0	8	90	23.1503	18.5312	22.0979	18.6356	22.9762	21.5279	22.7783	15.026	0	2.7424	42.547	6.52281	0	29.6916
2011	0	8	91	20.4468	18.5312	22.7644	18.6356	24.8172	21.5279	21.6474	15.026	0	0	0	0	0	169.399
2011	0.00049	8	92	20.0711	18.5312	22.1235	18.6356	23.066	21.5279	22.243	15.026	0	0.44746	17.8749	4.22787	0.0004899	100.876
2011	1.5e-05	8	93	19.7181	18.5312	21.8605	18.6356	23.3892	21.5279	22.0218	15.026	0	0.658267	19.7019	4.43868	1.5e-05	172.304
2011	0.005538	8	94	21.9053	18.5312	21.6652	18.6356	23.1672	21.5279	19.8871	15.026	0	1.98429	33.2317	5.7647	0.0055227	44.8306
2011	0	8	95	18.2735	18.5312	21.1406	18.6356	22.8032	21.5279	20.5159	15.026	0	1.91025	32.3836	5.69066	0	146.356
2011	0.011876	8	96	24.3828	18.5312	26.0947	18.6356	26.4202	21.5279	23.4393	15.026	0	2.78057	43.0465	6.56098	0.011806	82.7431
2011	0.000372	8	97	20.4963	18.5312	22.0779	18.6356	23.2364	21.5279	20.5046	15.026	0	2.86952	44.2215	6.64993	0.0003719	66.55
2011	7e-06	8	98	21.9431	18.5312	25.3189	18.6356	26.7402	21.5279	22.9027	15.026	0	0.993771	22.7928	4.77418	7e-06	181.008
2011	0	8	99	20.7097	18.5312	21.9518	18.6356	23.003	21.5279	20.6575	15.026	0	0.723109	20.2817	4.50352	0	152.223
2011	2.84316	8	100	25.6448	18.5312	27.0421	18.6356	27.5302	21.5279	26.5286	15.026	1	3.78825	57.2847	7.56867	1.34629	10.857
2011	0.00335	8	101	24.4354	18.5312	25.8278	18.6356	26.9344	21.5279	23.0551	15.026	0	3.69874	55.9376	7.47915	0.0033444	20.4285
2011	0	8	102	20.5765	18.5312	20.7222	18.6356	23.6632	21.5279	18.359	15.026	0	0.719355	20.2479	4.49977	0	163.198
2011	0.02603	8	103	23.3065	18.5312	24.364	18.6356	25.8503	21.5279	21.0442	15.026	0	3.93458	59.5212	7.715	0.025697	26.1927
2011	0	8	104	21.5657	18.5312	24.5754	18.6356	24.943	21.5279	21.2113	15.026	0	3.3857	51.3532	7.16611	0	91.7835
2011	0.000101	8	105	22.3535	18.5312	23.9939	18.6356	26.0873	21.5279	21.0054	15.026	0	1.20695	24.8737	4.98736	0.000101	171.007
2011	0.000599	8	106	22.8162	18.5312	23.6717	18.6356	24.2696	21.5279	22.2039	15.026	0	2.13822	35.0302	5.91863	0.0005988	87.0551
2011	0.000221	8	107	21.9945	18.5312	24.5601	18.6356	25.8694	21.5279	22.7622	15.026	0	0.666876	19.7784	4.44729	0.000221	109.305
2011	0.001401	8	108	23.6613	18.5312	24.3681	18.6356	26.1795	21.5279	21.42	15.026	0	0.887504	21.7894	4.66791	0.0014	123.793
2011	1e-06	8	109	24.4351	18.5312	25.9405	18.6356	26.9939	21.5279	23.6402	15.026	0	1.82713	31.4445	5.60754	1e-06	42.471
2011	3e-06	8	110	24.0169	18.5312	24.7989	18.6356	26.2237	21.5279	23.0078	15.026	0	2.48757	39.2876	6.26798	3e-06	24.8158
2011	0	8	111	20.5007	18.5312	23.249	18.6356	24.2412	21.5279	19.9554	15.026	0	0.295666	16.6144	4.07608	0	139.412
2011	2e-06	8	112	22.7239	18.5312	25.4633	18.6356	25.8459	21.5279	20.6598	15.026	0	2.93801	45.1372	6.71842	2e-06	84.368
2011	2e-06	8	113	23.2153	18.5312	24.7449	18.6356	25.9352	21.5279	21.5862	15.026	0	1.27763	25.5838	5.05804	2e-06	218.882
2011	0.037175	8	114	24.7844	18.5312	26.9682	18.6356	28.3469	21.5279	24.7321	15.026	0	0.688235	19.9688	4.46865	0.0365007	160.921
2011	0	8	115	19.9771	18.5312	19.9559	18.6356	22.6565	21.5279	18.5955	15.026	0	2.47474	39.1269	6.25515	0	107.903
2011	3.1e-05	8	116	23.1646	18.5312	26.6224	18.6356	27.2324	21.5279	23.5149	15.026	0	2.90923	44.7513	6.68964	3.1e-05	118.926
2011	0.001881	8	117	20.8788	18.5312	21.6881	18.6356	23.6082	21.5279	19.6405	15.026	0	1.26873	25.4939	5.04915	0.0018792	105.854
2011	0.173391	8	118	25.5046	18.5312	26.8297	18.6356	26.3557	21.5279	24.6183	15.026	1	4.23196	64.1981	8.01237	0.159898	58.5944
2011	0.000211	8	119	18.8701	18.5312	19.7597	18.6356	21.8025	21.5279	20.6725	15.026	0	0	0	0	0.000211	163.244
2011	3.9e-05	8	120	21.2155	18.5312	22.1684	18.6356	23.7331	21.5279	18.6236	15.026	0	0.980701	22.6682	4.76111	3.9e-05	123.191
2011	2e-06	8	121	19.1177	18.5312	21.6967	18.6356	22.2099	21.5279	18.7942	15.026	0	0	0	0	2e-06	112.577
2011	2e-06	8	122	22.7079	18.5312	25.0549	18.6356	25.3184	21.5279	22.4155	15.026	0	1.90862	32.365	5.68903	2e-06	45.8936
2011	1e-06	8	123	22.6589	18.5312	24.1008	18.6356	24.6652	21.5279	20.5908	15.026	0	2.51575	39.6417	6.29616	1e-06	31.8457
2011	0.261533	8	124	24.9005	18.5312	26.0052	18.6356	27.0761	21.5279	22.6662	15.026	1	4.34377	66.0024	8.12419	0.232328	15.1867
2011	0.000538	8	125	18.2115	18.5312	21.1905	18.6356	22.2961	21.5279	18.4077	15.026	0	1.34791	26.2997	5.12832	0.0005379	142.237
2011	0.000922	8	126	19.9587	18.5312	19.9828	18.6356	20.787	21.5279	18.78	15.026	0	0	0	0	0.0009216	72.0142
2011	0.007035	8	127	24.45	18.5312	26.1232	18.6356	26.639	21.5279	21.629	15.026	0	1.219	24.9941	4.99941	0.0070104	124.403
2011	0	8	128	19.9451	18.5312	20.1985	18.6356	22.5986	21.5279	18.7983	15.026	0	1.25852	25.3909	5.03894	0	192.746
2011	0	8	129	18.1002	18.5312	17.1716	18.6356	20.7766	21.5279	17.7085	15.026	0	0.387143	17.3685	4.16755	0	218.882
2011	3.5e-05	8	130	20.8267	18.5312	23.5589	18.6356	23.9593	21.5279	17.5302	15.026	0	1.45341	27.3929	5.23382	3.5e-05	87.8971
2011	3.3e-05	8	131	22.2533	18.5312	23.6067	18.6356	24.5478	21.5279	19.8855	15.026	0	2.55548	40.1435	6.33589	3.3e-05	117.833
2011	0.000435	8	132	24.443	18.5312	25.6819	18.6356	27.4477	21.5279	23.5072	15.026	0	0.703543	20.1059	4.48395	0.0004349	127.25
2011	0	8	133	21.5563	18.5312	22.3521	18.6356	24.2688	21.5279	20.9298	15.026	0	1.43968	27.2493	5.22009	0	135.849
2011	0.020811	8	134	21.2995	18.5312	21.6472	18.6356	24.0428	21.5279	20.6116	15.026	0	0.944241	22.3223	4.72465	0.0205974	148.574
2011	0.005708	8	135	23.7805	18.5312	24.8566	18.6356	25.818	21.5279	22.6983	15.026	0	0.749488	20.52	4.5299	0.0056918	155.699
2011	9.6e-05	8	136	22.0158	18.5312	22.9505	18.6356	24.5937	21.5279	21.7128	15.026	0	1.99253	33.3268	5.77294	9.6e-05	38.5304
2011	22.93	8	137	27.1643	18.5312	28.0358	18.6356	30.3746	21.5279	26.2973	15.026	1	3.22407	49.0628	7.00448	3.17513	20.4485
2011	4e-06	8	138	21.3714	18.5312	25.2638	18.6356	26.4805	21.5279	22.4906	15.026	0	0.0256573	14.4862	3.80607	4e-06	202.215
2011	0.008407	8	139	22.907	18.5312	25.297	18.6356	25.6325	21.5279	22.7288	15.026	0	0.805147	21.0273	4.58556	0.0083719	129.202
2011	0	8	140	20.9602	18.5312	22.9334	18.6356	24.2114	21.5279	0	15.026	0	0	0	0	0	214.489
2011	0.040334	8	141	23.5767	18.5312	25.4194	18.6356	26.755	21.5279	22.1438	15.026	0	3.02618	46.3297	6.80659	0.0395418	81.7709
2011	0.003116	8	142	20.3159	18.5312	22.8927	18.6356	23.8785	21.5279	20.8263	15.026	0	1.70116	30.0476	5.48157	0.0031112	131.252
2011	4.2e-05	8	143	19.652	18.5312	22.2417	18.6356	23.3696	21.5279	19.657	15.026	0	1.16762	24.483	4.94803	4.2e-05	194.604
2011	0	9	1	20.4117	25.3765	24.9326	26.5038	25.4399	26.9822	0	25.8208	0	-2.54242	59.2219	7.69558	0	48.8206
2011	1.6e-05	9	2	21.7578	25.3765	20.6851	26.5038	23.2798	26.9822	20.7708	25.8208	0	-2.30401	62.9482	7.93399	1.6e-05	67.9973
2011	0.494598	9	3	23.3972	25.3765	25.1436	26.5038	26.9964	26.9822	23.1065	25.8208	1	-2.62718	57.9245	7.61082	0.401857	73.8302
2011	0.019813	9	4	20.9938	25.3765	21.082	26.5038	23.04	26.9822	20.2974	25.8208	0	-2.39876	61.4537	7.83924	0.0196193	40.6711
2011	1.02028	9	5	24.6786	25.3765	26.3288	26.5038	27.9651	26.9822	24.9062	25.8208	1	0.512599	115.575	10.7506	0.703235	164.798
2011	21.7537	9	6	24.8043	25.3765	25.8606	26.5038	26.7897	26.9822	23.8581	25.8208	1	0.5574	116.541	10.7954	3.12473	157.004
2011	0.004374	9	7	21.836	25.3765	24.2495	26.5038	24.9122	26.9822	22.224	25.8208	0	-1.5174	76.0488	8.7206	0.0043645	157.004
2011	4.1e-05	9	8	18.5312	25.3765	18.6356	26.5038	21.5279	26.9822	15.026	25.8208	0	-3.22879	49.129	7.0092	4.1e-05	197.606
2011	0.000103	9	10	19.8358	25.3765	20.9484	26.5038	23.0929	26.9822	18.8988	25.8208	0	-2.07167	66.6889	8.16633	0.000103	66.0043
2011	0.004452	9	11	19.8466	25.3765	21.5996	26.5038	23.2148	26.9822	18.7843	25.8208	0	-1.85365	70.2973	8.38435	0.0044421	56.7328
2011	0	9	12	21.6205	25.3765	23.9235	26.5038	25.5803	26.9822	20.9581	25.8208	0	-2.55754	58.9894	7.68046	0	38.0291
2011	0.035325	9	13	22.7334	25.3765	24.0029	26.5038	24.7727	26.9822	21.467	25.8208	0	-2.47697	60.2336	7.76103	0.0347154	78.4999
2011	0.001247	9	14	21.9159	25.3765	23.7014	26.5038	24.0828	26.9822	20.4759	25.8208	0	0.0500472	105.844	10.2881	0.0012462	62.1718
2011	1.3e-05	9	15	21.2483	25.3765	22.1796	26.5038	23.6488	26.9822	19.9717	25.8208	0	-2.86984	54.2897	7.36815	1.3e-05	46.5619
2011	0.046235	9	16	19.645	25.3765	20.2184	26.5038	21.1023	26.9822	18.373	25.8208	0	0	0	0	0.045198	77.5128
2011	0.222088	9	17	20.6699	25.3765	22.8243	26.5038	23.8998	26.9822	20.5712	25.8208	1	-3.26439	48.6312	6.97361	0.200561	57.6379
2011	0.29795	9	18	24.3337	25.3765	26.2665	26.5038	28.5927	26.9822	25.3524	25.8208	1	-2.06165	66.8527	8.17635	0.260786	63.0979
2011	0.01786	9	19	20.9844	25.3765	20.5402	26.5038	22.2617	26.9822	19.9458	25.8208	0	-0.291997	98.923	9.946	0.0177024	135.769
2011	0.001872	9	20	20.0335	25.3765	23.239	26.5038	23.6424	26.9822	20.3539	25.8208	0	-1.25382	80.7155	8.98418	0.0018703	106.975
2011	0	9	21	18.2208	25.3765	20.3133	26.5038	21.2982	26.9822	17.2541	25.8208	0	0	0	0	0	113.344
2011	1e-06	9	22	20.538	25.3765	22.5859	26.5038	23.4545	26.9822	19.4964	25.8208	0	-1.00773	85.1978	9.23027	1e-06	115.85
2011	32.8466	9	23	25.1698	25.3765	26.8576	26.5038	28.2125	26.9822	24.3697	25.8208	1	0.513215	115.589	10.7512	3.52184	169.568
2011	129.9	9	24	25.4041	25.3765	26.5688	26.5038	27.2737	26.9822	23.7565	25.8208	1	0.891236	123.86	11.1292	4.87443	173.593
2011	0.108389	9	25	23.2814	25.3765	25.1231	26.5038	26.2537	26.9822	23.9075	25.8208	1	-1.39349	78.2254	8.84451	0.102908	127.553
2011	5.49449	9	26	26.0268	25.3765	28.2231	26.5038	29.6528	26.9822	26.3583	25.8208	1	-1.13261	82.9082	9.10539	1.87095	36.0696
2011	1.4e-05	9	27	20.7412	25.3765	23.2611	26.5038	23.9586	26.9822	19.5258	25.8208	0	-2.95494	53.043	7.28306	1.4e-05	40.8536
2011	0.000285	9	28	21.3441	25.3765	22.4567	26.5038	24.1034	26.9822	20.2975	25.8208	0	-2.38894	61.6077	7.84906	0.000285	40.9913
2011	0.028264	9	29	20.1987	25.3765	23.1136	26.5038	23.3936	26.9822	19.5136	25.8208	0	0	0	0	0.0278719	54.184
2011	0.074207	9	30	22.4538	25.3765	24.7882	26.5038	26.5372	26.9822	23.4075	25.8208	0	-2.16765	65.1305	8.07035	0.0715827	57.7478
2011	0	9	31	20.1883	25.3765	19.0969	26.5038	21.347	26.9822	18.4429	25.8208	0	-2.6504	57.5717	7.5876	0	112.198
2011	0.01791	9	32	22.4781	25.3765	22.8397	26.5038	24.4672	26.9822	21.7288	25.8208	0	-1.56398	75.2387	8.67402	0.0177515	117.98
2011	1.83374	9	33	23.0797	25.3765	22.1605	26.5038	24.0398	26.9822	24.4232	25.8208	1	-0.400858	96.7694	9.83714	1.0416	126.395
2011	2.35412	9	34	23.9393	25.3765	25.6497	26.5038	26.1524	26.9822	22.1557	25.8208	1	-1.18257	82.0008	9.05543	1.21019	131.06
2011	202.559	9	35	26.2677	25.3765	27.9889	26.5038	28.9513	26.9822	25.3035	25.8208	1	0.629527	118.103	10.8675	5.31596	156.974
2011	24.2199	9	36	24.9338	25.3765	25.4929	26.5038	26.5639	26.9822	23.3303	25.8208	1	0.552257	116.43	10.7903	3.22763	165.701
2011	0.078595	9	37	22.485	25.3765	22.8469	26.5038	24.7842	26.9822	21.5106	25.8208	0	-2.34465	62.305	7.89335	0.0756593	61.3697
2011	4e-06	9	38	22.0064	25.3765	25.0107	26.5038	26.0217	26.9822	21.6676	25.8208	0	-2.37367	61.8477	7.86433	4e-06	40.947
2011	0.027125	9	39	21.1892	25.3765	23.8621	26.5038	25.0962	26.9822	20.2864	25.8208	0	-2.65407	57.516	7.58393	0.0267636	48.592
2011	0	9	40	23.675	25.3765	24.0524	26.5038	26.1871	26.9822	0	25.8208	0	-1.53691	75.7089	8.70109	0	31.1507
2011	17.3016	9	41	25.6171	25.3765	26.441	26.5038	28.0222	26.9822	24.0129	25.8208	1	-0.860632	87.935	9.37737	2.90699	124.409
2011	0	9	42	22.4562	25.3765	23.3944	26.5038	23.8756	26.9822	20.8358	25.8208	0	-0.475147	95.3133	9.76285	0	144.89
2011	1.5e-05	9	43	21.7537	25.3765	21.8316	26.5038	24.1875	26.9822	20.259	25.8208	0	-1.69042	73.061	8.54758	1.5e-05	42.2651
2011	13.9899	9	44	23.9101	25.3765	25.1425	26.5038	26.3409	26.9822	0	25.8208	1	1.03652	127.115	11.2745	2.70738	170.461
2011	237.315	9	45	26.1906	25.3765	27.0981	26.5038	28.6823	26.9822	24.5121	25.8208	1	0.740384	120.525	10.9784	5.47359	135.76
2011	0	9	46	19.6016	25.3765	23.0408	26.5038	23.6253	26.9822	20.8397	25.8208	0	0	0	0	0	42.1844
2011	85.3448	9	47	26.5325	25.3765	26.9036	26.5038	28.6091	26.9822	24.0195	25.8208	1	0.382172	112.788	10.6202	4.45835	152.428
2011	0.041756	9	48	21.4258	25.3765	21.8936	26.5038	23.4384	26.9822	20.8803	25.8208	0	-2.25317	63.7575	7.98483	0.0409078	93.0512
2011	0.069264	9	49	21.3166	25.3765	23.2716	26.5038	24.3954	26.9822	21.9012	25.8208	0	-1.8228	70.8156	8.4152	0.0669706	76.6942
2011	4.6e-05	9	50	18.1642	25.3765	21.0798	26.5038	22.638	26.9822	20.6783	25.8208	0	0	0	0	4.6e-05	52.5782
2011	0	9	51	18.7239	25.3765	18.5559	26.5038	21.0666	26.9822	17.4012	25.8208	0	-0.476657	95.2838	9.76134	0	36.07
2011	0.155515	9	52	24.4171	25.3765	24.0364	26.5038	26.3855	26.9822	20.8115	25.8208	1	-1.1619	82.3756	9.0761	0.144546	84.1444
2011	0.020058	9	53	21.6758	25.3765	22.917	26.5038	24.5873	26.9822	20.5918	25.8208	0	-2.54961	59.1114	7.68839	0.0198595	41.0269
2011	2e-06	9	54	19.5113	25.3765	20.8447	26.5038	21.6695	26.9822	19.3241	25.8208	0	-2.06277	66.8343	8.17523	2e-06	62.0571
2011	1.62586	9	55	25.2375	25.3765	26.8047	26.5038	26.2388	26.9822	25.289	25.8208	1	0.232828	109.638	10.4708	0.965407	142.344
2011	0.004041	9	56	21.5359	25.3765	22.1039	26.5038	23.5974	26.9822	20.765	25.8208	0	-1.95042	68.684	8.28758	0.0040329	45.011
2011	0.560164	9	57	23.224	25.3765	23.2233	26.5038	24.8561	26.9822	20.9456	25.8208	1	-1.58968	74.7934	8.64832	0.444791	98.3231
2011	1e-06	9	58	20.1137	25.3765	20.4594	26.5038	22.7404	26.9822	18.5946	25.8208	0	0	0	0	1e-06	63.9231
2011	0.966274	9	59	23.8397	25.3765	25.3265	26.5038	25.6728	26.9822	23.0973	25.8208	1	-1.16207	82.3724	9.07592	0.67614	95.9362
2011	0.083687	9	60	23.8092	25.3765	25.9761	26.5038	27.5178	26.9822	23.7468	25.8208	0	-1.33592	79.247	8.90208	0.0803691	53.3743
2011	1.94638	9	61	25.6543	25.3765	26.4529	26.5038	28.2315	26.9822	24.3205	25.8208	1	-1.53526	75.7377	8.70274	1.08058	64.6404
2011	155.891	9	62	25.3697	25.3765	25.5718	26.5038	26.1933	26.9822	23.8887	25.8208	1	0.479199	114.858	10.7172	5.05555	154.219
2011	0.028542	9	63	21.9624	25.3765	22.3026	26.5038	23.4418	26.9822	20.8249	25.8208	0	-0.0305071	104.193	10.2075	0.0281423	163.278
2011	6.62779	9	64	24.0985	25.3765	24.8679	26.5038	26.2896	26.9822	22.8812	25.8208	1	-0.916233	86.8953	9.32177	2.0318	121.935
2011	118.676	9	65	25.4373	25.3765	26.9516	26.5038	28.4604	26.9822	24.2632	25.8208	1	-1.45878	77.0746	8.77922	4.78479	108.392
2011	4.5e-05	9	66	21.6865	25.3765	21.2338	26.5038	23.3936	26.9822	18.9674	25.8208	0	-1.8837	69.7944	8.3543	4.5e-05	87.5269
2011	0.037293	9	67	22.4703	25.3765	22.8035	26.5038	24.099	26.9822	21.1194	25.8208	0	-0.708688	90.8078	9.52931	0.0366144	60.5384
2011	284.192	9	68	25.67	25.3765	27.3952	26.5038	29.4487	26.9822	0	25.8208	1	0.10535	106.985	10.3433	5.65316	148.622
2011	0.072331	9	69	22.1906	25.3765	25.1682	26.5038	25.984	26.9822	23.3451	25.8208	0	-2.27072	63.4775	7.96728	0.0698348	31.2858
2011	0.000381	9	70	22.1426	25.3765	22.4869	26.5038	24.4598	26.9822	21.0952	25.8208	0	-2.20653	64.5046	8.03147	0.0003809	38.5054
2011	0.008158	9	71	20.5727	25.3765	21.575	26.5038	22.5475	26.9822	20.346	25.8208	0	-2.77397	55.7117	7.46403	0.0081249	46.2538
2011	0.032918	9	72	21.7276	25.3765	22.3408	26.5038	23.275	26.9822	21.1543	25.8208	0	-2.27511	63.4077	7.96289	0.0323878	49.7472
2011	9.52765	9	73	25.2293	25.3765	27.0986	26.5038	27.8567	26.9822	23.0029	25.8208	1	-0.99074	85.5118	9.24726	2.354	114.546
2011	0	9	74	23.0355	25.3765	25.3566	26.5038	25.7607	26.9822	21.9047	25.8208	0	-1.01611	85.0432	9.22189	0	51.2151
2011	0	9	75	20.1248	25.3765	21.3406	26.5038	22.8922	26.9822	19.5218	25.8208	0	0	0	0	0	50.6752
2011	0.15523	9	76	23.6454	25.3765	22.2917	26.5038	24.4103	26.9822	21.8666	25.8208	1	-2.4247	61.0476	7.8133	0.144299	32.8252
2011	0	9	77	18.6092	25.3765	19.4299	26.5038	21.5979	26.9822	21.4585	25.8208	0	0	0	0	0	62.9313
2011	0	9	78	17.5094	25.3765	23.6709	26.5038	24.27	26.9822	0	25.8208	0	-2.31234	62.8161	7.92566	0	70.4225
2011	0	9	79	21.8495	25.3765	23.0802	26.5038	24.9021	26.9822	20.6782	25.8208	0	-1.01473	85.0687	9.22327	0	60.36
2011	0.001022	9	80	17.6434	25.3765	20.8844	26.5038	21.6873	26.9822	17.9292	25.8208	0	-2.1122	66.0287	8.1258	0.0010215	66.6823
2011	0	9	81	22.4373	25.3765	23.9902	26.5038	24.4952	26.9822	21.3552	25.8208	0	-1.5797	74.9662	8.6583	0	129.629
2011	74.1345	9	82	25.01	25.3765	23.8875	26.5038	24.8177	26.9822	22.9029	25.8208	1	0.881961	123.653	11.12	4.31928	171.22
2011	0.614344	9	83	22.2984	25.3765	23.1703	26.5038	24.0728	26.9822	21.1417	25.8208	1	-1.52715	75.879	8.71085	0.478929	117.314
2011	0.002465	9	84	23.4895	25.3765	23.4925	26.5038	25.3421	26.9822	21.6481	25.8208	0	-1.7301	72.3843	8.5079	0.002462	45.0605
2011	0.051353	9	85	20.7214	25.3765	21.2786	26.5038	22.8532	26.9822	19.6988	25.8208	0	-2.53266	59.3723	7.70534	0.0500779	49.5767
2011	6e-06	9	86	20.8784	25.3765	21.1106	26.5038	23.1701	26.9822	20.5193	25.8208	0	-2.90492	53.7741	7.33308	6e-06	54.8127
2011	0.000911	9	87	23.4847	25.3765	26.5812	26.5038	27.7969	26.9822	23.9294	25.8208	0	-2.01444	67.627	8.22356	0.0009106	44.8786
2011	0.02579	9	88	21.0987	25.3765	21.9288	26.5038	23.0741	26.9822	20.0458	25.8208	0	-2.03211	67.3366	8.20589	0.025463	53.6595
2011	0.000556	9	89	19.8338	25.3765	21.5945	26.5038	23.2878	26.9822	20.1365	25.8208	0	-2.40555	61.3473	7.83245	0.0005558	51.7448
2011	4.99622	9	90	23.1503	25.3765	22.0979	26.5038	22.9762	26.9822	22.7783	25.8208	1	-0.486397	95.0937	9.7516	1.79113	142.706
2011	0	9	91	20.4468	25.3765	22.7644	26.5038	24.8172	26.9822	21.6474	25.8208	0	0	0	0	0	46.3528
2011	0.00082	9	92	20.0711	25.3765	22.1235	26.5038	23.066	26.9822	22.243	25.8208	0	-2.78133	55.6018	7.45667	0.0008197	78.2327
2011	0.001567	9	93	19.7181	25.3765	21.8605	26.5038	23.3892	26.9822	22.0218	25.8208	0	-2.57053	58.7901	7.66747	0.0015658	48.2144
2011	0.653978	9	94	21.9053	25.3765	21.6652	26.5038	23.1672	26.9822	19.8871	25.8208	1	-1.24451	80.8829	8.99349	0.503183	124.418
2011	0	9	95	18.2735	25.3765	21.1406	26.5038	22.8032	26.9822	20.5159	25.8208	0	-1.31854	79.5567	8.91946	0	56.7728
2011	0.354981	9	96	24.3828	25.3765	26.0947	26.5038	26.4202	26.9822	23.4393	25.8208	1	-0.448226	95.8397	9.78977	0.303787	78.6984
2011	0.000937	9	97	20.4963	25.3765	22.0779	26.5038	23.2364	26.9822	20.5046	25.8208	0	-0.359279	97.5891	9.87872	0.0009366	100.697
2011	0.078662	9	98	21.9431	25.3765	25.3189	26.5038	26.7402	26.9822	22.9027	25.8208	0	-2.23502	64.0476	8.00298	0.0757214	55.8354
2011	0.000892	9	99	20.7097	25.3765	21.9518	26.5038	23.003	26.9822	20.6575	25.8208	0	-2.50569	59.7887	7.73231	0.0008916	41.6533
2011	386.164	9	100	25.6448	25.3765	27.0421	26.5038	27.5302	26.9822	26.5286	25.8208	1	0.55946	116.585	10.7975	5.95885	165.971
2011	2.22578	9	101	24.4354	25.3765	25.8278	26.5038	26.9344	26.9822	23.0551	25.8208	1	0.469941	114.66	10.7079	1.17118	174.129
2011	4.3e-05	9	102	20.5765	25.3765	20.7222	26.5038	23.6632	26.9822	18.359	25.8208	0	-2.50944	59.7306	7.72856	4.3e-05	46.8771
2011	4.66006	9	103	23.3065	25.3765	24.364	26.5038	25.8503	26.9822	21.0442	25.8208	1	0.70579	119.766	10.9438	1.73343	177.592
2011	1e-06	9	104	21.5657	25.3765	24.5754	26.5038	24.943	26.9822	21.2113	25.8208	0	0.156908	108.054	10.3949	1e-06	86.012
2011	0.020046	9	105	22.3535	25.3765	23.9939	26.5038	26.0873	26.9822	21.0054	25.8208	0	-2.02185	67.5051	8.21615	0.0198477	38.2435
2011	0.176791	9	106	22.8162	25.3765	23.6717	26.5038	24.2696	26.9822	22.2039	25.8208	1	-1.09057	83.6754	9.14743	0.162791	82.4051
2011	0.105833	9	107	21.9945	25.3765	24.5601	26.5038	25.8694	26.9822	22.7622	25.8208	1	-2.56192	58.9222	7.67608	0.100599	63.8607
2011	0.001011	9	108	23.6613	25.3765	24.3681	26.5038	26.1795	26.9822	21.42	25.8208	0	-2.34129	62.358	7.89671	0.0010105	52.6373
2011	15.1704	9	109	24.4351	25.3765	25.9405	26.5038	26.9939	26.9822	23.6402	25.8208	1	-1.40166	78.0809	8.83634	2.78318	116.677
2011	0.377503	9	110	24.0169	25.3765	24.7989	26.5038	26.2237	26.9822	23.0078	25.8208	1	-0.741221	90.1888	9.49678	0.320272	138.02
2011	5.3e-05	9	111	20.5007	25.3765	23.249	26.5038	24.2412	26.9822	19.9554	25.8208	0	-2.93313	53.3611	7.30487	5.3e-05	57.5611
2011	0.011605	9	112	22.7239	25.3765	25.4633	26.5038	25.8459	26.9822	20.6598	25.8208	0	-0.290781	98.9471	9.94722	0.0115382	103.751
2011	1.46768	9	113	23.2153	25.3765	24.7449	26.5038	25.9352	26.9822	21.5862	25.8208	1	-1.95117	68.6716	8.28683	0.90328	73.9222
2011	1.19731	9	114	24.7844	25.3765	26.9682	26.5038	28.3469	26.9822	24.7321	25.8208	1	-2.54056	59.2506	7.69744	0.787235	19.5079
2011	0	9	115	19.9771	25.3765	19.9559	26.5038	22.6565	26.9822	18.5955	25.8208	0	-0.754059	89.9451	9.48394	0	65.8718
2011	0.153809	9	116	23.1646	25.3765	26.6224	26.5038	27.2324	26.9822	23.5149	25.8208	1	-0.319563	98.3754	9.91844	0.143069	58.2522
2011	0.063544	9	117	20.8788	25.3765	21.6881	26.5038	23.6082	26.9822	19.6405	25.8208	0	-1.96006	68.5243	8.27794	0.0616067	70.7336
2011	2.2813	9	118	25.5046	25.3765	26.8297	26.5038	26.3557	26.9822	24.6183	25.8208	1	1.00316	126.364	11.2412	1.18824	154.719
2011	0.00087	9	119	18.8701	25.3765	19.7597	26.5038	21.8025	26.9822	20.6725	25.8208	0	0	0	0	0.0008696	60.1901
2011	0.001927	9	120	21.2155	25.3765	22.1684	26.5038	23.7331	26.9822	18.6236	25.8208	0	-2.24809	63.8386	7.98991	0.0019251	56.9356
2011	0.127094	9	121	19.1177	25.3765	21.6967	26.5038	22.2099	26.9822	18.7942	25.8208	1	0	0	0	0.119643	72.2875
2011	0.001533	9	122	22.7079	25.3765	25.0549	26.5038	25.3184	26.9822	22.4155	25.8208	0	-1.32018	79.5275	8.91782	0.0015318	115.756
2011	0.251593	9	123	22.6589	25.3765	24.1008	26.5038	24.6652	26.9822	20.5908	25.8208	1	-0.713041	90.7248	9.52496	0.224417	133.078
2011	272.269	9	124	24.9005	25.3765	26.0052	26.5038	27.0761	26.9822	22.6662	25.8208	1	1.11498	128.89	11.353	5.61045	171.093
2011	0.179328	9	125	18.2115	25.3765	21.1905	26.5038	22.2961	26.9822	18.4077	25.8208	1	-1.88088	69.8414	8.35712	0.164945	35.1618
2011	0.03717	9	126	19.9587	25.3765	19.9828	26.5038	20.787	26.9822	18.78	25.8208	0	0	0	0	0.0364958	101.068
2011	0.078955	9	127	24.45	25.3765	26.1232	26.5038	26.639	26.9822	21.629	25.8208	0	-2.0098	67.7033	8.2282	0.075993	40.5343
2011	0	9	128	19.9451	25.3765	20.1985	26.5038	22.5986	26.9822	18.7983	25.8208	0	-1.97027	68.3554	8.26773	0	51.3993
2011	0	9	129	18.1002	25.3765	17.1716	26.5038	20.7766	26.9822	17.7085	25.8208	0	-2.84165	54.706	7.39635	0	73.9222
2011	3e-05	9	130	20.8267	25.3765	23.5589	26.5038	23.9593	26.9822	17.5302	25.8208	0	-1.77538	71.6158	8.46261	3e-05	79.8306
2011	5.8e-05	9	131	22.2533	25.3765	23.6067	26.5038	24.5478	26.9822	19.8855	25.8208	0	-0.673316	91.4832	9.56468	5.8e-05	65.1658
2011	0	9	132	24.443	25.3765	25.6819	26.5038	27.4477	26.9822	23.5072	25.8208	0	-2.52525	59.4865	7.71275	0	48.2879
2011	2e-06	9	133	21.5563	25.3765	22.3521	26.5038	24.2688	26.9822	20.9298	25.8208	0	-1.78912	71.3836	8.44888	2e-06	41.3983
2011	0.000133	9	134	21.2995	25.3765	21.6472	26.5038	24.0428	26.9822	20.6116	25.8208	0	-2.28455	63.2573	7.95345	0.000133	33.0205
2011	2.14746	9	135	23.7805	25.3765	24.8566	26.5038	25.818	26.9822	22.6983	25.8208	1	-2.47931	60.1973	7.75869	1.1466	47.6666
2011	3.8e-05	9	136	22.0158	25.3765	22.9505	26.5038	24.5937	26.9822	21.7128	25.8208	0	-1.23627	81.0312	9.00173	3.8e-05	140.148
2011	943.425	9	137	27.1643	25.3765	28.0358	26.5038	30.3746	26.9822	26.2973	25.8208	1	-0.00472164	104.72	10.2333	6.85058	143.857
2011	0	9	138	21.3714	25.3765	25.2638	26.5038	26.4805	26.9822	22.4906	25.8208	0	-3.20314	49.4893	7.03486	0	65.7991
2011	0.047665	9	139	22.907	25.3765	25.297	26.5038	25.6325	26.9822	22.7288	25.8208	0	-2.42365	61.0641	7.81435	0.0465639	48.1483
2011	1.9e-05	9	140	20.9602	25.3765	22.9334	26.5038	24.2114	26.9822	0	25.8208	0	0	0	0	1.9e-05	70.5664
2011	0.615411	9	141	23.5767	25.3765	25.4194	26.5038	26.755	26.9822	22.1438	25.8208	1	-0.20261	100.709	10.0354	0.479589	83.8135
2011	0.028933	9	142	20.3159	25.3765	22.8927	26.5038	23.8785	26.9822	20.8263	25.8208	0	-1.52764	75.8704	8.71036	0.0285223	57.2788
2011	8e-06	9	143	19.652	25.3765	22.2417	26.5038	23.3696	26.9822	19.657	25.8208	0	-2.06117	66.8605	8.17683	8e-06	60.7507
2011	0	10	1	20.4117	19.8358	24.9326	20.9484	25.4399	23.0929	0	18.8988	0	-0.470748	31.6283	5.62391	0	32.8242
2011	0	10	2	21.7578	19.8358	20.6851	20.9484	23.2798	23.0929	20.7708	18.8988	0	-0.232336	34.3668	5.86232	0	103.807
2011	5.9e-05	10	3	23.3972	19.8358	25.1436	20.9484	26.9964	23.0929	23.1065	18.8988	0	-0.555512	30.6821	5.53914	5.9e-05	106.783
2011	6e-06	10	4	20.9938	19.8358	21.082	20.9484	23.04	23.0929	20.2974	18.8988	0	-0.327089	33.2648	5.76757	6e-06	78.0639
2011	0.000321	10	5	24.6786	19.8358	26.3288	20.9484	27.9651	23.0929	24.9062	18.8988	0	2.58427	75.3238	8.67893	0.0003209	205.23
2011	0.000202	10	6	24.8043	19.8358	25.8606	20.9484	26.7897	23.0929	23.8581	18.8988	0	2.62907	76.1034	8.72373	0.000202	197.606
2011	2e-06	10	7	21.836	19.8358	24.2495	20.9484	24.9122	23.0929	22.224	18.8988	0	0.55427	44.2082	6.64893	2e-06	54.79
2011	0	10	8	18.5312	19.8358	18.6356	20.9484	21.5279	23.0929	15.026	18.8988	0	-1.15712	24.3792	4.93753	0	54.79
2011	0.006843	10	9	25.3765	19.8358	26.5038	20.9484	26.9822	23.0929	25.8208	18.8988	0	2.07167	66.6889	8.16633	0.0068197	149.853
2011	1e-06	10	11	19.8466	19.8358	21.5996	20.9484	23.2148	23.0929	18.7843	18.8988	0	0.218022	39.8499	6.31268	1e-06	73.041
2011	0	10	12	21.6205	19.8358	23.9235	20.9484	25.5803	23.0929	20.9581	18.8988	0	-0.48587	31.4585	5.60879	0	38.384
2011	6.5e-05	10	13	22.7334	19.8358	24.0029	20.9484	24.7727	23.0929	21.467	18.8988	0	-0.405296	32.3688	5.68936	6.5e-05	115.271
2011	1e-06	10	14	21.9159	19.8358	23.7014	20.9484	24.0828	23.0929	20.4759	18.8988	0	2.12172	67.5088	8.21637	1e-06	109.453
2011	0	10	15	21.2483	19.8358	22.1796	20.9484	23.6488	23.0929	19.9717	18.8988	0	-0.798172	28.0527	5.29648	0	76.506
2011	4.5e-05	10	16	19.645	19.8358	20.2184	20.9484	21.1023	23.0929	18.373	18.8988	0	0	0	0	4.5e-05	87.4903
2011	1e-05	10	17	20.6699	19.8358	22.8243	20.9484	23.8998	23.0929	20.5712	18.8988	0	-1.19272	24.029	4.90193	1e-05	57.5919
2011	7.9e-05	10	18	24.3337	19.8358	26.2665	20.9484	28.5927	23.0929	25.3524	18.8988	0	0.0100242	37.2671	6.10468	7.9e-05	91.5762
2011	1e-05	10	19	20.9844	19.8358	20.5402	20.9484	22.2617	23.0929	19.9458	18.8988	0	1.77968	62.0051	7.87433	1e-05	173.886
2011	7e-06	10	20	20.0335	19.8358	23.239	20.9484	23.6424	23.0929	20.3539	18.8988	0	0.817852	47.7828	6.91251	7e-06	151.96
2011	0	10	21	18.2208	19.8358	20.3133	20.9484	21.2982	23.0929	17.2541	18.8988	0	0	0	0	0	149.074
2011	0	10	22	20.538	19.8358	22.5859	20.9484	23.4545	23.0929	19.4964	18.8988	0	1.06394	51.2455	7.1586	0	154.51
2011	0.001368	10	23	25.1698	19.8358	26.8576	20.9484	28.2125	23.0929	24.3697	18.8988	0	2.58489	75.3345	8.67954	0.0013671	210.013
2011	0.012086	10	24	25.4041	19.8358	26.5688	20.9484	27.2737	23.0929	23.7565	18.8988	0	2.96291	82.0395	9.05756	0.0120135	214.646
2011	4e-06	10	25	23.2814	19.8358	25.1231	20.9484	26.2537	23.0929	23.9075	18.8988	0	0.678186	45.8714	6.77284	4e-06	167.4
2011	0.001174	10	26	26.0268	19.8358	28.2231	20.9484	29.6528	23.0929	26.3583	18.8988	0	0.939066	49.4732	7.03372	0.0011733	84.6732
2011	0	10	27	20.7412	19.8358	23.2611	20.9484	23.9586	23.0929	19.5258	18.8988	0	-0.883267	27.1586	5.21139	0	50.3883
2011	0	10	28	21.3441	19.8358	22.4567	20.9484	24.1034	23.0929	20.2975	18.8988	0	-0.31727	33.3782	5.77739	0	22.5065
2011	5.7e-05	10	29	20.1987	19.8358	23.1136	20.9484	23.3936	23.0929	19.5136	18.8988	0	0	0	0	5.7e-05	24.7901
2011	1.6e-05	10	30	22.4538	19.8358	24.7882	20.9484	26.5372	23.0929	23.4075	18.8988	0	-0.0959781	35.9841	5.99868	1.6e-05	92.5454
2011	0	10	31	20.1883	19.8358	19.0969	20.9484	21.347	23.0929	18.4429	18.8988	0	-0.578725	30.4255	5.51593	0	143.273
2011	1e-06	10	32	22.4781	19.8358	22.8397	20.9484	24.4672	23.0929	21.7288	18.8988	0	0.507695	43.591	6.60235	1e-06	152.727
2011	0.002933	10	33	23.0797	19.8358	22.1605	20.9484	24.0398	23.0929	24.4232	18.8988	0	1.67081	60.3025	7.76547	0.0029287	165.463
2011	6.5e-05	10	34	23.9393	19.8358	25.6497	20.9484	26.1524	23.0929	22.1557	18.8988	0	0.889104	48.7729	6.98376	6.5e-05	170.832
2011	0.003279	10	35	26.2677	19.8358	27.9889	20.9484	28.9513	23.0929	25.3035	18.8988	0	2.7012	77.3671	8.79585	0.0032736	197.553
2011	0.001101	10	36	24.9338	19.8358	25.4929	20.9484	26.5639	23.0929	23.3303	18.8988	0	2.62393	76.0137	8.71858	0.0011004	206.296
2011	0.000154	10	37	22.485	19.8358	22.8469	20.9484	24.7842	23.0929	21.5106	18.8988	0	-0.272975	33.892	5.82168	0.000154	89.5043
2011	0	10	38	22.0064	19.8358	25.0107	20.9484	26.0217	23.0929	21.6676	18.8988	0	-0.301995	33.5549	5.79266	0	42.7435
2011	7e-06	10	39	21.1892	19.8358	23.8621	20.9484	25.0962	23.0929	20.2864	18.8988	0	-0.582394	30.385	5.51226	7e-06	66.2735
2011	7.8e-05	10	40	23.675	19.8358	24.0524	20.9484	26.1871	23.0929	0	18.8988	0	0.53476	43.9492	6.62942	7.8e-05	45.8209
2011	0.001349	10	41	25.6171	19.8358	26.441	20.9484	28.0222	23.0929	24.0129	18.8988	0	1.21104	53.3732	7.3057	0.0013481	165.335
2011	8e-06	10	42	22.4562	19.8358	23.3944	20.9484	23.8756	23.0929	20.8358	18.8988	0	1.59653	59.1543	7.69118	8e-06	184.299
2011	0	10	43	21.7537	19.8358	21.8316	20.9484	24.1875	23.0929	20.259	18.8988	0	0.381248	41.9373	6.4759	0	46.8929
2011	0.000441	10	44	23.9101	19.8358	25.1425	20.9484	26.3409	23.0929	0	18.8988	0	3.10819	84.6924	9.20284	0.0004409	211.632
2011	0.028158	10	45	26.1906	19.8358	27.0981	20.9484	28.6823	23.0929	24.5121	18.8988	0	2.81206	79.3295	8.90671	0.0277689	176.495
2011	0	10	46	19.6016	19.8358	23.0408	20.9484	23.6253	23.0929	20.8397	18.8988	0	0	0	0	0	51.349
2011	0.013178	10	47	26.5325	19.8358	26.9036	20.9484	28.6091	23.0929	24.0195	18.8988	0	2.45384	73.0768	8.5485	0.0130919	193.038
2011	3e-06	10	48	21.4258	19.8358	21.8936	20.9484	23.4384	23.0929	20.8803	18.8988	0	-0.181497	34.9654	5.91316	3e-06	133.005
2011	6.8e-05	10	49	21.3166	19.8358	23.2716	20.9484	24.3954	23.0929	21.9012	18.8988	0	0.248873	40.2403	6.34353	6.8e-05	104.874
2011	0	10	50	18.1642	19.8358	21.0798	20.9484	22.638	23.0929	20.6783	18.8988	0	0	0	0	0	32.2037
2011	0	10	51	18.7239	19.8358	18.5559	20.9484	21.0666	23.0929	17.4012	18.8988	0	1.59502	59.131	7.68967	0	34.2925
2011	4e-05	10	52	24.4171	19.8358	24.0364	20.9484	26.3855	23.0929	20.8115	18.8988	0	0.90977	49.062	7.00443	4e-05	119.101
2011	0	10	53	21.6758	19.8358	22.917	20.9484	24.5873	23.0929	20.5918	18.8988	0	-0.477936	31.5475	5.61672	0	49.8951
2011	0	10	54	19.5113	19.8358	20.8447	20.9484	21.6695	23.0929	19.3241	18.8988	0	0.00889832	37.2534	6.10355	0	88.0809
2011	0.000965	10	55	25.2375	19.8358	26.8047	20.9484	26.2388	23.0929	25.289	18.8988	0	2.3045	70.5458	8.39916	0.0009645	187.59
2011	0	10	56	21.5359	19.8358	22.1039	20.9484	23.5974	23.0929	20.765	18.8988	0	0.121252	38.6375	6.21591	0	44.6971
2011	4e-06	10	57	23.224	19.8358	23.2233	20.9484	24.8561	23.0929	20.9456	18.8988	0	0.481988	43.2522	6.57664	4e-06	136.86
2011	0	10	58	20.1137	19.8358	20.4594	20.9484	22.7404	23.0929	18.5946	18.8988	0	0	0	0	0	29.0427
2011	0.000151	10	59	23.8397	19.8358	25.3265	20.9484	25.6728	23.0929	23.0973	18.8988	0	0.909597	49.0596	7.00425	0.000151	136.544
2011	5.8e-05	10	60	23.8092	19.8358	25.9761	20.9484	27.5178	23.0929	23.7468	18.8988	0	0.735752	46.6545	6.83041	5.8e-05	87.1739
2011	0.001025	10	61	25.6543	19.8358	26.4529	20.9484	28.2315	23.0929	24.3205	18.8988	0	0.536412	43.9711	6.63107	0.0010245	96.0548
2011	0.004834	10	62	25.3697	19.8358	25.5718	20.9484	26.1933	23.0929	23.8887	18.8988	0	2.55087	74.7451	8.64553	0.0048224	194.236
2011	1e-06	10	63	21.9624	19.8358	22.3026	20.9484	23.4418	23.0929	20.8249	18.8988	0	2.04116	66.1916	8.13582	1e-06	202.425
2011	0.001842	10	64	24.0985	19.8358	24.8679	20.9484	26.2896	23.0929	22.8812	18.8988	0	1.15544	52.5639	7.25009	0.0018403	163.098
2011	0.000815	10	65	25.4373	19.8358	26.9516	20.9484	28.4604	23.0929	24.2632	18.8988	0	0.612888	44.9911	6.70754	0.0008147	145.762
2011	0	10	66	21.6865	19.8358	21.2338	20.9484	23.3936	23.0929	18.9674	18.8988	0	0.187975	39.4714	6.28263	0	123.925
2011	1.6e-05	10	67	22.4703	19.8358	22.8035	20.9484	24.099	23.0929	21.1194	18.8988	0	1.36298	55.6164	7.45764	1.6e-05	103.481
2011	0.007914	10	68	25.67	19.8358	27.3952	20.9484	29.4487	23.0929	0	18.8988	0	2.17702	68.4206	8.27168	0.0078828	191.319
2011	2.6e-05	10	69	22.1906	19.8358	25.1682	20.9484	25.984	23.0929	23.3451	18.8988	0	-0.199049	34.7582	5.89561	2.6e-05	72.0438
2011	0	10	70	22.1426	19.8358	22.4869	20.9484	24.4598	23.0929	21.0952	18.8988	0	-0.134854	35.5192	5.9598	0	59.0952
2011	0	10	71	20.5727	19.8358	21.575	20.9484	22.5475	23.0929	20.346	18.8988	0	-0.702301	29.0775	5.39235	0	38.5363
2011	7e-06	10	72	21.7276	19.8358	22.3408	20.9484	23.275	23.0929	21.1543	18.8988	0	-0.203434	34.7065	5.89122	7e-06	54.3282
2011	0.002108	10	73	25.2293	19.8358	27.0986	20.9484	27.8567	23.0929	23.0029	18.8988	0	1.08093	51.489	7.17559	0.0021058	157.456
2011	0	10	74	23.0355	19.8358	25.3566	20.9484	25.7607	23.0929	21.9047	18.8988	0	1.05556	51.1256	7.15022	0	90.8852
2011	0	10	75	20.1248	19.8358	21.3406	20.9484	22.8922	23.0929	19.5218	18.8988	0	0	0	0	0	68.4968
2011	5e-05	10	76	23.6454	19.8358	22.2917	20.9484	24.4103	23.0929	21.8666	18.8988	0	-0.353032	32.9662	5.74162	5e-05	44.2158
2011	0	10	77	18.6092	19.8358	19.4299	20.9484	21.5979	23.0929	21.4585	18.8988	0	0	0	0	0	46.9876
2011	0	10	78	17.5094	19.8358	23.6709	20.9484	24.27	23.0929	0	18.8988	0	-0.240667	34.2692	5.85399	0	22.7435
2011	0	10	79	21.8495	19.8358	23.0802	20.9484	24.9021	23.0929	20.6782	18.8988	0	1.05694	51.1454	7.1516	0	99.3569
2011	0	10	80	17.6434	19.8358	20.8844	20.9484	21.6873	23.0929	17.9292	18.8988	0	-0.0405257	36.6525	6.05413	0	81.9999
2011	3.6e-05	10	81	22.4373	19.8358	23.9902	20.9484	24.4952	23.0929	21.3552	18.8988	0	0.491975	43.3837	6.58663	3.6e-05	170.378
2011	0.018638	10	82	25.01	19.8358	23.8875	20.9484	24.8177	23.0929	22.9029	18.8988	0	2.95363	81.8715	9.04829	0.0184664	211.079
2011	1.6e-05	10	83	22.2984	19.8358	23.1703	20.9484	24.0728	23.0929	21.1417	18.8988	0	0.544526	44.0787	6.63918	1.6e-05	158.668
2011	0.000495	10	84	23.4895	19.8358	23.4925	20.9484	25.3421	23.0929	21.6481	18.8988	0	0.34157	41.425	6.43623	0.0004949	83.0609
2011	6e-06	10	85	20.7214	19.8358	21.2786	20.9484	22.8532	23.0929	19.6988	18.8988	0	-0.460985	31.7383	5.63367	6e-06	66.206
2011	0	10	86	20.8784	19.8358	21.1106	20.9484	23.1701	23.0929	20.5193	18.8988	0	-0.833246	27.6824	5.26141	0	43.2118
2011	0.000244	10	87	23.4847	19.8358	26.5812	20.9484	27.7969	23.0929	23.9294	18.8988	0	0.0572346	37.8458	6.15189	0.000244	80.4472
2011	7e-06	10	88	21.0987	19.8358	21.9288	20.9484	23.0741	23.0929	20.0458	18.8988	0	0.0395615	37.6286	6.13422	7e-06	92.085
2011	0	10	89	19.8338	19.8358	21.5945	20.9484	23.2878	23.0929	20.1365	18.8988	0	-0.333878	33.1866	5.76078	0	43.0779
2011	0.000385	10	90	23.1503	19.8358	22.0979	20.9484	22.9762	23.0929	22.7783	18.8988	0	1.58527	58.9813	7.67993	0.0003849	180.817
2011	0	10	91	20.4468	19.8358	22.7644	20.9484	24.8172	23.0929	21.6474	18.8988	0	0	0	0	0	33.6109
2011	0	10	92	20.0711	19.8358	22.1235	20.9484	23.066	23.0929	22.243	18.8988	0	-0.709662	28.9981	5.38499	0	109.384
2011	0	10	93	19.7181	19.8358	21.8605	20.9484	23.3892	23.0929	22.0218	18.8988	0	-0.498856	31.313	5.5958	0	31.5853
2011	0.000233	10	94	21.9053	19.8358	21.6652	20.9484	23.1672	23.0929	19.8871	18.8988	0	0.827164	47.9116	6.92182	0.000233	165.088
2011	0	10	95	18.2735	19.8358	21.1406	20.9484	22.8032	23.0929	20.5159	18.8988	0	0.753129	46.8922	6.84779	0	64.0239
2011	0.000147	10	96	24.3828	19.8358	26.0947	20.9484	26.4202	23.0929	23.4393	18.8988	0	1.62345	59.5691	7.7181	0.000147	126.029
2011	0	10	97	20.4963	19.8358	22.0779	20.9484	23.2364	23.0929	20.5046	18.8988	0	1.71239	60.95	7.80705	0	136.766
2011	4.2e-05	10	98	21.9431	19.8358	25.3189	20.9484	26.7402	23.0929	22.9027	18.8988	0	-0.163351	35.1804	5.9313	4.2e-05	29.184
2011	1e-06	10	99	20.7097	19.8358	21.9518	20.9484	23.003	23.0929	20.6575	18.8988	0	-0.434013	32.0429	5.66064	1e-06	53.6149
2011	0.036496	10	100	25.6448	19.8358	27.0421	20.9484	27.5302	23.0929	26.5286	18.8988	0	2.63113	76.1394	8.72579	0.0358458	206.855
2011	0.000139	10	101	24.4354	19.8358	25.8278	20.9484	26.9344	23.0929	23.0551	18.8988	0	2.54161	74.5851	8.63627	0.000139	214.648
2011	0	10	102	20.5765	19.8358	20.7222	20.9484	23.6632	23.0929	18.359	18.8988	0	-0.437768	32.0004	5.65689	0	39.8274
2011	5.7e-05	10	103	23.3065	19.8358	24.364	20.9484	25.8503	23.0929	21.0442	18.8988	0	2.77746	78.7145	8.87212	5.7e-05	217.955
2011	0	10	104	21.5657	19.8358	24.5754	20.9484	24.943	23.0929	21.2113	18.8988	0	2.22858	69.2763	8.32324	0	128.609
2011	3e-06	10	105	22.3535	19.8358	23.9939	20.9484	26.0873	23.0929	21.0054	18.8988	0	0.049824	37.7546	6.14448	3e-06	33.7815
2011	1.2e-05	10	106	22.8162	19.8358	23.6717	20.9484	24.2696	23.0929	22.2039	18.8988	0	0.981099	50.0663	7.07576	1.2e-05	119.227
2011	4.7e-05	10	107	21.9945	19.8358	24.5601	20.9484	25.8694	23.0929	22.7622	18.8988	0	-0.490246	31.4094	5.60441	4.7e-05	93.3013
2011	1.7e-05	10	108	23.6613	19.8358	24.3681	20.9484	26.1795	23.0929	21.42	18.8988	0	-0.269618	33.9311	5.82504	1.7e-05	84.6986
2011	6.3e-05	10	109	24.4351	19.8358	25.9405	20.9484	26.9939	23.0929	23.6402	18.8988	0	0.67001	45.7607	6.76467	6.3e-05	155.761
2011	8.1e-05	10	110	24.0169	19.8358	24.7989	20.9484	26.2237	23.0929	23.0078	18.8988	0	1.33045	55.1322	7.42511	8.1e-05	177.854
2011	0	10	111	20.5007	19.8358	23.249	20.9484	24.2412	23.0929	19.9554	18.8988	0	-0.861456	27.3864	5.2332	0	68.6416
2011	8e-06	10	112	22.7239	19.8358	25.4633	20.9484	25.8459	23.0929	20.6598	18.8988	0	1.78089	62.0242	7.87555	8e-06	148.493
2011	3.3e-05	10	113	23.2153	19.8358	24.7449	20.9484	25.9352	23.0929	21.5862	18.8988	0	0.120507	38.6283	6.21516	3.3e-05	25.0983
2011	1.9e-05	10	114	24.7844	19.8358	26.9682	20.9484	28.3469	23.0929	24.7321	18.8988	0	-0.468887	31.6493	5.62577	1.9e-05	43.1793
2011	0	10	115	19.9771	19.8358	19.9559	20.9484	22.6565	23.0929	18.5955	18.8988	0	1.31761	54.9417	7.41227	0	106.625
2011	8e-05	10	116	23.1646	19.8358	26.6224	20.9484	27.2324	23.0929	23.5149	18.8988	0	1.75211	61.5717	7.84677	8e-05	104.298
2011	2.1e-05	10	117	20.8788	19.8358	21.6881	20.9484	23.6082	23.0929	19.6405	18.8988	0	0.111612	38.5178	6.20627	2.1e-05	95.71
2011	0.006037	10	118	25.5046	19.8358	26.8297	20.9484	26.3557	23.0929	24.6183	18.8988	0	3.07484	84.0796	9.16949	0.0060189	200.489
2011	0	10	119	18.8701	19.8358	19.7597	20.9484	21.8025	23.0929	20.6725	18.8988	0	0	0	0	0	50.6799
2011	0	10	120	21.2155	19.8358	22.1684	20.9484	23.7331	23.0929	18.6236	18.8988	0	-0.176422	35.0255	5.91823	0	80.3068
2011	9e-06	10	121	19.1177	19.8358	21.6967	20.9484	22.2099	23.0929	18.7942	18.8988	0	0	0	0	9e-06	95.5247
2011	3.4e-05	10	122	22.7079	19.8358	25.0549	20.9484	25.3184	23.0929	22.4155	18.8988	0	0.751493	46.8698	6.84615	3.4e-05	155.358
2011	5e-06	10	123	22.6589	19.8358	24.1008	20.9484	24.6652	23.0929	20.5908	18.8988	0	1.35863	55.5515	7.45329	5e-06	173.12
2011	0.009895	10	124	24.9005	19.8358	26.0052	20.9484	27.0761	23.0929	22.6662	18.8988	0	3.18665	86.1427	9.28131	0.0098464	211.257
2011	0.000561	10	125	18.2115	19.8358	21.1905	20.9484	22.2961	23.0929	18.4077	18.8988	0	0.190787	39.5068	6.28544	0.0005608	65.7968
2011	2e-06	10	126	19.9587	19.8358	19.9828	20.9484	20.787	23.0929	18.78	18.8988	0	0	0	0	2e-06	139.805
2011	5.7e-05	10	127	24.45	19.8358	26.1232	20.9484	26.639	23.0929	21.629	18.8988	0	0.061873	37.9028	6.15653	5.7e-05	89.063
2011	0	10	128	19.9451	19.8358	20.1985	20.9484	22.5986	23.0929	18.7983	18.8988	0	0.101402	38.3911	6.19606	0	19.0177
2011	1e-06	10	129	18.1002	19.8358	17.1716	20.9484	20.7766	23.0929	17.7085	18.8988	0	-0.769979	28.3522	5.32468	1e-06	25.0983
2011	0	10	130	20.8267	19.8358	23.5589	20.9484	23.9593	23.0929	17.5302	18.8988	0	0.296287	40.8441	6.39094	0	115.43
2011	0	10	131	22.2533	19.8358	23.6067	20.9484	24.5478	23.0929	19.8855	18.8988	0	1.39836	56.1452	7.49301	0	92.0007
2011	0.001149	10	132	24.443	19.8358	25.6819	20.9484	27.4477	23.0929	23.5072	18.8988	0	-0.453579	31.8217	5.64108	0.0011483	84.9955
2011	0	10	133	21.5563	19.8358	22.3521	20.9484	24.2688	23.0929	20.9298	18.8988	0	0.282553	40.6688	6.37721	0	63.0701
2011	0	10	134	21.2995	19.8358	21.6472	20.9484	24.0428	23.0929	20.6116	18.8988	0	-0.212882	34.5953	5.88177	0	56.6193
2011	0.001821	10	135	23.7805	19.8358	24.8566	20.9484	25.818	23.0929	22.6983	18.8988	0	-0.407634	32.3422	5.68702	0.0018193	52.8717
2011	5.3e-05	10	136	22.0158	19.8358	22.9505	20.9484	24.5937	23.0929	21.7128	18.8988	0	0.835403	48.0257	6.93006	5.3e-05	175.527
2011	0.135658	10	137	27.1643	19.8358	28.0358	20.9484	30.3746	23.0929	26.2973	18.8988	1	2.06695	66.6118	8.16161	0.127212	185.485
2011	1e-06	10	138	21.3714	19.8358	25.2638	20.9484	26.4805	23.0929	22.4906	18.8988	0	-1.13146	24.6333	4.96319	1e-06	23.6044
2011	9e-06	10	139	22.907	19.8358	25.297	20.9484	25.6325	23.0929	22.7288	18.8988	0	-0.351975	32.9784	5.74268	9e-06	89.5485
2011	0	10	140	20.9602	19.8358	22.9334	20.9484	24.2114	23.0929	0	18.8988	0	0	0	0	0	20.5495
2011	9.5e-05	10	141	23.5767	19.8358	25.4194	20.9484	26.755	23.0929	22.1438	18.8988	0	1.86906	63.4208	7.96372	9.5e-05	117.947
2011	6e-06	10	142	20.3159	19.8358	22.8927	20.9484	23.8785	23.0929	20.8263	18.8988	0	0.544036	44.0722	6.63869	6e-06	75.539
2011	0	10	143	19.652	19.8358	22.2417	20.9484	23.3696	23.0929	19.657	18.8988	0	0.0104982	37.2729	6.10515	0	27.0705
2011	0	11	1	20.4117	19.8466	24.9326	21.5996	25.4399	23.2148	0	18.7843	0	-0.68877	34.1281	5.84193	0	175.235
2011	0	11	2	21.7578	19.8466	20.6851	21.5996	23.2798	23.2148	20.7708	18.7843	0	-0.450358	36.9706	6.08034	0	94.7444
2011	0.012794	11	3	23.3972	19.8466	25.1436	21.5996	26.9964	23.2148	23.1065	18.7843	0	-0.773534	33.145	5.75717	0.0127128	91.8657
2011	0	11	4	20.9938	19.8466	21.082	21.5996	23.04	23.2148	20.2974	18.7843	0	-0.545111	35.8273	5.98559	0	118.303
2011	0.306382	11	5	24.6786	19.8466	26.3288	21.5996	27.9651	23.2148	24.9062	18.7843	1	2.36625	79.1557	8.89695	0.267261	29.2119
2011	0.034716	11	6	24.8043	19.8466	25.8606	21.5996	26.7897	23.2148	23.8581	18.7843	0	2.41105	79.9549	8.94175	0.034127	16.8913
2011	7e-06	11	7	21.836	19.8466	24.2495	21.5996	24.9122	23.2148	22.224	18.7843	0	0.336248	47.155	6.86695	7e-06	149.853
2011	5.5e-05	11	8	18.5312	19.8466	18.6356	21.5996	21.5279	23.2148	15.026	18.7843	0	-1.37514	26.5798	5.15555	5.5e-05	189.66
2011	0.305157	11	9	25.3765	19.8466	26.5038	21.5996	26.9822	23.2148	25.8208	18.7843	1	1.85365	70.2973	8.38435	0.266323	189.66
2011	0	11	10	19.8358	19.8466	20.9484	21.5996	23.0929	23.2148	18.8988	18.7843	0	-0.218022	39.8499	6.31268	0	79.465
2011	2e-06	11	12	21.6205	19.8466	23.9235	21.5996	25.5803	23.2148	20.9581	18.7843	0	-0.703892	33.9517	5.82681	2e-06	156.376
2011	4e-06	11	13	22.7334	19.8466	24.0029	21.5996	24.7727	23.2148	21.467	18.7843	0	-0.623318	34.8972	5.90738	4e-06	78.8377
2011	0	11	14	21.9159	19.8466	23.7014	21.5996	24.0828	23.2148	20.4759	18.7843	0	1.9037	71.139	8.4344	0	107.866
2011	0	11	15	21.2483	19.8466	22.1796	21.5996	23.6488	23.2148	19.9717	18.7843	0	-1.01619	30.4098	5.5145	0	114.46
2011	0.000712	11	16	19.645	19.8466	20.2184	21.5996	21.1023	23.2148	18.373	18.7843	0	0	0	0	0.0007117	121.609
2011	0.001791	11	17	20.6699	19.8466	22.8243	21.5996	23.8998	23.2148	20.5712	18.7843	0	-1.41074	26.214	5.11996	0.0017894	152.158
2011	0.03455	11	18	24.3337	19.8466	26.2665	21.5996	28.5927	23.2148	25.3524	18.7843	0	-0.207998	39.9766	6.3227	0.0339665	100.882
2011	0.01794	11	19	20.9844	19.8466	20.5402	21.5996	22.2617	23.2148	19.9458	18.7843	0	1.56165	65.4862	8.09235	0.017781	35.2941
2011	2e-06	11	20	20.0335	19.8466	23.239	21.5996	23.6424	23.2148	20.3539	18.7843	0	0.59983	50.8445	7.13053	2e-06	86.3041
2011	2e-06	11	21	18.2208	19.8466	20.3133	21.5996	21.2982	23.2148	17.2541	18.7843	0	0	0	0	2e-06	88.8229
2011	0	11	22	20.538	19.8466	22.5859	21.5996	23.4545	23.2148	19.4964	18.7843	0	0.845917	54.4145	7.37662	0	55.8363
2011	0.49062	11	23	25.1698	19.8466	26.8576	21.5996	28.2125	23.2148	24.3697	18.7843	1	2.36687	79.1667	8.89757	0.399192	33.7189
2011	4.5007	11	24	25.4041	19.8466	26.5688	21.5996	27.2737	23.2148	23.7565	18.7843	1	2.74489	86.0365	9.27558	1.70487	36.5655
2011	0.00154	11	25	23.2814	19.8466	25.1231	21.5996	26.2537	23.2148	23.9075	18.7843	0	0.460164	48.8722	6.99086	0.0015388	26.6489
2011	0.107734	11	26	26.0268	19.8466	28.2231	21.5996	29.6528	23.2148	26.3583	18.7843	1	0.721044	52.5878	7.25174	0.102317	126.377
2011	0	11	27	20.7412	19.8466	23.2611	21.5996	23.9586	23.2148	19.5258	18.7843	0	-1.10129	29.4785	5.42941	0	140.269
2011	0.000119	11	28	21.3441	19.8466	22.4567	21.5996	24.1034	23.2148	20.2975	18.7843	0	-0.535292	35.9449	5.99541	0.000119	171.029
2011	7e-06	11	29	20.1987	19.8466	23.1136	21.5996	23.3936	23.2148	19.5136	18.7843	0	0	0	0	7e-06	181.692
2011	0.000926	11	30	22.4538	19.8466	24.7882	21.5996	26.5372	23.2148	23.4075	18.7843	0	-0.314	38.6474	6.2167	0.0009256	102.351
2011	0	11	31	20.1883	19.8466	19.0969	21.5996	21.347	23.2148	18.4429	18.7843	0	-0.796747	32.8782	5.73395	0	66.3025
2011	1e-06	11	32	22.4781	19.8466	22.8397	21.5996	24.4672	23.2148	21.7288	18.7843	0	0.289673	46.5175	6.82037	1e-06	44.1848
2011	0.000587	11	33	23.0797	19.8466	22.1605	21.5996	24.0398	23.2148	24.4232	18.7843	0	1.45279	63.7361	7.98349	0.0005868	27.9474
2011	6e-06	11	34	23.9393	19.8466	25.6497	21.5996	26.1524	23.2148	22.1557	18.7843	0	0.671082	51.8657	7.20178	6e-06	36.5102
2011	1.58258	11	35	26.2677	19.8466	27.9889	21.5996	28.9513	23.2148	25.3035	18.7843	1	2.48318	81.25	9.01388	0.948791	11.5604
2011	0.1331	11	36	24.9338	19.8466	25.4929	21.5996	26.5639	23.2148	23.3303	18.7843	1	2.40591	79.8629	8.93661	0.124957	18.8706
2011	6e-06	11	37	22.485	19.8466	22.8469	21.5996	24.7842	23.2148	21.5106	18.7843	0	-0.490997	36.478	6.0397	6e-06	112.865
2011	4e-06	11	38	22.0064	19.8466	25.0107	21.5996	26.0217	23.2148	21.6676	18.7843	0	-0.520017	36.1283	6.01068	4e-06	160.32
2011	2e-06	11	39	21.1892	19.8466	23.8621	21.5996	25.0962	23.2148	20.2864	18.7843	0	-0.800416	32.8362	5.73028	2e-06	137.425
2011	2.7e-05	11	40	23.675	19.8466	24.0524	21.5996	26.1871	23.2148	0	18.7843	0	0.316738	46.8874	6.84744	2.7e-05	155.079
2011	0.345967	11	41	25.6171	19.8466	26.441	21.5996	28.0222	23.2148	24.0129	18.7843	1	0.993018	56.6063	7.52372	0.297113	28.7107
2011	2e-06	11	42	22.4562	19.8466	23.3944	21.5996	23.8756	23.2148	20.8358	18.7843	0	1.3785	62.5555	7.9092	2e-06	14.0884
2011	0	11	43	21.7537	19.8466	21.8316	21.5996	24.1875	23.2148	20.259	18.7843	0	0.163226	44.8086	6.69393	0	161.041
2011	0.154358	11	44	23.9101	19.8466	25.1425	21.5996	26.3409	23.2148	0	18.7843	1	2.89017	88.7527	9.42087	0.143544	27.7988
2011	5.00824	11	45	26.1906	19.8466	27.0981	21.5996	28.6823	23.2148	24.5121	18.7843	1	2.59403	83.2608	9.12473	1.79313	22.184
2011	0	11	46	19.6016	19.8466	23.0408	21.5996	23.6253	23.2148	20.8397	18.7843	0	0	0	0	0	148.949
2011	1.79277	11	47	26.5325	19.8466	26.9036	21.5996	28.6091	23.2148	24.0195	18.7843	1	2.23582	76.8519	8.76652	1.02703	8.84299
2011	0.001137	11	48	21.4258	19.8466	21.8936	21.5996	23.4384	23.2148	20.8803	18.7843	0	-0.399519	37.5914	6.13118	0.0011364	62.685
2011	5.3e-05	11	49	21.3166	19.8466	23.2716	21.5996	24.3954	23.2148	21.9012	18.7843	0	0.0308511	43.0539	6.56155	5.3e-05	89.4364
2011	0	11	50	18.1642	19.8466	21.0798	21.5996	22.638	23.2148	20.6783	18.7843	0	0	0	0	0	170.603
2011	0	11	51	18.7239	19.8466	18.5559	21.5996	21.0666	23.2148	17.4012	18.7843	0	1.37699	62.5316	7.90769	0	161.766
2011	7e-06	11	52	24.4171	19.8466	24.0364	21.5996	26.3855	23.2148	20.8115	18.7843	0	0.691748	52.1637	7.22245	7e-06	71.8161
2011	0.000421	11	53	21.6758	19.8466	22.917	21.5996	24.5873	23.2148	20.5918	18.7843	0	-0.695958	34.0442	5.83474	0.0004209	144.033
2011	3e-06	11	54	19.5113	19.8466	20.8447	21.5996	21.6695	23.2148	19.3241	18.7843	0	-0.209124	39.9623	6.32158	3e-06	106.912
2011	0.151716	11	55	25.2375	19.8466	26.8047	21.5996	26.2388	23.2148	25.289	18.7843	1	2.08648	74.2557	8.61718	0.141253	40.9469
2011	0	11	56	21.5359	19.8466	22.1039	21.5996	23.5974	23.2148	20.765	18.7843	0	-0.0967701	41.3954	6.43393	0	150.782
2011	0.000777	11	57	23.224	19.8466	23.2233	21.5996	24.8561	23.2148	20.9456	18.7843	0	0.263966	46.1675	6.79467	0.0007767	60.1413
2011	7e-06	11	58	20.1137	19.8466	20.4594	21.5996	22.7404	23.2148	18.5946	18.7843	0	0	0	0	7e-06	183.493
2011	1.8e-05	11	59	23.8397	19.8466	25.3265	21.5996	25.6728	23.2148	23.0973	18.7843	0	0.691575	52.1613	7.22227	1.8e-05	61.2867
2011	0.009396	11	60	23.8092	19.8466	25.9761	21.5996	27.5178	23.2148	23.7468	18.7843	0	0.51773	49.6804	7.04843	0.0093521	104.041
2011	0.039086	11	61	25.6543	19.8466	26.4529	21.5996	28.2315	23.2148	24.3205	18.7843	0	0.318391	46.91	6.84909	0.0383415	101.134
2011	0.000299	11	62	25.3697	19.8466	25.5718	21.5996	26.1933	23.2148	23.8887	18.7843	0	2.33285	78.5625	8.86355	0.000299	14.3264
2011	0	11	63	21.9624	19.8466	22.3026	21.5996	23.4418	23.2148	20.8249	18.7843	0	1.82314	69.7867	8.35384	0	34.5182
2011	0.09992	11	64	24.0985	19.8466	24.8679	21.5996	26.2896	23.2148	22.8812	18.7843	0	0.937417	55.7728	7.46812	0.0952374	50.0331
2011	0.256714	11	65	25.4373	19.8466	26.9516	21.5996	28.4604	23.2148	24.2632	18.7843	1	0.394866	47.9635	6.92556	0.2285	48.6419
2011	0.000123	11	66	21.6865	19.8466	21.2338	21.5996	23.3936	23.2148	18.9674	18.7843	0	-0.0300466	42.2585	6.50065	0.000123	73.0386
2011	3e-06	11	67	22.4703	19.8466	22.8035	21.5996	24.099	23.2148	21.1194	18.7843	0	1.14496	58.9158	7.67566	3e-06	97.2444
2011	2.94826	11	68	25.67	19.8466	27.3952	21.5996	29.4487	23.2148	0	18.7843	1	1.959	72.075	8.4897	1.37327	27.9393
2011	1.1e-05	11	69	22.1906	19.8466	25.1682	21.5996	25.984	23.2148	23.3451	18.7843	0	-0.417071	37.3764	6.11363	1.1e-05	135.214
2011	0.000203	11	70	22.1426	19.8466	22.4869	21.5996	24.4598	23.2148	21.0952	18.7843	0	-0.352876	38.1655	6.17782	0.000203	138.127
2011	0.000645	11	71	20.5727	19.8466	21.575	21.5996	22.5475	23.2148	20.346	18.7843	0	-0.920323	31.4763	5.61038	0.0006448	158.44
2011	0.000106	11	72	21.7276	19.8466	22.3408	21.5996	23.275	23.2148	21.1543	18.7843	0	-0.421455	37.3229	6.10924	0.000106	161.961
2011	0.388213	11	73	25.2293	19.8466	27.0986	21.5996	27.8567	23.2148	23.0029	18.7843	1	0.86291	54.6654	7.39361	0.328017	39.7712
2011	0	11	74	23.0355	19.8466	25.3566	21.5996	25.7607	23.2148	21.9047	18.7843	0	0.837539	54.2909	7.36824	0	105.539
2011	0	11	75	20.1248	19.8466	21.3406	21.5996	22.8922	23.2148	19.5218	18.7843	0	0	0	0	0	160.46
2011	0.015328	11	76	23.6454	19.8466	22.2917	21.5996	24.4103	23.2148	21.8666	18.7843	0	-0.571054	35.5174	5.95965	0.0152117	152.175
2011	0	11	77	18.6092	19.8466	19.4299	21.5996	21.5979	23.2148	21.4585	18.7843	0	0	0	0	0	159.639
2011	0	11	78	17.5094	19.8466	23.6709	21.5996	24.27	23.2148	0	18.7843	0	-0.458689	36.8693	6.07201	0	204.393
2011	0	11	79	21.8495	19.8466	23.0802	21.5996	24.9021	23.2148	20.6782	18.7843	0	0.83892	54.3113	7.36962	0	94.4157
2011	7.5e-05	11	80	17.6434	19.8466	20.8844	21.5996	21.6873	23.2148	17.9292	18.7843	0	-0.258548	39.3399	6.27215	7.5e-05	118.021
2011	1e-05	11	81	22.4373	19.8466	23.9902	21.5996	24.4952	23.2148	21.3552	18.7843	0	0.273954	46.3033	6.80465	1e-05	30.1325
2011	0.038408	11	82	25.01	19.8466	23.8875	21.5996	24.8177	23.2148	22.9029	18.7843	0	2.73561	85.8645	9.26631	0.0376888	37.4929
2011	5e-06	11	83	22.2984	19.8466	23.1703	21.5996	24.0728	23.2148	21.1417	18.7843	0	0.326504	47.0212	6.8572	5e-06	37.0833
2011	0.002055	11	84	23.4895	19.8466	23.4925	21.5996	25.3421	23.2148	21.6481	18.7843	0	0.123548	44.279	6.65425	0.0020529	110.333
2011	0.001661	11	85	20.7214	19.8466	21.2786	21.5996	22.8532	23.2148	19.6988	18.7843	0	-0.679007	34.2423	5.85169	0.0016596	132.873
2011	6e-06	11	86	20.8784	19.8466	21.1106	21.5996	23.1701	23.2148	20.5193	18.7843	0	-1.05127	30.0242	5.47943	6e-06	159.509
2011	0.000431	11	87	23.4847	19.8466	26.5812	21.5996	27.7969	23.2148	23.9294	18.7843	0	-0.160787	40.5758	6.36991	0.0004309	120.245
2011	0.001694	11	88	21.0987	19.8466	21.9288	21.5996	23.0741	23.2148	20.0458	18.7843	0	-0.17846	40.3509	6.35224	0.0016926	101.38
2011	0.004008	11	89	19.8338	19.8466	21.5945	21.5996	23.2878	23.2148	20.1365	18.7843	0	-0.5519	35.746	5.9788	0.004	153.107
2011	0.00028	11	90	23.1503	19.8466	22.0979	21.5996	22.9762	23.2148	22.7783	18.7843	0	1.36725	62.3777	7.89795	0.00028	37.2295
2011	0	11	91	20.4468	19.8466	22.7644	21.5996	24.8172	23.2148	21.6474	18.7843	0	0	0	0	0	161.386
2011	0.001631	11	92	20.0711	19.8466	22.1235	21.5996	23.066	23.2148	22.243	18.7843	0	-0.927684	31.3938	5.60302	0.0016297	98.3092
2011	1.3e-05	11	93	19.7181	19.8466	21.8605	21.5996	23.3892	23.2148	22.0218	18.7843	0	-0.716878	33.8005	5.81382	1.3e-05	163.809
2011	0.000294	11	94	21.9053	19.8466	21.6652	21.5996	23.1672	23.2148	19.8871	18.7843	0	0.609142	50.9773	7.13984	0.000294	48.8855
2011	0	11	95	18.2735	19.8466	21.1406	21.5996	22.8032	23.2148	20.5159	18.7843	0	0.535107	49.9256	7.06581	0	140.248
2011	0.009202	11	96	24.3828	19.8466	26.0947	21.5996	26.4202	23.2148	23.4393	18.7843	0	1.40542	62.9821	7.93612	0.0091599	77.8896
2011	9e-06	11	97	20.4963	19.8466	22.0779	21.5996	23.2364	23.2148	20.5046	18.7843	0	1.49437	64.4018	8.02507	9e-06	63.8264
2011	4e-06	11	98	21.9431	19.8466	25.3189	21.5996	26.7402	23.2148	22.9027	18.7843	0	-0.381373	37.8142	6.14933	4e-06	172.282
2011	0	11	99	20.7097	19.8466	21.9518	21.5996	23.003	23.2148	20.6575	18.7843	0	-0.652035	34.5587	5.87866	0	146.766
2011	3.80837	11	100	25.6448	19.8466	27.0421	21.5996	27.5302	23.2148	26.5286	18.7843	1	2.41311	79.9917	8.94381	1.57036	21.4853
2011	0.004414	11	101	24.4354	19.8466	25.8278	21.5996	26.9344	23.2148	23.0551	18.7843	0	2.32359	78.3984	8.85429	0.0044043	35.0186
2011	0	11	102	20.5765	19.8466	20.7222	21.5996	23.6632	23.2148	18.359	18.7843	0	-0.655789	34.5146	5.87491	0	154.879
2011	0.061904	11	103	23.3065	19.8466	24.364	21.5996	25.8503	23.2148	21.0442	18.7843	0	2.55944	82.6306	9.09014	0.0600635	41.3404
2011	0	11	104	21.5657	19.8466	24.5754	21.5996	24.943	23.2148	21.2113	18.7843	0	2.01056	72.9531	8.54126	0	91.4367
2011	0.000383	11	105	22.3535	19.8466	23.9939	21.5996	26.0873	23.2148	21.0054	18.7843	0	-0.168198	40.4814	6.3625	0.0003829	161.826
2011	0.000255	11	106	22.8162	19.8466	23.6717	21.5996	24.2696	23.2148	22.2039	18.7843	0	0.763077	53.1992	7.29378	0.000255	82.9458
2011	0.000246	11	107	21.9945	19.8466	24.5601	21.5996	25.8694	23.2148	22.7622	18.7843	0	-0.708268	33.9007	5.82243	0.000246	101.476
2011	9.3e-05	11	108	23.6613	19.8466	24.3681	21.5996	26.1795	23.2148	21.42	18.7843	0	-0.48764	36.5186	6.04306	9.3e-05	113.245
2011	5e-06	11	109	24.4351	19.8466	25.9405	21.5996	26.9939	23.2148	23.6402	18.7843	0	0.451988	48.7579	6.98269	5e-06	37.1004
2011	7e-06	11	110	24.0169	19.8466	24.7989	21.5996	26.2237	23.2148	23.0078	18.7843	0	1.11243	58.4174	7.64313	7e-06	28.4027
2011	0	11	111	20.5007	19.8466	23.249	21.5996	24.2412	23.2148	19.9554	18.7843	0	-1.07948	29.7158	5.45122	0	134.036
2011	1e-06	11	112	22.7239	19.8466	25.4633	21.5996	25.8459	23.2148	20.6598	18.7843	0	1.56287	65.5058	8.09357	1e-06	85.6544
2011	6e-06	11	113	23.2153	19.8466	24.7449	21.5996	25.9352	23.2148	21.5862	18.7843	0	-0.0975149	41.3859	6.43318	6e-06	211.029
2011	0.075279	11	114	24.7844	19.8466	26.9682	21.5996	28.3469	23.2148	24.7321	18.7843	0	-0.686909	34.1499	5.84379	0.0725802	152.826
2011	0	11	115	19.9771	19.8466	19.9559	21.5996	22.6565	23.2148	18.5955	18.7843	0	1.09959	58.2213	7.63029	0	102.613
2011	9e-06	11	116	23.1646	19.8466	26.6224	21.5996	27.2324	23.2148	23.5149	18.7843	0	1.53409	65.0408	8.06479	9e-06	112.56
2011	0.011484	11	117	20.8788	19.8466	21.6881	21.5996	23.6082	23.2148	19.6405	18.7843	0	-0.10641	41.2715	6.42429	0.0114186	97.8237
2011	0.18487	11	118	25.5046	19.8466	26.8297	21.5996	26.3557	23.2148	24.6183	18.7843	1	2.85681	88.1254	9.38751	0.169633	68.2237
2011	6.7e-05	11	119	18.8701	19.8466	19.7597	21.5996	21.8025	23.2148	20.6725	18.7843	0	0	0	0	6.7e-05	156.963
2011	7.8e-05	11	120	21.2155	19.8466	22.1684	21.5996	23.7331	23.2148	18.6236	18.7843	0	-0.394443	37.6536	6.13626	7.8e-05	116.132
2011	4e-06	11	121	19.1177	19.8466	21.6967	21.5996	22.2099	23.2148	18.7942	18.7843	0	0	0	0	4e-06	106.544
2011	3e-06	11	122	22.7079	19.8466	25.0549	21.5996	25.3184	23.2148	22.4155	18.7843	0	0.533471	49.9025	7.06417	3e-06	44.1766
2011	0	11	123	22.6589	19.8466	24.1008	21.5996	24.6652	23.2148	20.5908	18.7843	0	1.14061	58.849	7.67131	0	35.7656
2011	1.1679	11	124	24.9005	19.8466	26.0052	21.5996	27.0761	23.2148	22.6662	18.7843	1	2.96863	90.2373	9.49933	0.77376	29.4015
2011	3.4e-05	11	125	18.2115	19.8466	21.1905	21.5996	22.2961	23.2148	18.4077	18.7843	0	-0.0272346	42.2951	6.50347	3.4e-05	135.395
2011	0.000782	11	126	19.9587	19.8466	19.9828	21.5996	20.787	23.2148	18.78	18.7843	0	0	0	0	0.0007817	69.2203
2011	0.017318	11	127	24.45	19.8466	26.1232	21.5996	26.639	23.2148	21.629	18.7843	0	-0.156149	40.6349	6.37455	0.0171698	115.979
2011	0	11	128	19.9451	19.8466	20.1985	21.5996	22.5986	23.2148	18.7983	18.7843	0	-0.116619	41.1404	6.41408	0	185.78
2011	0	11	129	18.1002	19.8466	17.1716	21.5996	20.7766	23.2148	17.7085	18.7843	0	-0.988001	30.7215	5.5427	0	211.029
2011	0.000114	11	130	20.8267	19.8466	23.5589	21.5996	23.9593	23.2148	17.5302	18.7843	0	0.0782655	43.6784	6.60897	0.000114	81.847
2011	2.6e-05	11	131	22.2533	19.8466	23.6067	21.5996	24.5478	23.2148	19.8855	18.7843	0	1.18033	59.46	7.71103	2.6e-05	107.101
2011	0.000142	11	132	24.443	19.8466	25.6819	21.5996	27.4477	23.2148	23.5072	18.7843	0	-0.671601	34.329	5.8591	0.000142	116.905
2011	0	11	133	21.5563	19.8466	22.3521	21.5996	24.2688	23.2148	20.9298	18.7843	0	0.0645314	43.4971	6.59523	0	128.168
2011	3.5e-05	11	134	21.2995	19.8466	21.6472	21.5996	24.0428	23.2148	20.6116	18.7843	0	-0.430904	37.2075	6.0998	3.5e-05	141.578
2011	0.035486	11	135	23.7805	19.8466	24.8566	21.5996	25.818	23.2148	22.6983	18.7843	0	-0.625656	34.8695	5.90504	0.0348709	146.088
2011	6.4e-05	11	136	22.0158	19.8466	22.9505	21.5996	24.5937	23.2148	21.7128	18.7843	0	0.617381	51.0951	7.14808	6.4e-05	42.0506
2011	16.2827	11	137	27.1643	19.8466	28.0358	21.5996	30.3746	23.2148	26.2973	18.7843	1	1.84893	70.2182	8.37963	2.84971	12.369
2011	3e-06	11	138	21.3714	19.8466	25.2638	21.5996	26.4805	23.2148	22.4906	18.7843	0	-1.34949	26.845	5.18121	3e-06	194.543
2011	0.005165	11	139	22.907	19.8466	25.297	21.5996	25.6325	23.2148	22.7288	18.7843	0	-0.569997	35.53	5.9607	0.0051517	125.841
2011	0	11	140	20.9602	19.8466	22.9334	21.5996	24.2114	23.2148	0	18.7843	0	0	0	0	0	206.525
2011	0.053758	11	141	23.5767	19.8466	25.4194	21.5996	26.755	23.2148	22.1438	18.7843	0	1.65104	66.9409	8.18174	0.0523628	72.5228
2011	1e-06	11	142	20.3159	19.8466	22.8927	21.5996	23.8785	23.2148	20.8263	18.7843	0	0.326014	47.0145	6.85671	1e-06	126.176
2011	4e-06	11	143	19.652	19.8466	22.2417	21.5996	23.3696	23.2148	19.657	18.7843	0	-0.207524	39.9826	6.32317	4e-06	187.796
2011	0	12	1	20.4117	21.6205	24.9326	23.9235	25.4399	25.5803	0	20.9581	0	0.0151219	26.3994	5.13804	0	60.01
2011	0	12	2	21.7578	21.6205	20.6851	23.9235	23.2798	25.5803	20.7708	20.9581	0	0.253534	28.9062	5.37645	0	44.397
2011	7.1e-05	12	3	23.3972	21.6205	25.1436	23.9235	26.9964	25.5803	23.1065	20.9581	0	-0.069642	25.5356	5.05327	7.1e-05	37.6897
2011	0.000355	12	4	20.9938	21.6205	21.082	23.9235	23.04	25.5803	20.2974	20.9581	0	0.158781	27.8963	5.2817	0.0003549	55.4895
2011	0.000101	12	5	24.6786	21.6205	26.3288	23.9235	27.9651	25.5803	24.9062	20.9581	0	3.07014	67.1262	8.19306	0.000101	136.81
2011	1e-06	12	6	24.8043	21.6205	25.8606	23.9235	26.7897	25.5803	23.8581	20.9581	0	3.11494	67.8623	8.23786	1e-06	129.849
2011	0	12	7	21.836	21.6205	24.2495	23.9235	24.9122	25.5803	22.224	20.9581	0	1.04014	37.9833	6.16306	0	66.0043
2011	0	12	8	18.5312	21.6205	18.6356	23.9235	21.5279	25.5803	15.026	20.9581	0	-0.671253	19.8173	4.45166	0	79.465
2011	6e-06	12	9	25.3765	21.6205	26.5038	23.9235	26.9822	25.5803	25.8208	20.9581	0	2.55754	58.9894	7.68046	6e-06	123.229
2011	0	12	10	19.8358	21.6205	20.9484	23.9235	23.0929	25.5803	18.8988	20.9581	0	0.48587	31.4585	5.60879	0	123.229
2011	0	12	11	19.8466	21.6205	21.5996	23.9235	23.2148	25.5803	18.7843	20.9581	0	0.703892	33.9517	5.82681	0	122.081
2011	1e-06	12	13	22.7334	21.6205	24.0029	23.9235	24.7727	25.5803	21.467	20.9581	0	0.0805732	27.0763	5.20349	1e-06	57.421
2011	2.1e-05	12	14	21.9159	21.6205	23.7014	23.9235	24.0828	25.5803	20.4759	20.9581	0	2.60759	59.7607	7.7305	2.1e-05	88.8759
2011	0	12	15	21.2483	21.6205	22.1796	23.9235	23.6488	25.5803	19.9717	20.9581	0	-0.312303	23.142	4.81061	0	36.0748
2011	2.1e-05	12	16	19.645	21.6205	20.2184	23.9235	21.1023	25.5803	18.373	20.9581	0	0	0	0	2.1e-05	20.9962
2011	2e-06	12	17	20.6699	21.6205	22.8243	23.9235	23.8998	25.5803	20.5712	20.9581	0	-0.706851	19.5016	4.41607	2e-06	34.1877
2011	6e-06	12	18	24.3337	21.6205	26.2665	23.9235	28.5927	25.5803	25.3524	20.9581	0	0.495894	31.571	5.61881	6e-06	32.8981
2011	0	12	19	20.9844	21.6205	20.5402	23.9235	22.2617	25.5803	19.9458	20.9581	0	2.26555	54.5894	7.38846	0	103.125
2011	8.5e-05	12	20	20.0335	21.6205	23.239	23.9235	23.6424	25.5803	20.3539	20.9581	0	1.30372	41.3017	6.42664	8.5e-05	101.227
2011	0	12	21	18.2208	21.6205	20.3133	23.9235	21.2982	25.5803	17.2541	20.9581	0	0	0	0	0	86.7194
2011	0	12	22	20.538	21.6205	22.5859	23.9235	23.4545	25.5803	19.4964	20.9581	0	1.54981	44.5253	6.67272	0	89.9354
2011	3.6e-05	12	23	25.1698	21.6205	26.8576	23.9235	28.2125	25.5803	24.3697	20.9581	0	3.07076	67.1363	8.19367	3.6e-05	140.641
2011	0.000989	12	24	25.4041	21.6205	26.5688	23.9235	27.2737	25.5803	23.7565	20.9581	0	3.44878	73.4739	8.57169	0.0009885	145.596
2011	0	12	25	23.2814	21.6205	25.1231	23.9235	26.2537	25.5803	23.9075	20.9581	0	1.16406	39.526	6.28697	0	104.086
2011	6e-06	12	26	26.0268	21.6205	28.2231	23.9235	29.6528	25.5803	26.3583	20.9581	0	1.42494	42.8744	6.54785	6e-06	70.2349
2011	0	12	27	20.7412	21.6205	23.2611	23.9235	23.9586	25.5803	19.5258	20.9581	0	-0.397398	22.3305	4.72552	0	41.0126
2011	0	12	28	21.3441	21.6205	22.4567	23.9235	24.1034	25.5803	20.2975	20.9581	0	0.1686	28.0001	5.29152	0	60.5286
2011	0	12	29	20.1987	21.6205	23.1136	23.9235	23.3936	25.5803	19.5136	20.9581	0	0	0	0	0	65.1199
2011	1e-06	12	30	22.4538	21.6205	24.7882	23.9235	26.5372	25.5803	23.4075	20.9581	0	0.389892	30.391	5.51281	1e-06	56.2518
2011	0	12	31	20.1883	21.6205	19.0969	23.9235	21.347	25.5803	18.4429	20.9581	0	-0.0928551	25.3015	5.03006	0	69.7548
2011	0.000132	12	32	22.4781	21.6205	22.8397	23.9235	24.4672	25.5803	21.7288	20.9581	0	0.993565	37.4113	6.11648	0.000132	81.6553
2011	0.022263	12	33	23.0797	21.6205	22.1605	23.9235	24.0398	25.5803	24.4232	20.9581	0	2.15668	52.9926	7.2796	0.0220188	98.4112
2011	5e-06	12	34	23.9393	21.6205	25.6497	23.9235	26.1524	25.5803	22.1557	20.9581	0	1.37497	42.2226	6.49789	5e-06	102.191
2011	0.000207	12	35	26.2677	21.6205	27.9889	23.9235	28.9513	25.5803	25.3035	20.9581	0	3.18707	69.0559	8.30998	0.000207	131.181
2011	3e-06	12	36	24.9338	21.6205	25.4929	23.9235	26.5639	25.5803	23.3303	20.9581	0	3.1098	67.7776	8.23272	3e-06	138.565
2011	0.000496	12	37	22.485	21.6205	22.8469	23.9235	24.7842	25.5803	21.5106	20.9581	0	0.212895	28.4709	5.33581	0.0004959	32.952
2011	0	12	38	22.0064	21.6205	25.0107	23.9235	26.0217	25.5803	21.6676	20.9581	0	0.183874	28.162	5.30679	0	56.0175
2011	4.8e-05	12	39	21.1892	21.6205	23.8621	23.9235	25.0962	25.5803	20.2864	20.9581	0	-0.0965242	25.2646	5.02639	4.8e-05	27.4833
2011	0	12	40	23.675	21.6205	24.0524	23.9235	26.1871	25.5803	0	20.9581	0	1.02063	37.7432	6.14355	0	60.8833
2011	8e-06	12	41	25.6171	21.6205	26.441	23.9235	28.0222	25.5803	24.0129	20.9581	0	1.69691	46.51	6.81983	8e-06	99.8578
2011	0	12	42	22.4562	21.6205	23.3944	23.9235	23.8756	25.5803	20.8358	20.9581	0	2.08239	51.9165	7.20531	0	118.092
2011	0	12	43	21.7537	21.6205	21.8316	23.9235	24.1875	25.5803	20.259	20.9581	0	0.867117	35.8805	5.99003	0	66.7148
2011	5.5e-05	12	44	23.9101	21.6205	25.1425	23.9235	26.3409	25.5803	0	20.9581	0	3.59406	75.9857	8.71697	5.5e-05	143.72
2011	9.6e-05	12	45	26.1906	21.6205	27.0981	23.9235	28.6823	25.5803	24.5121	20.9581	0	3.29793	70.9106	8.42084	9.6e-05	115.197
2011	0	12	46	19.6016	21.6205	23.0408	23.9235	23.6253	25.5803	20.8397	20.9581	0	0	0	0	0	40.3392
2011	0.002247	12	47	26.5325	21.6205	26.9036	23.9235	28.6091	25.5803	24.0195	20.9581	0	2.93971	65.006	8.06263	0.0022445	128.734
2011	0	12	48	21.4258	21.6205	21.8936	23.9235	23.4384	25.5803	20.8803	20.9581	0	0.304373	29.4555	5.42729	0	82.0021
2011	8.7e-05	12	49	21.3166	21.6205	23.2716	23.9235	24.3954	25.5803	21.9012	20.9581	0	0.734743	34.3122	5.85766	8.7e-05	37.6814
2011	0	12	50	18.1642	21.6205	21.0798	23.9235	22.638	25.5803	20.6783	20.9581	0	0	0	0	0	52.6716
2011	0	12	51	18.7239	21.6205	18.5559	23.9235	21.0666	25.5803	17.4012	20.9581	0	2.08088	51.8948	7.2038	0	54.4385
2011	1e-06	12	52	24.4171	21.6205	24.0364	23.9235	26.3855	25.5803	20.8115	20.9581	0	1.39564	42.4916	6.51856	1e-06	55.3913
2011	0	12	53	21.6758	21.6205	22.917	23.9235	24.5873	25.5803	20.5918	20.9581	0	0.00793364	26.3256	5.13085	0	39.4682
2011	0	12	54	19.5113	21.6205	20.8447	23.9235	21.6695	25.5803	19.3241	20.9581	0	0.494768	31.5584	5.61768	0	20.856
2011	0.000104	12	55	25.2375	21.6205	26.8047	23.9235	26.2388	25.5803	25.289	20.9581	0	2.79037	62.6201	7.91329	0.000104	129.81
2011	1.1e-05	12	56	21.5359	21.6205	22.1039	23.9235	23.5974	25.5803	20.765	20.9581	0	0.607121	32.8333	5.73004	1.1e-05	38.7733
2011	1e-06	12	57	23.224	21.6205	23.2233	23.9235	24.8561	25.5803	20.9456	20.9581	0	0.967858	37.0975	6.09077	1e-06	69.654
2011	0	12	58	20.1137	21.6205	20.4594	23.9235	22.7404	25.5803	18.5946	20.9581	0	0	0	0	0	65.1119
2011	1e-06	12	59	23.8397	21.6205	25.3265	23.9235	25.6728	25.5803	23.0973	20.9581	0	1.39547	42.4893	6.51838	1e-06	73.2901
2011	1e-06	12	60	23.8092	21.6205	25.9761	23.9235	27.5178	25.5803	23.7468	20.9581	0	1.22162	40.2532	6.34454	1e-06	37.0261
2011	0.00073	12	61	25.6543	21.6205	26.4529	23.9235	28.2315	25.5803	24.3205	20.9581	0	1.02228	37.7635	6.1452	0.0007297	49.4977
2011	0.000113	12	62	25.3697	21.6205	25.5718	23.9235	26.1933	25.5803	23.8887	20.9581	0	3.03674	66.58	8.15966	0.000113	127.151
2011	0	12	63	21.9624	21.6205	22.3026	23.9235	23.4418	25.5803	20.8249	20.9581	0	2.52703	58.5217	7.64995	0	131.757
2011	3e-06	12	64	24.0985	21.6205	24.8679	23.9235	26.2896	25.5803	22.8812	20.9581	0	1.64131	45.7547	6.76422	3e-06	112.617
2011	4.7e-05	12	65	25.4373	21.6205	26.9516	23.9235	28.4604	25.5803	24.2632	20.9581	0	1.09876	38.7092	6.22167	4.7e-05	77.9094
2011	0.000251	12	66	21.6865	21.6205	21.2338	23.9235	23.3936	25.5803	18.9674	20.9581	0	0.673845	33.6024	5.79676	0.000251	55.6713
2011	0.000517	12	67	22.4703	21.6205	22.8035	23.9235	24.099	25.5803	21.1194	20.9581	0	1.84885	48.6056	6.97177	0.0005169	69.2114
2011	0.000174	12	68	25.67	21.6205	27.3952	23.9235	29.4487	25.5803	0	20.9581	0	2.66289	60.6188	7.78581	0.000174	125.93
2011	0.000574	12	69	22.1906	21.6205	25.1682	23.9235	25.984	25.5803	23.3451	20.9581	0	0.286821	29.2653	5.40974	0.0005738	55.0866
2011	0.003681	12	70	22.1426	21.6205	22.4869	23.9235	24.4598	25.5803	21.0952	20.9581	0	0.351015	29.9639	5.47393	0.0036742	47.5167
2011	0	12	71	20.5727	21.6205	21.575	23.9235	22.5475	25.5803	20.346	20.9581	0	-0.216432	24.0736	4.90648	0	48.7904
2011	1e-06	12	72	21.7276	21.6205	22.3408	23.9235	23.275	25.5803	21.1543	20.9581	0	0.282436	29.2178	5.40535	1e-06	53.8431
2011	4e-06	12	73	25.2293	21.6205	27.0986	23.9235	27.8567	25.5803	23.0029	20.9581	0	1.5668	44.7523	6.68972	4e-06	98.0676
2011	0	12	74	23.0355	21.6205	25.3566	23.9235	25.7607	25.5803	21.9047	20.9581	0	1.54143	44.4135	6.66435	0	49.4366
2011	0	12	75	20.1248	21.6205	21.3406	23.9235	22.8922	25.5803	19.5218	20.9581	0	0	0	0	0	63.2028
2011	1.8e-05	12	76	23.6454	21.6205	22.2917	23.9235	24.4103	25.5803	21.8666	20.9581	0	0.132838	27.6229	5.25575	1.8e-05	54.3515
2011	0	12	77	18.6092	21.6205	19.4299	23.9235	21.5979	25.5803	21.4585	20.9581	0	0	0	0	0	39.9477
2011	0	12	78	17.5094	21.6205	23.6709	23.9235	24.27	25.5803	0	20.9581	0	0.245202	28.8167	5.36812	0	89.2386
2011	0.0066	12	79	21.8495	21.6205	23.0802	23.9235	24.9021	25.5803	20.6782	20.9581	0	1.54281	44.4319	6.66573	0.0065783	45.6088
2011	0	12	80	17.6434	21.6205	20.8844	23.9235	21.6873	25.5803	17.9292	20.9581	0	0.445344	31.0055	5.56826	0	34.4245
2011	1.5e-05	12	81	22.4373	21.6205	23.9902	23.9235	24.4952	25.5803	21.3552	20.9581	0	0.977845	37.2193	6.10076	1.5e-05	103.984
2011	4e-06	12	82	25.01	21.6205	23.8875	23.9235	24.8177	25.5803	22.9029	20.9581	0	3.4395	73.315	8.56242	4e-06	141.133
2011	2e-06	12	83	22.2984	21.6205	23.1703	23.9235	24.0728	25.5803	21.1417	20.9581	0	1.0304	37.8633	6.15331	2e-06	94.9525
2011	0.00017	12	84	23.4895	21.6205	23.4925	23.9235	25.3421	25.5803	21.6481	20.9581	0	0.82744	35.4067	5.95036	0.00017	47.039
2011	2e-06	12	85	20.7214	21.6205	21.2786	23.9235	22.8532	25.5803	19.6988	20.9581	0	0.0248849	26.4999	5.1478	2e-06	34.3503
2011	0	12	86	20.8784	21.6205	21.1106	23.9235	23.1701	25.5803	20.5193	20.9581	0	-0.347376	22.8058	4.77554	0	41.2645
2011	9.5e-05	12	87	23.4847	21.6205	26.5812	23.9235	27.7969	25.5803	23.9294	20.9581	0	0.543104	32.1038	5.66602	9.5e-05	52.5091
2011	0	12	88	21.0987	21.6205	21.9288	23.9235	23.0741	25.5803	20.0458	20.9581	0	0.525431	31.9038	5.64835	0	52.7756
2011	0	12	89	19.8338	21.6205	21.5945	23.9235	23.2878	25.5803	20.1365	20.9581	0	0.151991	27.8246	5.27491	0	47.0526
2011	0	12	90	23.1503	21.6205	22.0979	23.9235	22.9762	25.5803	22.7783	20.9581	0	2.07114	51.7545	7.19406	0	110.311
2011	0	12	91	20.4468	21.6205	22.7644	23.9235	24.8172	25.5803	21.6474	20.9581	0	0	0	0	0	51.2965
2011	0	12	92	20.0711	21.6205	22.1235	23.9235	23.066	25.5803	22.243	20.9581	0	-0.223793	24.0014	4.89912	0	42.1108
2011	0	12	93	19.7181	21.6205	21.8605	23.9235	23.3892	25.5803	22.0218	20.9581	0	-0.0129861	26.1114	5.10993	0	51.5446
2011	0	12	94	21.9053	21.6205	21.6652	23.9235	23.1672	25.5803	19.8871	20.9581	0	1.31303	41.4215	6.43595	0	98.342
2011	0	12	95	18.2735	21.6205	21.1406	23.9235	22.8032	25.5803	20.5159	20.9581	0	1.239	40.474	6.36191	0	23.8969
2011	6e-06	12	96	24.3828	21.6205	26.0947	23.9235	26.4202	25.5803	23.4393	20.9581	0	2.10932	52.3052	7.23223	6e-06	79.6027
2011	0	12	97	20.4963	21.6205	22.0779	23.9235	23.2364	25.5803	20.5046	20.9581	0	2.19826	53.5997	7.32118	0	66.9986
2011	0.000418	12	98	21.9431	21.6205	25.3189	23.9235	26.7402	25.5803	22.9027	20.9581	0	0.322519	29.6528	5.44543	0.0004179	59.4455
2011	5e-06	12	99	20.7097	21.6205	21.9518	23.9235	23.003	25.5803	20.6575	20.9581	0	0.0518566	26.7783	5.17477	5e-06	37.3356
2011	0.000227	12	100	25.6448	21.6205	27.0421	23.9235	27.5302	25.5803	26.5286	20.9581	0	3.117	67.8962	8.23992	0.000227	139.41
2011	9e-06	12	101	24.4354	21.6205	25.8278	23.9235	26.9344	25.5803	23.0551	20.9581	0	3.02748	66.429	8.1504	9e-06	144.833
2011	0	12	102	20.5765	21.6205	20.7222	23.9235	23.6632	25.5803	18.359	20.9581	0	0.0481021	26.7394	5.17102	0	42.4134
2011	7e-06	12	103	23.3065	21.6205	24.364	23.9235	25.8503	25.5803	21.0442	20.9581	0	3.26333	70.3292	8.38625	7e-06	148.536
2011	0	12	104	21.5657	21.6205	24.5754	23.9235	24.943	25.5803	21.2113	20.9581	0	2.71445	61.4243	7.83737	0	83.7464
2011	0.000445	12	105	22.3535	21.6205	23.9939	23.9235	26.0873	25.5803	21.0054	20.9581	0	0.535694	32.0199	5.65861	0.0004449	59.7519
2011	5.7e-05	12	106	22.8162	21.6205	23.6717	23.9235	24.2696	25.5803	22.2039	20.9581	0	1.46697	43.4266	6.58988	5.7e-05	56.6374
2011	5e-06	12	107	21.9945	21.6205	24.5601	23.9235	25.8694	25.5803	22.7622	20.9581	0	-0.00437661	26.1994	5.11854	5e-06	43.2135
2011	0.001024	12	108	23.6613	21.6205	24.3681	23.9235	26.1795	25.5803	21.42	20.9581	0	0.216251	28.5067	5.33917	0.0010235	54.4541
2011	2e-06	12	109	24.4351	21.6205	25.9405	23.9235	26.9939	25.5803	23.6402	20.9581	0	1.15588	39.4233	6.2788	2e-06	90.4652
2011	0	12	110	24.0169	21.6205	24.7989	23.9235	26.2237	25.5803	23.0078	20.9581	0	1.81632	48.153	6.93924	0	108.05
2011	1e-06	12	111	20.5007	21.6205	23.249	23.9235	24.2412	25.5803	19.9554	20.9581	0	-0.375587	22.5371	4.74733	1e-06	26.9237
2011	1.6e-05	12	112	22.7239	21.6205	25.4633	23.9235	25.8459	25.5803	20.6598	20.9581	0	2.26676	54.6073	7.38968	1.6e-05	103.065
2011	7e-06	12	113	23.2153	21.6205	24.7449	23.9235	25.9352	25.5803	21.5862	20.9581	0	0.606377	32.8248	5.72929	7e-06	97.0621
2011	3e-06	12	114	24.7844	21.6205	26.9682	23.9235	28.3469	25.5803	24.7321	20.9581	0	0.0169829	26.4186	5.1399	3e-06	57.3361
2011	0	12	115	19.9771	21.6205	19.9559	23.9235	22.6565	25.5803	18.5955	20.9581	0	1.80348	47.975	6.9264	0	72.1145
2011	0.00041	12	116	23.1646	21.6205	26.6224	23.9235	27.2324	25.5803	23.5149	20.9581	0	2.23798	54.1828	7.3609	0.0004099	83.52
2011	0	12	117	20.8788	21.6205	21.6881	23.9235	23.6082	25.5803	19.6405	20.9581	0	0.597482	32.7229	5.7204	0	36.2101
2011	0.00093	12	118	25.5046	21.6205	26.8297	23.9235	26.3557	25.5803	24.6183	20.9581	0	3.56071	75.4053	8.68362	0.0009296	144.383
2011	0	12	119	18.8701	21.6205	19.7597	23.9235	21.8025	25.5803	20.6725	20.9581	0	0	0	0	0	36.2303
2011	0	12	120	21.2155	21.6205	22.1684	23.9235	23.7331	25.5803	18.6236	20.9581	0	0.309448	29.5106	5.43236	0	26.8811
2011	5e-06	12	121	19.1177	21.6205	21.6967	23.9235	22.2099	25.5803	18.7942	20.9581	0	0	0	0	5e-06	22.968
2011	0.000153	12	122	22.7079	21.6205	25.0549	23.9235	25.3184	25.5803	22.4155	20.9581	0	1.23736	40.4531	6.36028	0.000153	88.2313
2011	1e-06	12	123	22.6589	21.6205	24.1008	23.9235	24.6652	25.5803	20.5908	20.9581	0	1.8445	48.5449	6.96742	1e-06	103.57
2011	7.1e-05	12	124	24.9005	21.6205	26.0052	23.9235	27.0761	25.5803	22.6662	20.9581	0	3.67252	77.3597	8.79544	7.1e-05	142.414
2011	9e-06	12	125	18.2115	21.6205	21.1905	23.9235	22.2961	25.5803	18.4077	20.9581	0	0.676657	33.635	5.79957	9e-06	59.5668
2011	0	12	126	19.9587	21.6205	19.9828	23.9235	20.787	25.5803	18.78	20.9581	0	0	0	0	0	77.6092
2011	2e-06	12	127	24.45	21.6205	26.1232	23.9235	26.639	25.5803	21.629	20.9581	0	0.547743	32.1564	5.67066	2e-06	70.4604
2011	0	12	128	19.9451	21.6205	20.1985	23.9235	22.5986	25.5803	18.7983	20.9581	0	0.587272	32.6063	5.71019	0	72.8231
2011	0	12	129	18.1002	21.6205	17.1716	23.9235	20.7766	25.5803	17.7085	20.9581	0	-0.284109	23.414	4.83881	0	97.0621
2011	0	12	130	20.8267	21.6205	23.5589	23.9235	23.9593	25.5803	17.5302	20.9581	0	0.782157	34.8699	5.90507	0	47.3566
2011	0	12	131	22.2533	21.6205	23.6067	23.9235	24.5478	25.5803	19.8855	20.9581	0	1.88423	49.1	7.00714	0	50.2871
2011	0.00217	12	132	24.443	21.6205	25.6819	23.9235	27.4477	25.5803	23.5072	20.9581	0	0.0322909	26.5762	5.15521	0.0021676	68.1513
2011	0.033059	12	133	21.5563	21.6205	22.3521	23.9235	24.2688	25.5803	20.9298	20.9581	0	0.768423	34.7079	5.89134	0.0325243	28.8084
2011	0	12	134	21.2995	21.6205	21.6472	23.9235	24.0428	25.5803	20.6116	20.9581	0	0.272988	29.1158	5.3959	0	50.8207
2011	4.1e-05	12	135	23.7805	21.6205	24.8566	23.9235	25.818	25.5803	22.6983	20.9581	0	0.0782358	27.052	5.20115	4.1e-05	47.3654
2011	0	12	136	22.0158	21.6205	22.9505	23.9235	24.5937	25.5803	21.7128	20.9581	0	1.32127	41.5276	6.44419	0	103.63
2011	0.00258	12	137	27.1643	21.6205	28.0358	23.9235	30.3746	25.5803	26.2973	20.9581	0	2.55282	58.9169	7.67574	0.0025767	122.177
2011	6.4e-05	12	138	21.3714	21.6205	25.2638	23.9235	26.4805	25.5803	22.4906	20.9581	0	-0.645595	20.0464	4.47732	6.4e-05	77.0245
2011	2e-06	12	139	22.907	21.6205	25.297	23.9235	25.6325	25.5803	22.7288	20.9581	0	0.133894	27.6341	5.25681	2e-06	61.3049
2011	0	12	140	20.9602	21.6205	22.9334	23.9235	24.2114	25.5803	0	20.9581	0	0	0	0	0	92.8263
2011	9e-06	12	141	23.5767	21.6205	25.4194	23.9235	26.755	25.5803	22.1438	20.9581	0	2.35493	55.9182	7.47785	9e-06	54.598
2011	0.000254	12	142	20.3159	21.6205	22.8927	23.9235	23.8785	25.5803	20.8263	20.9581	0	1.02991	37.8572	6.15282	0.000254	28.9596
2011	0	12	143	19.652	21.6205	22.2417	23.9235	23.3696	25.5803	19.657	20.9581	0	0.496368	31.5764	5.61928	0	70.0179
2011	0	13	1	20.4117	22.7334	24.9326	24.0029	25.4399	24.7727	0	21.467	0	-0.0654513	27.2339	5.21861	0	68.2422
2011	0	13	2	21.7578	22.7334	20.6851	24.0029	23.2798	24.7727	20.7708	21.467	0	0.172961	29.7791	5.45702	0	57.2776
2011	0.016954	13	3	23.3972	22.7334	25.1436	24.0029	26.9964	24.7727	23.1065	21.467	0	-0.150215	26.3564	5.13385	0.0168119	51.0101
2011	0.006658	13	4	20.9938	22.7334	21.082	24.0029	23.04	24.7727	20.2974	21.467	0	0.0782074	28.7539	5.36227	0.0066359	43.1632
2011	0.574387	13	5	24.6786	22.7334	26.3288	24.0029	27.9651	24.7727	24.9062	21.467	1	2.98957	68.453	8.27363	0.453866	140.884
2011	9.46993	13	6	24.8043	22.7334	25.8606	24.0029	26.7897	24.7727	23.8581	21.467	1	3.03437	69.1963	8.31843	2.34851	131.884
2011	0.000942	13	7	21.836	22.7334	24.2495	24.0029	24.9122	24.7727	22.224	21.467	0	0.959567	38.9829	6.24363	0.0009416	56.7328
2011	0	13	8	18.5312	22.7334	18.6356	24.0029	21.5279	24.7727	15.026	21.467	0	-0.751826	20.5412	4.53224	0	73.041
2011	3.26382	13	9	25.3765	22.7334	26.5038	24.0029	26.9822	24.7727	25.8208	21.467	1	2.47697	60.2336	7.76103	1.45016	122.081
2011	1e-06	13	10	19.8358	22.7334	20.9484	24.0029	23.0929	24.7727	18.8988	21.467	0	0.405296	32.3688	5.68936	1e-06	38.3354
2011	0.001544	13	11	19.8466	22.7334	21.5996	24.0029	23.2148	24.7727	18.7843	21.467	0	0.623318	34.8972	5.90738	0.0015428	38.3354
2011	1e-06	13	12	21.6205	22.7334	23.9235	24.0029	25.5803	24.7727	20.9581	21.467	0	-0.0805732	27.0763	5.20349	1e-06	50.4282
2011	0	13	14	21.9159	22.7334	23.7014	24.0029	24.0828	24.7727	20.4759	21.467	0	2.52702	61.0129	7.81108	0	69.2664
2011	5e-06	13	15	21.2483	22.7334	22.1796	24.0029	23.6488	24.7727	19.9717	21.467	0	-0.392876	23.9237	4.89119	5e-06	29.5052
2011	0.058308	13	16	19.645	22.7334	20.2184	24.0029	21.1023	24.7727	18.373	21.467	0	0	0	0	0.0566714	41.578
2011	0.003368	13	17	20.6699	22.7334	22.8243	24.0029	23.8998	24.7727	20.5712	21.467	0	-0.787424	20.2198	4.49664	0.0033623	49.8063
2011	0.00193	13	18	24.3337	22.7334	26.2665	24.0029	28.5927	24.7727	25.3524	21.467	0	0.415321	32.483	5.69938	0.0019281	32.8393
2011	0.000481	13	19	20.9844	22.7334	20.5402	24.0029	22.2617	24.7727	19.9458	21.467	0	2.18497	55.7865	7.46903	0.0004809	108.885
2011	0	13	20	20.0335	22.7334	23.239	24.0029	23.6424	24.7727	20.3539	21.467	0	1.22315	42.3438	6.50721	0	106.557
2011	0	13	21	18.2208	22.7334	20.3133	24.0029	21.2982	24.7727	17.2541	21.467	0	0	0	0	0	95.8474
2011	0	13	22	20.538	22.7334	22.5859	24.0029	23.4545	24.7727	19.4964	21.467	0	1.46924	45.607	6.7533	0	95.6463
2011	0.242849	13	23	25.1698	22.7334	26.8576	24.0029	28.2125	24.7727	24.3697	21.467	1	2.99018	68.4631	8.27425	0.217406	145.47
2011	22.3663	13	24	25.4041	22.7334	26.5688	24.0029	27.2737	24.7727	23.7565	21.467	1	3.3682	74.8617	8.65227	3.15129	150.409
2011	0.006794	13	25	23.2814	22.7334	25.1231	24.0029	26.2537	24.7727	23.9075	21.467	0	1.08348	40.5456	6.36754	0.006771	102.649
2011	0.05766	13	26	26.0268	22.7334	28.2231	24.0029	29.6528	24.7727	26.3583	21.467	0	1.34436	43.936	6.62843	0.0560589	55.9641
2011	0	13	27	20.7412	22.7334	23.2611	24.0029	23.9586	24.7727	19.5258	21.467	0	-0.477971	23.0985	4.80609	0	25.3402
2011	1e-06	13	28	21.3441	22.7334	22.4567	24.0029	24.1034	24.7727	20.2975	21.467	0	0.0880268	28.8593	5.37209	1e-06	57.5035
2011	0	13	29	20.1987	22.7334	23.1136	24.0029	23.3936	24.7727	19.5136	21.467	0	0	0	0	0	68.7416
2011	0.005977	13	30	22.4538	22.7334	24.7882	24.0029	26.5372	24.7727	23.4075	21.467	0	0.309318	31.2859	5.59338	0.0059592	39.76
2011	0	13	31	20.1883	22.7334	19.0969	24.0029	21.347	24.7727	18.4429	21.467	0	-0.173428	26.1186	5.11063	0	79.9098
2011	0.00035	13	32	22.4781	22.7334	22.8397	24.0029	24.4672	24.7727	21.7288	21.467	0	0.912992	38.4035	6.19705	0.0003499	87.262
2011	1.91804	13	33	23.0797	22.7334	22.1605	24.0029	24.0398	24.7727	24.4232	21.467	1	2.07611	54.1722	7.36017	1.07091	100.69
2011	4.73357	13	34	23.9393	22.7334	25.6497	24.0029	26.1524	24.7727	22.1557	21.467	1	1.2944	43.2762	6.57846	1.74634	109.621
2011	4.23262	13	35	26.2677	22.7334	27.9889	24.0029	28.9513	24.7727	25.3035	21.467	1	3.1065	70.4015	8.39056	1.65491	131.158
2011	0.940052	13	36	24.9338	22.7334	25.4929	24.0029	26.5639	24.7727	23.3303	21.467	1	3.02923	69.1108	8.31329	0.662715	139.209
2011	0	13	37	22.485	22.7334	22.8469	24.0029	24.7842	24.7727	21.5106	21.467	0	0.132322	29.3372	5.41638	0	54.1856
2011	0	13	38	22.0064	22.7334	25.0107	24.0029	26.0217	24.7727	21.6676	21.467	0	0.103301	29.0237	5.38736	0	46.8353
2011	0.000797	13	39	21.1892	22.7334	23.8621	24.0029	25.0962	24.7727	20.2864	21.467	0	-0.177097	26.0811	5.10696	0.0007967	44.0716
2011	0	13	40	23.675	22.7334	24.0524	24.0029	26.1871	24.7727	0	21.467	0	0.940057	38.7397	6.22412	0	44.394
2011	0.504884	13	41	25.6171	22.7334	26.441	24.0029	28.0222	24.7727	24.0129	21.467	1	1.61634	47.6155	6.9004	0.408716	101.501
2011	0	13	42	22.4562	22.7334	23.3944	24.0029	23.8756	24.7727	20.8358	21.467	0	2.00182	53.0841	7.28588	0	118.481
2011	0	13	43	21.7537	22.7334	21.8316	24.0029	24.1875	24.7727	20.259	21.467	0	0.786544	36.8523	6.07061	0	48.2199
2011	0	13	44	23.9101	22.7334	25.1425	24.0029	26.3409	24.7727	0	21.467	0	3.51349	77.3969	8.79755	0	145.862
2011	5.07127	13	45	26.1906	22.7334	27.0981	24.0029	28.6823	24.7727	24.5121	21.467	1	3.21735	72.2741	8.50141	1.80357	108.547
2011	0	13	46	19.6016	22.7334	23.0408	24.0029	23.6253	24.7727	20.8397	21.467	0	0	0	0	0	48.275
2011	24.7537	13	47	26.5325	22.7334	26.9036	24.0029	28.6091	24.7727	24.0195	21.467	1	2.85914	66.3118	8.1432	3.24858	125.867
2011	0.017237	13	48	21.4258	22.7334	21.8936	24.0029	23.4384	24.7727	20.8803	21.467	0	0.2238	30.3365	5.50786	0.0170901	69.3186
2011	0.000106	13	49	21.3166	22.7334	23.2716	24.0029	24.3954	24.7727	21.9012	21.467	0	0.654169	35.2626	5.93823	0.000106	40.024
2011	6e-06	13	50	18.1642	22.7334	21.0798	24.0029	22.638	24.7727	20.6783	21.467	0	0	0	0	6e-06	59.7914
2011	0	13	51	18.7239	22.7334	18.5559	24.0029	21.0666	24.7727	17.4012	21.467	0	2.00031	53.0621	7.28437	0	54.3068
2011	0.623149	13	52	24.4171	22.7334	24.0364	24.0029	26.3855	24.7727	20.8115	21.467	1	1.31507	43.5485	6.59913	0.484368	54.9419
2011	0.000187	13	53	21.6758	22.7334	22.917	24.0029	24.5873	24.7727	20.5918	21.467	0	-0.0726395	27.1589	5.21142	0.000187	39.8922
2011	0	13	54	19.5113	22.7334	20.8447	24.0029	21.6695	24.7727	19.3241	21.467	0	0.414195	32.4701	5.69826	0	33.5124
2011	0.011836	13	55	25.2375	22.7334	26.8047	24.0029	26.2388	24.7727	25.289	21.467	0	2.7098	63.9018	7.99386	0.0117665	127.105
2011	0	13	56	21.5359	22.7334	22.1039	24.0029	23.5974	24.7727	20.765	21.467	0	0.526548	33.7632	5.81061	0	41.4665
2011	2.4481	13	57	23.224	22.7334	23.2233	24.0029	24.8561	24.7727	20.9456	21.467	1	0.887285	38.0855	6.17135	1.23782	76.8081
2011	0	13	58	20.1137	22.7334	20.4594	24.0029	22.7404	24.7727	18.5946	21.467	0	0	0	0	0	69.0469
2011	0.564722	13	59	23.8397	22.7334	25.3265	24.0029	25.6728	24.7727	23.0973	21.467	1	1.31489	43.5462	6.59896	0.447708	78.6965
2011	0.002469	13	60	23.8092	22.7334	25.9761	24.0029	27.5178	24.7727	23.7468	21.467	0	1.14105	41.282	6.42511	0.002466	34.8078
2011	0.013367	13	61	25.6543	22.7334	26.4529	24.0029	28.2315	24.7727	24.3205	21.467	0	0.941709	38.7602	6.22577	0.0132784	34.7688
2011	3.60211	13	62	25.3697	22.7334	25.5718	24.0029	26.1933	24.7727	23.8887	21.467	1	2.95617	67.9014	8.24023	1.52652	128.341
2011	0.013902	13	63	21.9624	22.7334	22.3026	24.0029	23.4418	24.7727	20.8249	21.467	0	2.44646	59.761	7.73052	0.0138063	138.038
2011	0.748241	13	64	24.0985	22.7334	24.8679	24.0029	26.2896	24.7727	22.8812	21.467	1	1.56074	46.8513	6.8448	0.55861	97.9359
2011	3.4037	13	65	25.4373	22.7334	26.9516	24.0029	28.4604	24.7727	24.2632	21.467	1	1.01818	39.7183	6.30225	1.48244	83.0485
2011	1e-06	13	66	21.6865	22.7334	21.2338	24.0029	23.3936	24.7727	18.9674	21.467	0	0.593272	34.5431	5.87733	1e-06	65.4351
2011	0.006525	13	67	22.4703	22.7334	22.8035	24.0029	24.099	24.7727	21.1194	21.467	0	1.76828	49.7355	7.05234	0.0065038	50.1892
2011	8.23207	13	68	25.67	22.7334	27.3952	24.0029	29.4487	24.7727	0	21.467	1	2.58232	61.8799	7.86638	2.22268	128.151
2011	0.018297	13	69	22.1906	22.7334	25.1682	24.0029	25.984	24.7727	23.3451	21.467	0	0.206247	30.1435	5.49031	0.0181316	60.4342
2011	5e-06	13	70	22.1426	22.7334	22.4869	24.0029	24.4598	24.7727	21.0952	21.467	0	0.270442	30.8525	5.5545	5e-06	39.145
2011	0.001767	13	71	20.5727	22.7334	21.575	24.0029	22.5475	24.7727	20.346	21.467	0	-0.297005	24.8707	4.98706	0.0017654	51.6445
2011	0.001289	13	72	21.7276	22.7334	22.3408	24.0029	23.275	24.7727	21.1543	21.467	0	0.201863	30.0954	5.48593	0.0012882	70.135
2011	0.206135	13	73	25.2293	22.7334	27.0986	24.0029	27.8567	24.7727	23.0029	21.467	1	1.48623	45.8368	6.77029	0.187421	95.5367
2011	0	13	74	23.0355	22.7334	25.3566	24.0029	25.7607	24.7727	21.9047	21.467	0	1.46086	45.4939	6.74492	0	45.5758
2011	0	13	75	20.1248	22.7334	21.3406	24.0029	22.8922	24.7727	19.5218	21.467	0	0	0	0	0	78.1194
2011	0.008856	13	76	23.6454	22.7334	22.2917	24.0029	24.4103	24.7727	21.8666	21.467	0	0.0522647	28.4764	5.33633	0.008817	46.3566
2011	0	13	77	18.6092	22.7334	19.4299	24.0029	21.5979	24.7727	21.4585	21.467	0	0	0	0	0	47.3898
2011	0	13	78	17.5094	22.7334	23.6709	24.0029	24.27	24.7727	0	21.467	0	0.164629	29.6882	5.44869	0	86.4547
2011	0	13	79	21.8495	22.7334	23.0802	24.0029	24.9021	24.7727	20.6782	21.467	0	1.46224	45.5126	6.7463	0	46.5049
2011	9e-06	13	80	17.6434	22.7334	20.8844	24.0029	21.6873	24.7727	17.9292	21.467	0	0.364771	31.9093	5.64883	9e-06	26.8259
2011	0	13	81	22.4373	22.7334	23.9902	24.0029	24.4952	24.7727	21.3552	21.467	0	0.897272	38.2089	6.18133	0	107.83
2011	7.94521	13	82	25.01	22.7334	23.8875	24.0029	24.8177	24.7727	22.9029	21.467	1	3.35893	74.7013	8.64299	2.19112	146.776
2011	0	13	83	22.2984	22.7334	23.1703	24.0029	24.0728	24.7727	21.1417	21.467	0	0.949822	38.8613	6.23388	0	96.7268
2011	5.6e-05	13	84	23.4895	22.7334	23.4925	24.0029	25.3421	24.7727	21.6481	21.467	0	0.746867	36.3721	6.03093	5.6e-05	34.2801
2011	0.023872	13	85	20.7214	22.7334	21.2786	24.0029	22.8532	24.7727	19.6988	21.467	0	-0.0556883	27.3359	5.22837	0.0235915	45.7611
2011	0	13	86	20.8784	22.7334	21.1106	24.0029	23.1701	24.7727	20.5193	21.467	0	-0.427949	23.5818	4.85611	0	52.4631
2011	7e-06	13	87	23.4847	22.7334	26.5812	24.0029	27.7969	24.7727	23.9294	21.467	0	0.462531	33.0233	5.74659	7e-06	50.1587
2011	0.05251	13	88	21.0987	22.7334	21.9288	24.0029	23.0741	24.7727	20.0458	21.467	0	0.444858	32.8205	5.72892	0.0511778	42.7806
2011	1e-06	13	89	19.8338	22.7334	21.5945	24.0029	23.2878	24.7727	20.1365	21.467	0	0.0714182	28.6812	5.35548	1e-06	34.365
2011	0	13	90	23.1503	22.7334	22.0979	24.0029	22.9762	24.7727	22.7783	21.467	0	1.99057	52.9203	7.27463	0	119.231
2011	0	13	91	20.4468	22.7334	22.7644	24.0029	24.8172	24.7727	21.6474	21.467	0	0	0	0	0	43.2574
2011	0.000111	13	92	20.0711	22.7334	22.1235	24.0029	23.066	24.7727	22.243	21.467	0	-0.304366	24.7974	4.9797	0.000111	65.3527
2011	7e-06	13	93	19.7181	22.7334	21.8605	24.0029	23.3892	24.7727	22.0218	21.467	0	-0.0935592	26.9413	5.1905	7e-06	48.505
2011	1.1e-05	13	94	21.9053	22.7334	21.6652	24.0029	23.1672	24.7727	19.8871	21.467	0	1.23246	42.4651	6.51652	1.1e-05	108.057
2011	0	13	95	18.2735	22.7334	21.1406	24.0029	22.8032	24.7727	20.5159	21.467	0	1.15843	41.5057	6.44249	0	43.2158
2011	0.003464	13	96	24.3828	22.7334	26.0947	24.0029	26.4202	24.7727	23.4393	21.467	0	2.02874	53.4771	7.3128	0.003458	74.2375
2011	4e-06	13	97	20.4963	22.7334	22.0779	24.0029	23.2364	24.7727	20.5046	21.467	0	2.11769	54.7859	7.40175	4e-06	75.8773
2011	1e-06	13	98	21.9431	22.7334	25.3189	24.0029	26.7402	24.7727	22.9027	21.467	0	0.241946	30.5368	5.52601	1e-06	55.2386
2011	0	13	99	20.7097	22.7334	21.9518	24.0029	23.003	24.7727	20.6575	21.467	0	-0.0287166	27.6187	5.25535	0	50.4378
2011	28.3842	13	100	25.6448	22.7334	27.0421	24.0029	27.5302	24.7727	26.5286	21.467	1	3.03643	69.2306	8.32049	3.38046	140.995
2011	0.350432	13	101	24.4354	22.7334	25.8278	24.0029	26.9344	24.7727	23.0551	21.467	1	2.94691	67.7489	8.23097	0.300424	149.394
2011	0	13	102	20.5765	22.7334	20.7222	24.0029	23.6632	24.7727	18.359	21.467	0	-0.0324711	27.5792	5.25159	0	39.616
2011	0.015923	13	103	23.3065	22.7334	24.364	24.0029	25.8503	24.7727	21.0442	21.467	0	3.18276	71.6871	8.46682	0.0157976	153.678
2011	0	13	104	21.5657	22.7334	24.5754	24.0029	24.943	24.7727	21.2113	21.467	0	2.63388	62.6938	7.91794	0	84.2208
2011	8.9e-05	13	105	22.3535	22.7334	23.9939	24.0029	26.0873	24.7727	21.0054	21.467	0	0.45512	32.9382	5.73918	8.9e-05	47.4954
2011	0.041817	13	106	22.8162	22.7334	23.6717	24.0029	24.2696	24.7727	22.2039	21.467	0	1.3864	44.495	6.67046	0.0409663	69.8197
2011	0.018243	13	107	21.9945	22.7334	24.5601	24.0029	25.8694	24.7727	22.7622	21.467	0	-0.0849498	27.0308	5.19911	0.0180786	43.6452
2011	6.2e-05	13	108	23.6613	22.7334	24.3681	24.0029	26.1795	24.7727	21.42	21.467	0	0.135678	29.3736	5.41974	6.2e-05	38.2613
2011	0.237292	13	109	24.4351	22.7334	25.9405	24.0029	26.9939	24.7727	23.6402	21.467	1	1.07531	40.4416	6.35937	0.212925	91.5206
2011	0.003268	13	110	24.0169	22.7334	24.7989	24.0029	26.2237	24.7727	23.0078	21.467	0	1.73575	49.2777	7.01981	0.0032627	113.993
2011	0	13	111	20.5007	22.7334	23.249	24.0029	24.2412	24.7727	19.9554	21.467	0	-0.45616	23.3087	4.8279	0	47.6389
2011	0.000694	13	112	22.7239	22.7334	25.4633	24.0029	25.8459	24.7727	20.6598	21.467	0	2.18619	55.8046	7.47025	0.0006938	100.833
2011	0.299643	13	113	23.2153	22.7334	24.7449	24.0029	25.9352	24.7727	21.5862	21.467	1	0.525804	33.7545	5.80987	0.26209	92.9632
2011	0.122681	13	114	24.7844	22.7334	26.9682	24.0029	28.3469	24.7727	24.7321	21.467	1	-0.0635903	27.2533	5.22047	0.11572	48.4589
2011	0	13	115	19.9771	22.7334	19.9559	24.0029	22.6565	24.7727	18.5955	21.467	0	1.72291	49.0977	7.00697	0	59.4411
2011	0.007645	13	116	23.1646	22.7334	26.6224	24.0029	27.2324	24.7727	23.5149	21.467	0	2.15741	55.3755	7.44147	0.0076159	65.162
2011	0.000104	13	117	20.8788	22.7334	21.6881	24.0029	23.6082	24.7727	19.6405	21.467	0	0.516909	33.6513	5.80097	0.000104	30.0213
2011	0.075391	13	118	25.5046	22.7334	26.8297	24.0029	26.3557	24.7727	24.6183	21.467	0	3.48013	76.8111	8.76419	0.0726843	145.382
2011	5.7e-05	13	119	18.8701	22.7334	19.7597	24.0029	21.8025	24.7727	20.6725	21.467	0	0	0	0	5.7e-05	51.2233
2011	2e-06	13	120	21.2155	22.7334	22.1684	24.0029	23.7331	24.7727	18.6236	21.467	0	0.228875	30.3925	5.51294	2e-06	39.9549
2011	0.000587	13	121	19.1177	22.7334	21.6967	24.0029	22.2099	24.7727	18.7942	21.467	0	0	0	0	0.0005868	41.9866
2011	0	13	122	22.7079	22.7334	25.0549	24.0029	25.3184	24.7727	22.4155	21.467	0	1.15679	41.4846	6.44085	0	95.0019
2011	2.48318	13	123	22.6589	22.7334	24.1008	24.0029	24.6652	24.7727	20.5908	21.467	1	1.76393	49.6742	7.04799	1.24795	110.439
2011	8.34882	13	124	24.9005	22.7334	26.0052	24.0029	27.0761	24.7727	22.6662	21.467	1	3.59195	78.7836	8.87601	2.23525	145.629
2011	0	13	125	18.2115	22.7334	21.1905	24.0029	22.2961	24.7727	18.4077	21.467	0	0.596084	34.5761	5.88015	0	42.659
2011	0.007973	13	126	19.9587	22.7334	19.9828	24.0029	20.787	24.7727	18.78	21.467	0	0	0	0	0.0079414	79.9939
2011	0.001105	13	127	24.45	22.7334	26.1232	24.0029	26.639	24.7727	21.629	21.467	0	0.467169	33.0767	5.75123	0.0011044	52.4588
2011	0	13	128	19.9451	22.7334	20.1985	24.0029	22.5986	24.7727	18.7983	21.467	0	0.506699	33.5329	5.79076	0	71.8149
2011	0	13	129	18.1002	22.7334	17.1716	24.0029	20.7766	24.7727	17.7085	21.467	0	-0.364683	24.2003	4.91938	0	92.9632
2011	0	13	130	20.8267	22.7334	23.5589	24.0029	23.9593	24.7727	17.5302	21.467	0	0.701584	35.828	5.98565	0	59.3918
2011	1e-06	13	131	22.2533	22.7334	23.6067	24.0029	24.5478	24.7727	19.8855	21.467	0	1.80365	50.2357	7.08772	1e-06	26.3919
2011	0	13	132	24.443	22.7334	25.6819	24.0029	27.4477	24.7727	23.5072	21.467	0	-0.0482823	27.4134	5.23578	0	41.3306
2011	0	13	133	21.5563	22.7334	22.3521	24.0029	24.2688	24.7727	20.9298	21.467	0	0.68785	35.6637	5.97191	0	24.3173
2011	2e-06	13	134	21.2995	22.7334	21.6472	24.0029	24.0428	24.7727	20.6116	21.467	0	0.192415	29.9918	5.47648	2e-06	47.2572
2011	0.755486	13	135	23.7805	22.7334	24.8566	24.0029	25.818	24.7727	22.6983	21.467	1	-0.00233741	27.8966	5.28172	0.562746	39.29
2011	8e-06	13	136	22.0158	22.7334	22.9505	24.0029	24.5937	24.7727	21.7128	21.467	0	1.2407	42.5725	6.52476	8e-06	111.583
2011	18.1135	13	137	27.1643	22.7334	28.0358	24.0029	30.3746	24.7727	26.2973	21.467	1	2.47225	60.1603	7.75631	2.95039	119.331
2011	0	13	138	21.3714	22.7334	25.2638	24.0029	26.4805	24.7727	22.4906	21.467	0	-0.726168	20.7744	4.55789	0	78.0377
2011	0.001674	13	139	22.907	22.7334	25.297	24.0029	25.6325	24.7727	22.7288	21.467	0	0.0533213	28.4877	5.33738	0.0016726	64.0477
2011	1e-06	13	140	20.9602	22.7334	22.9334	24.0029	24.2114	24.7727	0	21.467	0	0	0	0	1e-06	88.6019
2011	0.003472	13	141	23.5767	22.7334	25.4194	24.0029	26.755	24.7727	22.1438	21.467	0	2.27436	57.1297	7.55842	0.003466	51.9869
2011	0	13	142	20.3159	22.7334	22.8927	24.0029	23.8785	24.7727	20.8263	21.467	0	0.949333	38.8552	6.23339	0	40.1944
2011	1e-06	13	143	19.652	22.7334	22.2417	24.0029	23.3696	24.7727	19.657	21.467	0	0.415795	32.4884	5.69986	1e-06	73.9574
2011	0	14	1	20.4117	21.9159	24.9326	23.7014	25.4399	24.0828	0	20.4759	0	-2.59247	59.9947	7.74563	0	34.1354
2011	0	14	2	21.7578	21.9159	20.6851	23.7014	23.2798	24.0828	20.7708	20.4759	0	-2.35405	63.7449	7.98404	0	75.2089
2011	0.023752	14	3	23.3972	21.9159	25.1436	23.7014	26.9964	24.0828	23.1065	20.4759	0	-2.67723	58.6888	7.66086	0.0234743	73.9026
2011	0	14	4	20.9938	21.9159	21.082	23.7014	23.04	24.0828	20.2974	20.4759	0	-2.44881	62.2408	7.88929	0	51.5122
2011	0.380613	14	5	24.6786	21.9159	26.3288	23.7014	27.9651	24.0828	24.9062	20.4759	1	0.462552	116.654	10.8006	0.322528	173.391
2011	0.070892	14	6	24.8043	21.9159	25.8606	23.7014	26.7897	24.0828	23.8581	20.4759	0	0.507353	117.624	10.8454	0.0684919	164.812
2011	5e-06	14	7	21.836	21.9159	24.2495	23.7014	24.9122	24.0828	22.224	20.4759	0	-1.56745	76.9242	8.77065	5e-06	38.0291
2011	0	14	8	18.5312	21.9159	18.6356	23.7014	21.5279	24.0828	15.026	20.4759	0	-3.27884	49.833	7.05925	0	38.384
2011	0.171572	14	9	25.3765	21.9159	26.5038	23.7014	26.9822	24.0828	25.8208	20.4759	1	-0.0500472	105.844	10.2881	0.158346	156.376
2011	0	14	10	19.8358	21.9159	20.9484	23.7014	23.0929	24.0828	18.8988	20.4759	0	-2.12172	67.5088	8.21637	0	50.4282
2011	0.000181	14	11	19.8466	21.9159	21.5996	23.7014	23.2148	24.0828	18.7843	20.4759	0	-1.9037	71.139	8.4344	0.000181	42.923
2011	0.000142	14	12	21.6205	21.9159	23.9235	23.7014	25.5803	24.0828	20.9581	20.4759	0	-2.60759	59.7607	7.7305	0.000142	42.923
2011	0.000643	14	13	22.7334	21.9159	24.0029	23.7014	24.7727	24.0828	21.467	20.4759	0	-2.52702	61.0129	7.81108	0.0006428	59.7828
2011	0.025756	14	15	21.2483	21.9159	22.1796	23.7014	23.6488	24.0828	19.9717	20.4759	0	-2.91989	55.0297	7.4182	0.0254299	45.3734
2011	0.000442	14	16	19.645	21.9159	20.2184	23.7014	21.1023	24.0828	18.373	20.4759	0	0	0	0	0.0004419	62.6412
2011	0.001276	14	17	20.6699	21.9159	22.8243	23.7014	23.8998	24.0828	20.5712	20.4759	0	-3.31444	49.3317	7.02365	0.0012752	37.2421
2011	0.008784	14	18	24.3337	21.9159	26.2665	23.7014	28.5927	24.0828	25.3524	20.4759	0	-2.11169	67.6736	8.2264	0.0087456	57.1985
2011	0.009676	14	19	20.9844	21.9159	20.5402	23.7014	22.2617	24.0828	19.9458	20.4759	0	-0.342044	99.921	9.99605	0.0096295	141.639
2011	0	14	20	20.0335	21.9159	23.239	23.7014	23.6424	24.0828	20.3539	20.4759	0	-1.30387	81.6172	9.03423	0	127.056
2011	6e-06	14	21	18.2208	21.9159	20.3133	23.7014	21.2982	24.0828	17.2541	20.4759	0	0	0	0	6e-06	120.453
2011	3e-06	14	22	20.538	21.9159	22.5859	23.7014	23.4545	24.0828	19.4964	20.4759	0	-1.05778	86.1242	9.28031	3e-06	126.059
2011	0.360227	14	23	25.1698	21.9159	26.8576	23.7014	28.2125	24.0828	24.3697	20.4759	1	0.463168	116.667	10.8013	0.307652	177.964
2011	2.04733	14	24	25.4041	21.9159	26.5688	23.7014	27.2737	24.0828	23.7565	20.4759	1	0.841189	124.976	11.1793	1.11426	182.564
2011	0.002568	14	25	23.2814	21.9159	25.1231	23.7014	26.2537	24.0828	23.9075	20.4759	0	-1.44353	79.1132	8.89456	0.0025647	135.782
2011	0.109073	14	26	26.0268	21.9159	28.2231	23.7014	29.6528	24.0828	26.3583	20.4759	1	-1.18265	83.8221	9.15544	0.103525	62.0761
2011	0	14	27	20.7412	21.9159	23.2611	23.7014	23.9586	24.0828	19.5258	20.4759	0	-3.00499	53.7745	7.33311	0	23.0074
2011	8.7e-05	14	28	21.3441	21.9159	22.4567	23.7014	24.1034	24.0828	20.2975	20.4759	0	-2.43899	62.3959	7.8991	8.7e-05	19.7673
2011	0	14	29	20.1987	21.9159	23.1136	23.7014	23.3936	24.0828	19.5136	20.4759	0	0	0	0	0	34.6211
2011	0.011442	14	30	22.4538	21.9159	24.7882	23.7014	26.5372	24.0828	23.4075	20.4759	0	-2.2177	65.9408	8.1204	0.011377	62.4733
2011	0	14	31	20.1883	21.9159	19.0969	23.7014	21.347	24.0828	18.4429	20.4759	0	-2.70044	58.3337	7.63765	0	112.112
2011	0	14	32	22.4781	21.9159	22.8397	23.7014	24.4672	24.0828	21.7288	20.4759	0	-1.61402	76.1094	8.72407	0	120.496
2011	0.00088	14	33	23.0797	21.9159	22.1605	23.7014	24.0398	24.0828	24.4232	20.4759	0	-0.450905	97.7565	9.88719	0.0008796	133.197
2011	0.003831	14	34	23.9393	21.9159	25.6497	23.7014	26.1524	24.0828	22.1557	20.4759	0	-1.23262	82.9097	9.10548	0.0038237	138.856
2011	1.29297	14	35	26.2677	21.9159	27.9889	23.7014	28.9513	24.0828	25.3035	20.4759	1	0.57948	119.193	10.9176	0.829846	164.909
2011	0.209696	14	36	24.9338	21.9159	25.4929	23.7014	26.5639	24.0828	23.3303	20.4759	1	0.50221	117.512	10.8403	0.190369	173.2
2011	0	14	37	22.485	21.9159	22.8469	23.7014	24.7842	24.0828	21.5106	20.4759	0	-2.39469	63.0976	7.9434	0	62.0789
2011	0.000367	14	38	22.0064	21.9159	25.0107	23.7014	26.0217	24.0828	21.6676	20.4759	0	-2.42371	62.6374	7.91438	0.0003669	23.095
2011	0	14	39	21.1892	21.9159	23.8621	23.7014	25.0962	24.0828	20.2864	20.4759	0	-2.70411	58.2777	7.63398	0	38.389
2011	0	14	40	23.675	21.9159	24.0524	23.7014	26.1871	24.0828	0	20.4759	0	-1.58696	76.5824	8.75113	0	23.9855
2011	0.277744	14	41	25.6171	21.9159	26.441	23.7014	28.0222	24.0828	24.0129	20.4759	1	-0.910679	88.8761	9.42741	0.245096	132.082
2011	0	14	42	22.4562	21.9159	23.3944	23.7014	23.8756	24.0828	20.8358	20.4759	0	-0.525194	96.293	9.8129	0	152.228
2011	1e-06	14	43	21.7537	21.9159	21.8316	23.7014	24.1875	24.0828	20.259	20.4759	0	-1.74047	73.9191	8.59762	1e-06	32.696
2011	0.361997	14	44	23.9101	21.9159	25.1425	23.7014	26.3409	24.0828	0	20.4759	1	0.98647	128.246	11.3246	0.308952	179.059
2011	2.62323	14	45	26.1906	21.9159	27.0981	23.7014	28.6823	24.0828	24.5121	20.4759	1	0.690337	121.626	11.0284	1.28736	142.863
2011	0	14	46	19.6016	21.9159	23.0408	23.7014	23.6253	24.0828	20.8397	20.4759	0	0	0	0	0	33.9145
2011	5.0696	14	47	26.5325	21.9159	26.9036	23.7014	28.6091	24.0828	24.0195	20.4759	1	0.332124	113.854	10.6702	1.80329	160.144
2011	0.00159	14	48	21.4258	21.9159	21.8936	23.7014	23.4384	24.0828	20.8803	20.4759	0	-2.30322	64.5593	8.03488	0.0015887	102.922
2011	0	14	49	21.3166	21.9159	23.2716	23.7014	24.3954	24.0828	21.9012	20.4759	0	-1.87285	71.6604	8.46525	0	70.5704
2011	0	14	50	18.1642	21.9159	21.0798	23.7014	22.638	24.0828	20.6783	20.4759	0	0	0	0	0	31.9738
2011	0	14	51	18.7239	21.9159	18.5559	23.7014	21.0666	24.0828	17.4012	20.4759	0	-0.526704	96.2634	9.81139	0	28.6885
2011	0.011468	14	52	24.4171	21.9159	24.0364	23.7014	26.3855	24.0828	20.8115	20.4759	0	-1.21195	83.2865	9.12614	0.0114027	85.3613
2011	0.002008	14	53	21.6758	21.9159	22.917	23.7014	24.5873	24.0828	20.5918	20.4759	0	-2.59966	59.8834	7.73844	0.002006	29.6472
2011	0.011908	14	54	19.5113	21.9159	20.8447	23.7014	21.6695	24.0828	19.3241	20.4759	0	-2.11282	67.6551	8.22527	0.0118377	55.8328
2011	0	14	55	25.2375	21.9159	26.8047	23.7014	26.2388	24.0828	25.289	20.4759	0	0.182781	110.689	10.5209	0	157.707
2011	0	14	56	21.5359	21.9159	22.1039	23.7014	23.5974	24.0828	20.765	20.4759	0	-2.00047	69.516	8.33763	0	29.5269
2011	0.000921	14	57	23.224	21.9159	23.2233	23.7014	24.8561	24.0828	20.9456	20.4759	0	-1.63973	75.6615	8.69836	0.0009206	105.363
2011	0.001677	14	58	20.1137	21.9159	20.4594	23.7014	22.7404	24.0828	18.5946	20.4759	0	0	0	0	0.0016756	35.6536
2011	0.081979	14	59	23.8397	21.9159	25.3265	23.7014	25.6728	24.0828	23.0973	20.4759	0	-1.21212	83.2834	9.12597	0.0787918	105.844
2011	0.01101	14	60	23.8092	21.9159	25.9761	23.7014	27.5178	24.0828	23.7468	20.4759	0	-1.38597	80.1406	8.95213	0.0109498	54.8895
2011	0.054033	14	61	25.6543	21.9159	26.4529	23.7014	28.2315	24.0828	24.3205	20.4759	0	-1.58531	76.6113	8.75279	0.0526238	59.7852
2011	1.17031	14	62	25.3697	21.9159	25.5718	23.7014	26.1933	24.0828	23.8887	20.4759	1	0.429151	115.934	10.7673	0.774869	162.015
2011	0.001225	14	63	21.9624	21.9159	22.3026	23.7014	23.4418	24.0828	20.8249	20.4759	0	-0.0805543	105.217	10.2575	0.0012243	170.625
2011	0.302076	14	64	24.0985	21.9159	24.8679	23.7014	26.2896	24.0828	22.8812	20.4759	1	-0.966281	87.8309	9.37181	0.26396	130.855
2011	0.203054	14	65	25.4373	21.9159	26.9516	23.7014	28.4604	24.0828	24.2632	20.4759	1	-1.50883	77.9559	8.82926	0.184863	113.029
2011	0.001009	14	66	21.6865	21.9159	21.2338	23.7014	23.3936	24.0828	18.9674	20.4759	0	-1.93374	70.6331	8.40435	0.0010085	91.4397
2011	0	14	67	22.4703	21.9159	22.8035	23.7014	24.099	24.0828	21.1194	20.4759	0	-0.758735	91.7641	9.57936	0	75.5168
2011	6.26656	14	68	25.67	21.9159	27.3952	23.7014	29.4487	24.0828	0	20.4759	1	0.0553024	108.023	10.3934	1.98328	159.842
2011	0	14	69	22.1906	21.9159	25.1682	23.7014	25.984	24.0828	23.3451	20.4759	0	-2.32077	64.2775	8.01732	0	53.5346
2011	0.01174	14	70	22.1426	21.9159	22.4869	23.7014	24.4598	24.0828	21.0952	20.4759	0	-2.25657	65.311	8.08152	0.0116716	26.1993
2011	0.000821	14	71	20.5727	21.9159	21.575	23.7014	22.5475	24.0828	20.346	20.4759	0	-2.82402	56.4613	7.51407	0.0008207	28.3612
2011	0.000124	14	72	21.7276	21.9159	22.3408	23.7014	23.275	24.0828	21.1543	20.4759	0	-2.32515	64.2072	8.01294	0.000124	49.6512
2011	0.404283	14	73	25.2293	21.9159	27.0986	23.7014	27.8567	24.0828	23.0029	20.4759	1	-1.04079	86.4399	9.29731	0.339527	124.848
2011	0	14	74	23.0355	21.9159	25.3566	23.7014	25.7607	24.0828	21.9047	20.4759	0	-1.06616	85.9688	9.27193	0	63.243
2011	0	14	75	20.1248	21.9159	21.3406	23.7014	22.8922	24.0828	19.5218	20.4759	0	0	0	0	0	61.1811
2011	0.009417	14	76	23.6454	21.9159	22.2917	23.7014	24.4103	24.0828	21.8666	20.4759	0	-2.47475	61.8322	7.86334	0.0093729	20.191
2011	0	14	77	18.6092	21.9159	19.4299	23.7014	21.5979	24.0828	21.4585	20.4759	0	0	0	0	0	32.8099
2011	0	14	78	17.5094	21.9159	23.6709	23.7014	24.27	24.0828	0	20.4759	0	-2.36239	63.6119	7.97571	0	49.375
2011	0	14	79	21.8495	21.9159	23.0802	23.7014	24.9021	24.0828	20.6782	20.4759	0	-1.06478	85.9944	9.27332	0	67.6965
2011	3.9e-05	14	80	17.6434	21.9159	20.8844	23.7014	21.6873	24.0828	17.9292	20.4759	0	-2.16224	66.8445	8.17585	3.9e-05	54.6767
2011	0	14	81	22.4373	21.9159	23.9902	23.7014	24.4952	24.0828	21.3552	20.4759	0	-1.62974	75.8354	8.70835	0	138.396
2011	0.136606	14	82	25.01	21.9159	23.8875	23.7014	24.8177	24.0828	22.9029	20.4759	1	0.831914	124.769	11.17	0.128047	179.352
2011	0.001105	14	83	22.2984	21.9159	23.1703	23.7014	24.0728	24.0828	21.1417	20.4759	0	-1.57719	76.7534	8.7609	0.0011044	126.315
2011	0.0012	14	84	23.4895	21.9159	23.4925	23.7014	25.3421	24.0828	21.6481	20.4759	0	-1.78015	73.2384	8.55795	0.0011993	55.315
2011	0.001925	14	85	20.7214	21.9159	21.2786	23.7014	22.8532	24.0828	19.6988	20.4759	0	-2.5827	60.1461	7.75539	0.0019231	40.5168
2011	0.006173	14	86	20.8784	21.9159	21.1106	23.7014	23.1701	24.0828	20.5193	20.4759	0	-2.95496	54.5106	7.38313	0.006154	31.4516
2011	0.001057	14	87	23.4847	21.9159	26.5812	23.7014	27.7969	24.0828	23.9294	20.4759	0	-2.06448	68.4526	8.27361	0.0010564	53.3687
2011	0.004601	14	88	21.0987	21.9159	21.9288	23.7014	23.0741	24.0828	20.0458	20.4759	0	-2.08216	68.1605	8.25594	0.0045904	65.1106
2011	0.000124	14	89	19.8338	21.9159	21.5945	23.7014	23.2878	24.0828	20.1365	20.4759	0	-2.4556	62.1337	7.8825	0.000124	20.5017
2011	0	14	90	23.1503	21.9159	22.0979	23.7014	22.9762	24.0828	22.7783	20.4759	0	-0.536445	96.0723	9.80165	0	149.442
2011	0	14	91	20.4468	21.9159	22.7644	23.7014	24.8172	24.0828	21.6474	20.4759	0	0	0	0	0	22.2776
2011	0.00076	14	92	20.0711	21.9159	22.1235	23.7014	23.066	24.0828	22.243	20.4759	0	-2.83138	56.3507	7.50671	0.0007597	81.197
2011	5.3e-05	14	93	19.7181	21.9159	21.8605	23.7014	23.3892	24.0828	22.0218	20.4759	0	-2.62057	59.5601	7.71752	5.3e-05	18.2495
2011	0.00073	14	94	21.9053	21.9159	21.6652	23.7014	23.1672	24.0828	19.8871	20.4759	0	-1.29456	81.7856	9.04354	0.0007297	134.499
2011	0	14	95	18.2735	21.9159	21.1406	23.7014	22.8032	24.0828	20.5159	20.4759	0	-1.36859	80.452	8.9695	0	36.3127
2011	0.015668	14	96	24.3828	21.9159	26.0947	23.7014	26.4202	24.0828	23.4393	20.4759	0	-0.498273	96.8221	9.83982	0.0155465	97.4279
2011	0.000921	14	97	20.4963	21.9159	22.0779	23.7014	23.2364	24.0828	20.5046	20.4759	0	-0.409326	98.5804	9.92877	0.0009206	104.686
2011	0	14	98	21.9431	21.9159	25.3189	23.7014	26.7402	24.0828	22.9027	20.4759	0	-2.28507	64.8512	8.05302	0	21.8692
2011	0	14	99	20.7097	21.9159	21.9518	23.7014	23.003	24.0828	20.6575	20.4759	0	-2.55573	60.5652	7.78236	0	34.3809
2011	3.89916	14	100	25.6448	21.9159	27.0421	23.7014	27.5302	24.0828	26.5286	20.4759	1	0.509412	117.668	10.8475	1.58906	174.163
2011	0.024213	14	101	24.4354	21.9159	25.8278	23.7014	26.9344	24.0828	23.0551	20.4759	0	0.419894	115.734	10.758	0.0239245	182.125
2011	0	14	102	20.5765	21.9159	20.7222	23.7014	23.6632	24.0828	18.359	20.4759	0	-2.55949	60.5067	7.77861	0	14.1563
2011	0.118138	14	103	23.3065	21.9159	24.364	23.7014	25.8503	24.0828	21.0442	20.4759	1	0.655743	120.865	10.9938	0.111665	186.292
2011	0	14	104	21.5657	21.9159	24.5754	23.7014	24.943	24.0828	21.2113	20.4759	0	0.10686	109.097	10.445	0	105.178
2011	0.000405	14	105	22.3535	21.9159	23.9939	23.7014	26.0873	24.0828	21.0054	20.4759	0	-2.0719	68.33	8.2662	0.0004049	14.0185
2011	0.000875	14	106	22.8162	21.9159	23.6717	23.7014	24.2696	24.0828	22.2039	20.4759	0	-1.14062	84.5935	9.19747	0.0008746	88.305
2011	0.00054	14	107	21.9945	21.9159	24.5601	23.7014	25.8694	24.0828	22.7622	20.4759	0	-2.61197	59.6931	7.72613	0.0005399	66.1299
2011	0.000579	14	108	23.6613	21.9159	24.3681	23.7014	26.1795	24.0828	21.42	20.4759	0	-2.39134	63.1509	7.94676	0.0005788	54.1859
2011	0.008093	14	109	24.4351	21.9159	25.9405	23.7014	26.9939	24.0828	23.6402	20.4759	0	-1.45171	78.9678	8.88639	0.0080604	124.143
2011	0.003024	14	110	24.0169	21.9159	24.7989	23.7014	26.2237	24.0828	23.0078	20.4759	0	-0.791269	91.1419	9.54683	0.0030194	145.087
2011	0	14	111	20.5007	21.9159	23.249	23.7014	24.2412	24.0828	19.9554	20.4759	0	-2.98318	54.0948	7.35492	0	48.3466
2011	0	14	112	22.7239	21.9159	25.4633	23.7014	25.8459	24.0828	20.6598	20.4759	0	-0.340829	99.9453	9.99727	0	124.195
2011	0.026356	14	113	23.2153	21.9159	24.7449	23.7014	25.9352	24.0828	21.5862	20.4759	0	-2.00121	69.5036	8.33688	0.0260147	56.1566
2011	0	14	114	24.7844	21.9159	26.9682	23.7014	28.3469	24.0828	24.7321	20.4759	0	-2.59061	60.0236	7.74749	0	26.0112
2011	0	14	115	19.9771	21.9159	19.9559	23.7014	22.6565	24.0828	18.5955	20.4759	0	-0.804106	90.8969	9.53399	0	82.8533
2011	0	14	116	23.1646	21.9159	26.6224	23.7014	27.2324	24.0828	23.5149	20.4759	0	-0.36961	99.3707	9.96848	0	81.5245
2011	0.000502	14	117	20.8788	21.9159	21.6881	23.7014	23.6082	24.0828	19.6405	20.4759	0	-2.01011	69.3554	8.32799	0.0005019	64.334
2011	0.344443	14	118	25.5046	21.9159	26.8297	23.7014	26.3557	24.0828	24.6183	20.4759	1	0.953116	127.491	11.2912	0.29598	173.235
2011	0.000223	14	119	18.8701	21.9159	19.7597	23.7014	21.8025	24.0828	20.6725	20.4759	0	0	0	0	0.000223	35.1184
2011	4e-05	14	120	21.2155	21.9159	22.1684	23.7014	23.7331	24.0828	18.6236	20.4759	0	-2.29814	64.6409	8.03995	4e-05	53.6061
2011	0	14	121	19.1177	21.9159	21.6967	23.7014	22.2099	24.0828	18.7942	20.4759	0	0	0	0	0	62.9045
2011	0.000299	14	122	22.7079	21.9159	25.0549	23.7014	25.3184	24.0828	22.4155	20.4759	0	-1.37023	80.4227	8.96787	0.000299	123.522
2011	0	14	123	22.6589	21.9159	24.1008	23.7014	24.6652	24.0828	20.5908	20.4759	0	-0.763088	91.6807	9.57501	0	140.557
2011	0.548465	14	124	24.9005	21.9159	26.0052	23.7014	27.0761	24.0828	22.6662	20.4759	1	1.06493	130.029	11.403	0.437264	178.897
2011	1e-06	14	125	18.2115	21.9159	21.1905	23.7014	22.2961	24.0828	18.4077	20.4759	0	-1.93093	70.6804	8.40716	1e-06	48.6712
2011	0.000875	14	126	19.9587	21.9159	19.9828	23.7014	20.787	24.0828	18.78	20.4759	0	0	0	0	0.0008746	110.425
2011	0.008029	14	127	24.45	21.9159	26.1232	23.7014	26.639	24.0828	21.629	20.4759	0	-2.05985	68.5294	8.27825	0.0079969	61.5971
2011	0	14	128	19.9451	21.9159	20.1985	23.7014	22.5986	24.0828	18.7983	20.4759	0	-2.02032	69.1854	8.31778	0	36.9718
2011	0	14	129	18.1002	21.9159	17.1716	23.7014	20.7766	24.0828	17.7085	20.4759	0	-2.8917	55.4488	7.44639	0	56.1566
2011	6.9e-05	14	130	20.8267	21.9159	23.5589	23.7014	23.9593	24.0828	17.5302	20.4759	0	-1.82543	72.4654	8.51266	6.9e-05	83.1561
2011	0.009978	14	131	22.2533	21.9159	23.6067	23.7014	24.5478	24.0828	19.8855	20.4759	0	-0.723363	92.443	9.61473	0.0099285	56.7732
2011	0	14	132	24.443	21.9159	25.6819	23.7014	27.4477	24.0828	23.5072	20.4759	0	-2.5753	60.261	7.7628	0	59.9592
2011	0	14	133	21.5563	21.9159	22.3521	23.7014	24.2688	24.0828	20.9298	20.4759	0	-1.83917	72.2318	8.49893	0	30.7647
2011	0.004026	14	134	21.2995	21.9159	21.6472	23.7014	24.0428	24.0828	20.6116	20.4759	0	-2.3346	64.0559	8.00349	0.0040179	30.157
2011	0.015032	14	135	23.7805	21.9159	24.8566	23.7014	25.818	24.0828	22.6983	20.4759	0	-2.52935	60.9764	7.80874	0.0149201	25.8882
2011	8.4e-05	14	136	22.0158	21.9159	22.9505	23.7014	24.5937	24.0828	21.7128	20.4759	0	-1.28632	81.9347	9.05178	8.4e-05	144.72
2011	18.8886	14	137	27.1643	21.9159	28.0358	23.7014	30.3746	24.0828	26.2973	20.4759	1	-0.0547688	105.747	10.2833	2.99015	152.808
2011	0	14	138	21.3714	21.9159	25.2638	23.7014	26.4805	24.0828	22.4906	20.4759	0	-3.25318	50.196	7.08491	0	42.7714
2011	0.003022	14	139	22.907	21.9159	25.297	23.7014	25.6325	24.0828	22.7288	20.4759	0	-2.47369	61.8488	7.8644	0.0030174	65.9362
2011	0	14	140	20.9602	21.9159	22.9334	23.7014	24.2114	24.0828	0	20.4759	0	0	0	0	0	51.304
2011	0.020466	14	141	23.5767	21.9159	25.4194	23.7014	26.755	24.0828	22.1438	20.4759	0	-0.252657	101.716	10.0854	0.0202594	84.5029
2011	0	14	142	20.3159	21.9159	22.8927	23.7014	23.8785	24.0828	20.8263	20.4759	0	-1.57768	76.7448	8.76041	0	50.4538
2011	0.00046	14	143	19.652	21.9159	22.2417	23.7014	23.3696	24.0828	19.657	20.4759	0	-2.11122	67.6814	8.22687	0.0004599	39.9794
2011	0	15	1	20.4117	21.2483	24.9326	22.1796	25.4399	23.6488	0	19.9717	0	0.327425	23.2877	4.82574	0	100.919
2011	0	15	2	21.7578	21.2483	20.6851	22.1796	23.2798	23.6488	20.7708	19.9717	0	0.565836	25.6456	5.06415	0	21.8151
2011	0.01922	15	3	23.3972	21.2483	25.1436	22.1796	26.9964	23.6488	23.1065	19.9717	0	0.242661	22.4768	4.74097	0.0190376	35.394
2011	0	15	4	20.9938	21.2483	21.082	22.1796	23.04	23.6488	20.2974	19.9717	0	0.471083	24.6949	4.96939	0	46.574
2011	0.10576	15	5	24.6786	21.2483	26.3288	22.1796	27.9651	23.6488	24.9062	19.9717	1	3.38244	62.1063	7.88075	0.100533	92.2471
2011	0.072619	15	6	24.8043	21.2483	25.8606	22.1796	26.7897	23.6488	23.8581	19.9717	0	3.42724	62.8144	7.92556	0.0701033	85.4558
2011	0	15	7	21.836	21.2483	24.2495	22.1796	24.9122	23.6488	22.224	19.9717	0	1.35244	34.2313	5.85075	0	78.4999
2011	0	15	8	18.5312	21.2483	18.6356	22.1796	21.5279	23.6488	15.026	19.9717	0	-0.35895	17.1343	4.13936	0	115.271
2011	0.086268	15	9	25.3765	21.2483	26.5038	22.1796	26.9822	23.6488	25.8208	19.9717	0	2.86984	54.2897	7.36815	0.082748	78.8377
2011	0	15	10	19.8358	21.2483	20.9484	22.1796	23.0929	23.6488	18.8988	19.9717	0	0.798172	28.0527	5.29648	0	57.421
2011	1e-06	15	11	19.8466	21.2483	21.5996	22.1796	23.2148	23.6488	18.7843	19.9717	0	1.01619	30.4098	5.5145	1e-06	59.7828
[truncated: 58,919 more rows]
