# Supplementary material for: Institutional distance, trade agreements, and intellectual property trade networks: Evidence from cross-border data
Source: PLoS One. 2025 Feb 3;20(2):e0309009. doi: 10.1371/journal.pone.0309009 (PMC11790083; doi:10.1371/journal.pone.0309009)
Supplement: S3 Data — (XLSX) [file pone.0309009.s003.xlsx]

## Sheet: Sheet1
year	balanced_value	impid	expid	ln服务出口	ln进口方服务出口	ln货物出口	ln进口方货物出口	lngdp	ln进口方gdp	ln外国直接投资	ln进口方外国直接投资	dum	ippsub	ippsum方	ippsum	lnbalanced_value	制度距离
2014	0	1	2	21.6365	21.2429	20.9383	24.8037	23.3056	25.7049	20.863	22.0201	0	0.502291	27.7413	5.267	0	33.7134
2014	6e-06	1	3	23.3182	21.2429	24.9492	24.8037	26.9892	25.7049	22.3457	22.0201	0	-0.0477406	22.2498	4.71697	6e-06	46.3239
2014	0.001021	1	4	21.2058	21.2429	21.2528	24.8037	23.1751	25.7049	19.8233	22.0201	0	1.21897	35.8043	5.98367	0.0010205	45.8063
2014	6.9e-05	1	5	24.7576	21.2429	26.2067	24.8037	28.0146	25.7049	24.8695	22.0201	0	2.94266	59.4034	7.70736	6.9e-05	48.315
2014	1.4e-05	1	6	24.9519	21.2429	25.8441	24.8037	26.8146	25.7049	21.261	22.0201	0	3.10134	61.8746	7.86604	1.4e-05	146.521
2014	9e-06	1	7	22.1812	21.2429	24.0647	24.8037	25.044	25.7049	22.2118	22.0201	0	1.32885	37.1314	6.09356	9e-06	144.948
2014	0	1	8	18.0958	21.2429	18.6968	24.8037	21.7187	25.7049	18.2191	22.0201	0	-0.0790181	21.9557	4.68569	0	45.9378
2014	4.4e-05	1	9	25.5548	21.2429	26.4629	24.8037	27.0049	25.7049	0	22.0201	0	2.86102	58.1517	7.62573	4.4e-05	64.7969
2014	0	1	10	19.9877	21.2429	21.6655	24.8037	23.3099	25.7049	19.8212	22.0201	0	0.766515	30.5944	5.53122	0	130.51
2014	0	1	11	19.9318	21.2429	21.7382	24.8037	23.3582	25.7049	19.6941	22.0201	0	1.02281	33.4953	5.78751	0	27.7716
2014	0	1	12	21.8652	21.2429	24.1219	24.8037	25.8759	25.7049	21.6551	22.0201	0	0.225522	24.9024	4.99023	0	39.089
2014	3e-06	1	13	22.9232	21.2429	24.0516	24.8037	24.7643	25.7049	20.8127	22.0201	0	0.660742	29.4355	5.42545	3e-06	34.9613
2014	2.4e-05	1	14	22.8717	21.2429	23.8802	24.8037	24.2314	25.7049	21.1411	22.0201	0	2.38069	51.0567	7.14539	2.4e-05	69.1284
2014	0	1	15	21.2323	21.2429	22.2587	24.8037	23.6442	25.7049	20.1161	22.0201	0	0.086801	23.5371	4.85151	0	75.8602
2014	0.004147	1	16	20.0187	21.2429	20.1934	24.8037	21.2318	25.7049	18.765	22.0201	0	0.723343	0	0	0.0041384	26.2703
2014	1e-06	1	17	20.8988	21.2429	23.2735	24.8037	24.2197	25.7049	20.3025	22.0201	0	0.791907	30.8759	5.55661	1e-06	38.767
2014	1.1e-05	1	18	24.4113	21.2429	26.1353	24.8037	28.5296	25.7049	25.1974	22.0201	0	1.15751	35.0727	5.92222	1.1e-05	37.3339
2014	5e-06	1	19	21.0437	21.2429	20.6888	24.8037	22.2701	25.7049	20.4405	22.0201	0	2.13	47.537	6.89471	5e-06	42.4821
2014	0.002804	1	20	20.1377	21.2429	23.1312	24.8037	23.5622	25.7049	20.1574	22.0201	0	2.02241	46.0649	6.78711	0.0028001	108.014
2014	0	1	21	18.6396	21.2429	20.0972	24.8037	21.3688	25.7049	16.974	22.0201	0	1.73046	42.1871	6.49516	0	109.989
2014	0	1	22	20.7077	21.2429	22.8653	24.8037	23.5114	25.7049	20.06	22.0201	0	1.67862	41.5164	6.44332	0	98.001
2014	0.000116	1	23	25.2541	21.2429	26.898	24.8037	28.2208	25.7049	24.8849	22.0201	0	3.18605	63.2146	7.95076	0.000116	96.9844
2014	0.000686	1	24	25.5193	21.2429	26.5202	24.8037	27.2874	25.7049	23.7679	22.0201	0	3.5965	69.9097	8.3612	0.0006858	149.074
2014	1e-06	1	25	23.0917	21.2429	25.0416	24.8037	26.286	25.7049	23.8903	22.0201	0	1.45323	38.6628	6.21794	1e-06	157.403
2014	3e-05	1	26	26.113	21.2429	28.4392	24.8037	29.9801	25.7049	26.3146	22.0201	0	1.5616	40.0222	6.32631	3e-05	111.347
2014	0	1	27	20.6225	21.2429	23.287	24.8037	24.2889	25.7049	19.9008	22.0201	0	0.335213	26.0092	5.09992	0	59.6261
2014	0	1	28	21.4318	21.2429	22.6059	24.8037	24.2783	25.7049	20.4029	22.0201	0	0.774442	30.6822	5.53915	0	34.1223
2014	0.001115	1	29	20.2796	21.2429	22.9056	24.8037	23.3762	25.7049	21.7836	22.0201	0	0	0	0	0.0011144	51.2271
2014	2e-06	1	30	22.6912	21.2429	24.7645	24.8037	26.6664	25.7049	23.5063	22.0201	0	0.843777	31.4551	5.60848	2e-06	55.5604
2014	0	1	31	20.2595	21.2429	19.3951	24.8037	21.3438	25.7049	19.0117	22.0201	0	0.641194	29.2238	5.4059	0	59.6879
2014	0.003176	1	32	22.6842	21.2429	22.9699	24.8037	24.6468	25.7049	21.8995	22.0201	0	1.46456	38.8037	6.22926	0.003171	92.099
2014	0.003243	1	33	23.1843	21.2429	21.9903	24.8037	23.8643	25.7049	24.6695	22.0201	0	1.999	45.7477	6.7637	0.0032378	96.2534
2014	5e-06	1	34	23.945	21.2429	25.7112	24.8037	26.0599	25.7049	22.8137	22.0201	0	1.43727	38.4645	6.20198	5e-06	107.186
2014	0.000198	1	35	26.438	21.2429	28.0165	24.8037	28.9879	25.7049	23.6931	22.0201	0	3.17276	63.0034	7.93747	0.000198	113.148
2014	2.1e-05	1	36	25.0195	21.2429	25.5061	24.8037	26.5897	25.7049	22.6069	22.0201	0	2.62872	54.6627	7.39342	2.1e-05	143.925
2014	0.008208	1	37	22.6768	21.2429	23.0157	24.8037	24.9306	25.7049	21.5926	22.0201	0	0.57272	28.4881	5.33743	0.0081745	153.649
2014	0	1	38	21.9912	21.2429	24.8182	24.8037	26.0883	25.7049	21.1302	22.0201	0	-0.207076	20.772	4.55763	0	33.6086
2014	0.003908	1	39	21.5787	21.2429	24.0038	24.8037	25.3455	25.7049	20.465	22.0201	0	1.16966	35.2167	5.93436	0.0039004	44.2669
2014	0.022891	1	40	23.8096	21.2429	23.9528	24.8037	26.4453	25.7049	22.252	22.0201	0	0.846999	31.4912	5.6117	0.0226329	20.8411
2014	7.2e-05	1	41	25.6471	21.2429	26.4962	24.8037	27.9454	25.7049	24.2181	22.0201	0	1.59349	40.4267	6.3582	7.2e-05	45.6393
2014	0	1	42	22.6903	21.2429	23.4072	24.8037	24.0107	25.7049	21.3008	22.0201	0	2.42435	51.6826	7.18906	0	110.244
2014	0	1	43	21.8109	21.2429	21.9524	24.8037	24.7417	25.7049	21.3412	22.0201	0	1.10436	34.4459	5.86906	0	132.166
2014	2.6e-05	1	44	23.9861	21.2429	25.0467	24.8037	26.3382	25.7049	23.571	22.0201	0	3.85872	74.3634	8.62342	2.6e-05	39.7502
2014	0.00104	1	45	26.3326	21.2429	27.0872	24.8037	28.6791	25.7049	22.482	22.0201	0	3.29673	64.9868	8.06144	0.0010395	156.012
2014	0	1	46	18.7952	21.2429	22.8384	24.8037	23.6249	25.7049	20.9568	22.0201	0	0.225259	24.8998	4.98996	0	130.162
2014	0.000955	1	47	26.6961	21.2429	26.8985	24.8037	28.7507	25.7049	24.7989	22.0201	0	3.46576	67.7407	8.23047	0.0009545	26.9615
2014	2e-06	1	48	21.8363	21.2429	22.1083	24.8037	23.5927	25.7049	21.3313	22.0201	0	0.331816	25.9745	5.09652	2e-06	138.364
2014	0.001484	1	49	21.4385	21.2429	23.3047	24.8037	24.7059	25.7049	21.9362	22.0201	0	1.50277	39.2813	6.26748	0.0014829	93.2729
2014	0	1	50	17.9705	21.2429	21.449	24.8037	22.8956	25.7049	0	22.0201	0	-0.160628	21.1975	4.60408	0	49.1979
2014	2e-06	1	51	18.7922	21.2429	18.6347	24.8037	20.9298	25.7049	16.9516	22.0201	0	1.80815	43.2024	6.57286	2e-06	40.1884
2014	4e-06	1	52	24.4435	21.2429	24.295	24.8037	26.1914	25.7049	21.7155	22.0201	0	1.31776	36.9964	6.08247	4e-06	19.1207
2014	0	1	53	21.8854	21.2429	22.9613	24.8037	24.7812	25.7049	21.0651	22.0201	0	0.511915	27.8427	5.27662	0	78.089
2014	0	1	54	19.0131	21.2429	20.8779	24.8037	21.8474	25.7049	19.2867	22.0201	0	1.12298	34.6648	5.88768	0	31.7494
2014	7.2e-05	1	55	25.3954	21.2429	26.9658	24.8037	26.3982	25.7049	25.5896	22.0201	0	3.3606	66.0207	8.12531	7.2e-05	32.7744
2014	0.000527	1	56	21.7078	21.2429	22.1313	24.8037	23.7067	25.7049	21.2567	22.0201	0	0.673529	29.5744	5.43823	0.0005269	131.924
2014	1e-06	1	57	23.2461	21.2429	23.251	24.8037	24.7775	25.7049	21.8814	22.0201	0	1.1453	34.9282	5.91001	1e-06	29.4941
2014	1e-06	1	58	20.3683	21.2429	20.6834	24.8037	22.8952	25.7049	18.4106	22.0201	0	-0.396536	19.0809	4.36817	1e-06	82.2758
2014	1.8e-05	1	59	23.9387	21.2429	25.3088	24.8037	25.6689	25.7049	23.2928	22.0201	0	1.46883	38.8569	6.23353	1.8e-05	50.0399
2014	1e-06	1	60	23.8816	21.2429	25.8897	24.8037	27.5154	25.7049	23.947	22.0201	0	1.52127	39.5136	6.28598	1e-06	84.9038
2014	3.8e-05	1	61	25.7808	21.2429	26.5175	24.8037	28.3435	25.7049	24.2664	22.0201	0	1.29623	36.735	6.06094	3.8e-05	50.7165
2014	0.000262	1	62	25.6167	21.2429	25.746	24.8037	26.2781	25.7049	25.1869	22.0201	0	3.06499	61.3041	7.8297	0.000262	54.7033
2014	2e-06	1	63	22.1787	21.2429	22.3046	24.8037	23.6001	25.7049	20.4577	22.0201	0	2.4435	51.9582	7.2082	2e-06	139.069
2014	3.7e-05	1	64	24.3115	21.2429	24.8698	24.8037	26.4584	25.7049	22.5231	22.0201	0	2.26764	49.4539	7.03235	3.7e-05	149.089
2014	2.6e-05	1	65	25.4621	21.2429	26.9668	24.8037	28.4007	25.7049	23.5584	22.0201	0	1.34234	37.2961	6.10705	2.6e-05	116.108
2014	0	1	66	21.8058	21.2429	21.0939	24.8037	23.355	25.7049	20.1822	22.0201	0	1.12965	34.7435	5.89436	0	88.8424
2014	2e-06	1	67	22.6889	21.2429	22.8498	24.8037	24.3159	25.7049	21.5019	22.0201	0	2.17931	48.2194	6.94402	2e-06	70.8335
2014	0.000894	1	68	25.8219	21.2429	27.2732	24.8037	29.2101	25.7049	23.7065	22.0201	0	3.3511	65.8663	8.1158	0.0008936	58.5679
2014	1.6e-05	1	69	22.6695	21.2429	25.0936	24.8037	26.1233	25.7049	22.7123	22.0201	0	1.23891	36.0434	6.00361	1.6e-05	135.383
2014	1e-06	1	70	22.3375	21.2429	22.5509	24.8037	24.8415	25.7049	20.526	22.0201	0	1.06489	33.9842	5.82959	1e-06	52.4788
2014	0	1	71	20.6187	21.2429	21.5904	24.8037	22.7339	25.7049	19.6533	22.0201	0	-0.050679	22.222	4.71403	0	33.7461
2014	7e-06	1	72	22.0611	21.2429	22.8237	24.8037	23.5388	25.7049	21.3403	22.0201	0	0.78774	30.8297	5.55245	7e-06	21.986
2014	0.000107	1	73	25.4409	21.2429	27.1423	24.8037	28.026	25.7049	22.9504	22.0201	0	1.64293	41.0578	6.40764	0.000107	33.2864
2014	0	1	74	22.5588	21.2429	25.3752	24.8037	25.8148	25.7049	20.0013	22.0201	0	1.40872	38.1112	6.17343	0	115.581
2014	1e-06	1	75	20.4547	21.2429	21.91	24.8037	23.3087	25.7049	20.5813	22.0201	0	1.39182	37.9028	6.15653	1e-06	54.2207
2014	3e-06	1	76	23.4146	21.2429	22.1343	24.8037	24.5973	25.7049	21.775	22.0201	0	0.023573	22.9276	4.78828	3e-06	45.041
2014	0	1	77	19.3196	21.2429	19.9122	24.8037	21.8688	25.7049	20.0339	22.0201	0	1.33213	37.1714	6.09683	0	42.4717
2014	0	1	78	18.1875	21.2429	23.6834	24.8037	24.4403	25.7049	0	22.0201	0	-0.208969	20.7547	4.55574	0	33.9527
2014	0	1	79	22.4469	21.2429	23.1329	24.8037	25.0972	25.7049	20.6108	22.0201	0	1.40495	38.0647	6.16966	0	74.074
2014	0	1	80	17.2126	21.2429	20.5905	24.8037	21.6395	25.7049	18.3637	22.0201	0	0.873427	31.7885	5.63813	0	38.5345
2014	2e-06	1	81	22.7791	21.2429	24.0292	24.8037	24.6054	25.7049	19.6919	22.0201	0	1.36063	37.5197	6.12533	2e-06	31.0808
2014	0.000495	1	82	25.3684	21.2429	24.0375	24.8037	24.9145	25.7049	23.6607	22.0201	0	3.56157	69.3268	8.32627	0.0004949	113.989
2014	2e-06	1	83	22.4175	21.2429	23.3454	24.8037	24.1695	25.7049	20.7635	22.0201	0	1.5741	40.1805	6.3388	2e-06	155.68
2014	0.000149	1	84	23.5105	21.2429	23.7178	24.8037	25.4245	25.7049	21.9833	22.0201	0	0.907637	32.1755	5.67234	0.000149	107.934
2014	0	1	85	20.8562	21.2429	21.3202	24.8037	22.9756	25.7049	19.6594	22.0201	0	0.32653	25.9207	5.09124	0	32.1016
2014	0	1	86	20.9923	21.2429	21.5083	24.8037	23.2508	25.7049	20.1349	22.0201	0	0.527137	28.0036	5.29184	0	27.0901
2014	0.000224	1	87	23.7764	21.2429	26.7088	24.8037	27.9045	25.7049	24.1376	22.0201	0	1.20983	35.6951	5.97454	0.000224	30.361
2014	0	1	88	21.2712	21.2429	22.0281	24.8037	23.1536	25.7049	17.9244	22.0201	0	1.52842	39.6035	6.29313	0	41.25
2014	0	1	89	19.9388	21.2429	21.7455	24.8037	23.3881	25.7049	18.7855	22.0201	0	0.318629	25.8403	5.08333	0	46.4029
2014	0.000102	1	90	23.3156	21.2429	21.9343	24.8037	23.1483	25.7049	18.8646	22.0201	0	2.49421	52.6919	7.25892	0.000102	43.7836
2014	1e-06	1	91	21.8637	21.2429	23.0285	24.8037	24.9045	25.7049	21.5003	22.0201	0	0.321885	25.8734	5.08659	1e-06	109.343
2014	0	1	92	20.224	21.2429	22.4227	24.8037	23.2269	25.7049	19.6379	22.0201	0	0.103751	23.7019	4.86846	0	43.9404
2014	0	1	93	20.4015	21.2429	22.0884	24.8037	23.5977	25.7049	22.3325	22.0201	0	0.295553	25.6062	5.06026	0	48.438
2014	4.1e-05	1	94	21.7894	21.2429	21.8527	24.8037	23.273	25.7049	19.937	22.0201	0	1.62152	40.7839	6.38623	4.1e-05	33.5784
2014	1e-06	1	95	18.5105	21.2429	21.1503	24.8037	22.523	25.7049	20.2093	22.0201	0	1.01741	33.4329	5.78212	1e-06	102.252
2014	1e-06	1	96	24.4623	21.2429	26.0583	24.8037	26.5465	25.7049	23.086	22.0201	0	2.43207	51.7935	7.19677	1e-06	13.304
2014	0	1	97	20.7229	21.2429	22.0653	24.8037	23.2374	25.7049	19.9149	22.0201	0	1.93302	44.8595	6.69773	0	85.0179
2014	0.001709	1	98	21.4121	21.2429	25.1372	24.8037	27.0663	25.7049	22.2695	22.0201	0	0.407352	26.7502	5.17206	0.0017075	70.6052
2014	0.000105	1	99	20.9005	21.2429	22.1464	24.8037	23.1982	25.7049	20.6001	22.0201	0	1.13717	34.8321	5.90187	0.000105	48.8399
2014	0.001244	1	100	25.7747	21.2429	27.0706	24.8037	27.5156	25.7049	25.4908	22.0201	0	3.36535	66.0978	8.13005	0.0012432	44.2103
2014	2e-05	1	101	24.6226	21.2429	25.6919	24.8037	26.9347	25.7049	21.8995	22.0201	0	3.14174	62.5118	7.90644	2e-05	150.749
2014	1.4e-05	1	102	21.0515	21.2429	20.7453	24.8037	23.7191	25.7049	17.23	22.0201	0	0.472104	27.4242	5.23681	1.4e-05	158.36
2014	9e-06	1	103	23.4043	21.2429	24.46	24.8037	26.0262	25.7049	21.9016	22.0201	0	3.65457	70.8842	8.41928	9e-06	19.693
2014	0	1	104	21.8644	21.2429	24.7042	24.8037	25.1187	25.7049	20.9751	22.0201	0	2.82265	57.568	7.58736	0	159.173
2014	0	1	105	22.484	21.2429	23.9332	24.8037	26.2219	25.7049	21.3583	22.0201	0	0.518072	27.9078	5.28278	0	78.8345
2014	3e-06	1	106	23.1602	21.2429	23.5471	24.8037	24.6337	25.7049	22.3296	22.0201	0	2.25123	49.2233	7.01593	3e-06	43.3462
2014	3e-06	1	107	22.4562	21.2429	24.4004	24.8037	26.0255	25.7049	22.0919	22.0201	0	0.417615	26.8564	5.18232	3e-06	60.2907
2014	1.3e-05	1	108	23.9619	21.2429	24.6318	24.8037	26.4186	25.7049	22.4706	22.0201	0	1.20822	35.6758	5.97292	1.3e-05	50.2156
2014	6e-06	1	109	24.6094	21.2429	26.0734	24.8037	27.0248	25.7049	23.7077	22.0201	0	1.27093	36.4289	6.03564	6e-06	51.7409
2014	2.7e-05	1	110	24.1446	21.2429	24.8636	24.8037	26.1596	25.7049	23.212	22.0201	0	2.11516	47.3325	6.87986	2.7e-05	95.1574
2014	6e-06	1	111	20.7135	21.2429	23.2781	24.8037	24.419	25.7049	20.1249	22.0201	0	-0.0741843	22.001	4.69052	6e-06	123.795
2014	0.003116	1	112	23.3279	21.2429	25.5651	24.8037	26.0522	25.7049	20.7629	22.0201	0	3.60121	69.9885	8.36591	0.0031112	24.694
2014	5e-06	1	113	23.753	21.2429	24.853	24.8037	26.0197	25.7049	22.0763	22.0201	0	0.5164	27.8901	5.28111	5e-06	99.2747
2014	5e-06	1	114	24.909	21.2429	26.9315	24.8037	28.3534	25.7049	23.8157	22.0201	0	0.503404	27.753	5.26811	5e-06	79.6068
2014	0	1	115	20.1944	21.2429	20.399	24.8037	22.8371	25.7049	19.5673	22.0201	0	2.32627	50.2819	7.09097	0	40.4309
2014	0.003192	1	116	23.2503	21.2429	26.5594	24.8037	27.3518	25.7049	22.8042	22.0201	0	2.6155	54.4674	7.3802	0.0031869	63.9426
2014	0	1	117	21.0028	21.2429	21.8161	24.8037	23.7088	25.7049	19.8147	22.0201	0	0.836113	31.3692	5.60082	0	70.3282
2014	0.000313	1	118	25.7588	21.2429	26.8339	24.8037	26.4754	25.7049	24.953	22.0201	0	3.73868	72.3075	8.50338	0.000313	45.6982
2014	0	1	119	19.1363	21.2429	20.9846	24.8037	22.3357	25.7049	19.7427	22.0201	0	1.04789	33.7862	5.81259	0	149.591
2014	0	1	120	21.5673	21.2429	22.1806	24.8037	23.8409	25.7049	20.0426	22.0201	0	0.511859	27.8421	5.27656	0	24.955
2014	0.00038	1	121	19.1272	21.2429	21.4882	24.8037	22.3797	25.7049	0	22.0201	0	0.469813	27.4002	5.23452	0.0003799	32.1242
2014	6e-06	1	122	22.9362	21.2429	25.1438	24.8037	25.3401	25.7049	0	22.0201	0	1.36206	37.5373	6.12676	6e-06	32.4482
2014	3e-06	1	123	22.7467	21.2429	24.1406	24.8037	24.6339	25.7049	20.7425	22.0201	0	1.80849	43.2069	6.57319	3e-06	95.1418
2014	0.000147	1	124	25.0646	21.2429	25.9147	24.8037	27.0897	25.7049	0	22.0201	0	3.14136	62.5059	7.90607	0.000147	116.671
2014	0.000993	1	125	18.2965	21.2429	21.3383	24.8037	22.2099	25.7049	17.0652	22.0201	0	1.57228	40.1574	6.33698	0.0009925	154.14
2014	1e-06	1	126	20.542	21.2429	20.1053	24.8037	21.0182	25.7049	18.5009	22.0201	0	1.68339	41.5779	6.44809	1e-06	30.7201
2014	1e-06	1	127	24.6734	21.2429	26.1466	24.8037	26.7329	25.7049	22.3278	22.0201	0	0.749891	30.4108	5.5146	1e-06	89.6655
2014	0.0001	1	128	19.5505	21.2429	20.0823	24.8037	22.9329	25.7049	19.6042	22.0201	0	1.2195	0	0	0.0001	54.1663
2014	0.000175	1	129	18.1211	21.2429	16.5552	24.8037	21.093	25.7049	17.3391	22.0201	0	0.308426	25.7367	5.07313	0.000175	53.1816
2014	0	1	130	21.0338	21.2429	23.429	24.8037	24.0417	25.7049	20.3099	22.0201	0	0.883463	31.9018	5.64817	0	79.6068
2014	1e-06	1	131	22.278	21.2429	23.5471	24.8037	24.5868	25.7049	20.7477	22.0201	0	0.809105	31.0674	5.57381	1e-06	52.8808
2014	4e-06	1	132	24.8551	21.2429	25.8783	24.8037	27.5629	25.7049	23.3138	22.0201	0	1.22965	35.9323	5.99435	4e-06	53.1348
2014	0	1	133	21.9459	21.2429	22.3643	24.8037	24.6346	25.7049	21.0712	22.0201	0	0.856698	31.6002	5.6214	0	53.745
2014	0	1	134	21.5028	21.2429	21.7257	24.8037	24.1998	25.7049	20.7802	22.0201	0	0.426171	26.9452	5.19088	0	20.569
2014	3.9e-05	1	135	23.4235	21.2429	24.6463	24.8037	25.6174	25.7049	20.5572	22.0201	0	0.116706	23.8282	4.88141	3.9e-05	28.8984
2014	1e-06	1	136	22.2531	21.2429	23.3456	24.8037	24.7705	25.7049	22.0663	22.0201	0	1.6921	41.6903	6.45681	1e-06	42.25
2014	0.005899	1	137	27.3314	21.2429	28.123	24.8037	30.4945	25.7049	26.2521	22.0201	0	2.80062	57.2342	7.56533	0.0058817	117.034
2014	0.002157	1	138	21.4794	21.2429	25.0364	24.8037	26.9019	25.7049	20.8499	22.0201	0	-0.742868	16.1752	4.02184	0.0021547	125.519
2014	0	1	139	23.1184	21.2429	25.7354	24.8037	25.9501	25.7049	22.9425	22.0201	0	0.481244	27.52	5.24595	0	70.6814
2014	2e-06	1	140	21.2578	21.2429	22.7676	24.8037	24.4893	25.7049	0	22.0201	0	-0.0114752	22.5932	4.75323	2e-06	43.0058
2014	7e-06	1	141	23.5464	21.2429	25.2611	24.8037	26.5838	25.7049	22.4797	22.0201	0	3.07554	61.4695	7.84025	7e-06	77.3047
2014	0.023034	1	142	20.5618	21.2429	23.0476	24.8037	24.0247	25.7049	21.1339	22.0201	0	1.49487	39.1822	6.25957	0.0227727	62.612
2014	0	1	143	19.7106	21.2429	22.0267	24.8037	23.6934	25.7049	19.9742	22.0201	0	0.618296	28.9767	5.383	0	62.612
2014	1e-06	2	1	21.2429	21.6365	24.8037	20.9383	25.7049	23.3056	22.0201	20.863	0	-0.502291	27.7413	5.267	1e-06	84.7548
2014	0.055748	2	3	23.3182	21.6365	24.9492	20.9383	26.9892	23.3056	22.3457	20.863	0	-0.550032	27.2406	5.21926	0.0542495	95.5204
2014	0	2	4	21.2058	21.6365	21.2528	20.9383	23.1751	23.3056	19.8233	20.863	0	0.716674	42.0677	6.48596	0	92.2327
2014	0.416201	2	5	24.7576	21.6365	26.2067	20.9383	28.0146	23.3056	24.8695	20.863	1	2.44036	67.3984	8.20965	0.347978	93.9492
2014	1.12832	2	6	24.9519	21.6365	25.8441	20.9383	26.8146	23.3056	21.261	20.863	1	2.59905	70.029	8.36833	0.755332	199.477
2014	0	2	7	22.1812	21.6365	24.0647	20.9383	25.044	23.3056	22.2118	20.863	0	0.826559	43.5052	6.59585	0	198.257
2014	0.000212	2	8	18.0958	21.6365	18.6968	20.9383	21.7187	23.3056	18.2191	20.863	0	-0.581309	26.9151	5.18798	0.000212	62.0144
2014	0.864289	2	9	25.5548	21.6365	26.4629	20.9383	27.0049	23.3056	0	20.863	1	2.35873	66.0647	8.12802	0.62288	16.7788
2014	4.6e-05	2	10	19.9877	21.6365	21.6655	20.9383	23.3099	23.3056	19.8212	20.863	0	0.264224	36.4033	6.03351	4.6e-05	182.125
2014	0.001905	2	11	19.9318	21.6365	21.7382	20.9383	23.3582	23.3056	19.6941	20.863	0	0.520516	39.5616	6.2898	0.0019032	66.4585
2014	1e-06	2	12	21.8652	21.6365	24.1219	20.9383	25.8759	23.3056	21.6551	20.863	0	-0.27677	30.1678	5.49252	1e-06	63.7433
2014	0.123794	2	13	22.9232	21.6365	24.0516	20.9383	24.7643	23.3056	20.8127	20.863	1	0.15845	35.1381	5.92774	0.11671	29.7461
2014	0	2	14	22.8717	21.6365	23.8802	20.9383	24.2314	23.3056	21.1411	20.863	0	1.8784	58.4871	7.64769	0	122.12
2014	0.000779	2	15	21.2323	21.6365	22.2587	20.9383	23.6442	23.3056	20.1161	20.863	0	-0.41549	28.6632	5.3538	0.0007787	111.915
2014	0	2	16	20.0187	21.6365	20.1934	20.9383	21.2318	23.3056	18.765	20.863	0	0.221052	0	0	0	69.1865
2014	0.007501	2	17	20.8988	21.6365	23.2735	20.9383	24.2197	23.3056	20.3025	20.863	0	0.289616	36.7103	6.05891	0.007473	79.3509
2014	0.03448	2	18	24.4113	21.6365	26.1353	20.9383	28.5296	23.3056	25.1974	20.863	0	0.65522	41.2743	6.42451	0.0338989	33.0506
2014	0.014317	2	19	21.0437	21.6365	20.6888	20.9383	22.2701	23.3056	20.4405	20.863	0	1.62771	54.7156	7.397	0.0142155	83.6585
2014	0	2	20	20.1377	21.6365	23.1312	20.9383	23.5622	23.3056	20.1574	20.863	0	1.52012	53.1354	7.28941	0	160.888
2014	0	2	21	18.6396	21.6365	20.0972	20.9383	21.3688	23.3056	16.974	20.863	0	1.22816	48.9643	6.99745	0	158.831
2014	0	2	22	20.7077	21.6365	22.8653	20.9383	23.5114	23.3056	20.06	20.863	0	1.17632	48.2415	6.94561	0	148.479
2014	1.92071	2	23	25.2541	21.6365	26.898	20.9383	28.2208	23.3056	24.8849	20.863	1	2.68376	71.4541	8.45305	1.07183	151.032
2014	8.15529	2	24	25.5193	21.6365	26.5202	20.9383	27.2874	23.3056	23.7679	20.863	1	3.09421	78.5616	8.8635	2.21433	202.301
2014	0.005908	2	25	23.0917	21.6365	25.0416	20.9383	26.286	23.3056	23.8903	20.863	0	0.950942	45.1615	6.72023	0.0058906	211.185
2014	0.732465	2	26	26.113	21.6365	28.4392	20.9383	29.9801	23.3056	26.3146	20.863	1	1.05931	46.6298	6.8286	0.549545	161.508
2014	5.2e-05	2	27	20.6225	21.6365	23.287	20.9383	24.2889	23.3056	19.9008	20.863	0	-0.167078	31.3848	5.60221	5.2e-05	92.0019
2014	8.6e-05	2	28	21.4318	21.6365	22.6059	20.9383	24.2783	23.3056	20.4029	20.863	0	0.272151	36.499	6.04144	8.6e-05	58.1567
2014	0.000115	2	29	20.2796	21.6365	22.9056	20.9383	23.3762	23.3056	21.7836	20.863	0	0	0	0	0.000115	17.1984
2014	0.073135	2	30	22.6912	21.6365	24.7645	20.9383	26.6664	23.3056	23.5063	20.863	0	0.341486	37.3416	6.11078	0.0705843	7.08719
2014	0	2	31	20.2595	21.6365	19.3951	20.9383	21.3438	23.3056	19.0117	20.863	0	0.138903	34.9067	5.90819	0	96.7582
2014	0	2	32	22.6842	21.6365	22.9699	20.9383	24.6468	23.3056	21.8995	20.863	0	0.962267	45.3138	6.73156	0	144.903
2014	0.247417	2	33	23.1843	21.6365	21.9903	20.9383	23.8643	23.3056	24.6695	20.863	1	1.49671	52.7947	7.266	0.221075	148.63
2014	0.02803	2	34	23.945	21.6365	25.7112	20.9383	26.0599	23.3056	22.8137	20.863	0	0.934979	44.9472	6.70427	0.0276443	159.681
2014	14.1287	2	35	26.438	21.6365	28.0165	20.9383	28.9879	23.3056	23.6931	20.863	1	2.67047	71.2296	8.43976	2.71659	167.25
2014	0.13389	2	36	25.0195	21.6365	25.5061	20.9383	26.5897	23.3056	22.6069	20.863	1	2.12643	62.3423	7.89571	0.125654	195.641
2014	0	2	37	22.6768	21.6365	23.0157	20.9383	24.9306	23.3056	21.5926	20.863	0	0.0704285	34.1023	5.83972	0	206.565
2014	2e-06	2	38	21.9912	21.6365	24.8182	20.9383	26.0883	23.3056	21.1302	20.863	0	-0.709367	25.6028	5.05992	2e-06	83.7311
2014	0	2	39	21.5787	21.6365	24.0038	20.9383	25.3455	23.3056	20.465	20.863	0	0.667365	41.4305	6.43665	0	32.5475
2014	0	2	40	23.8096	21.6365	23.9528	20.9383	26.4453	23.3056	22.252	20.863	0	0.344708	37.3809	6.114	0	62.0283
2014	0.951484	2	41	25.6471	21.6365	26.4962	20.9383	27.9454	23.3056	24.2181	20.863	1	1.0912	47.0663	6.86049	0.66859	54.9485
2014	0.000423	2	42	22.6903	21.6365	23.4072	20.9383	24.0107	23.3056	21.3008	20.863	0	1.92206	59.1569	7.69135	0.0004229	162.12
2014	0	2	43	21.8109	21.6365	21.9524	20.9383	24.7417	23.3056	21.3412	20.863	0	0.602065	40.5941	6.37135	0	184.367
2014	0.182264	2	44	23.9861	21.6365	25.0467	20.9383	26.3382	23.3056	23.571	20.863	1	3.35643	83.2787	9.12571	0.167431	45.6769
2014	8.43531	2	45	26.3326	21.6365	27.0872	20.9383	28.6791	23.3056	22.482	20.863	1	2.79444	73.3375	8.56373	2.24446	208.562
2014	0	2	46	18.7952	21.6365	22.8384	20.9383	23.6249	23.3056	20.9568	20.863	0	-0.277032	30.1649	5.49226	0	181.248
2014	2.62454	2	47	26.6961	21.6365	26.8985	20.9383	28.7507	23.3056	24.7989	20.863	1	2.96347	76.2611	8.73276	1.28773	38.1796
2014	0.001303	2	48	21.8363	21.6365	22.1083	20.9383	23.5927	23.3056	21.3313	20.863	0	-0.170475	31.3467	5.59881	0.0013022	189.974
2014	0	2	49	21.4385	21.6365	23.3047	20.9383	24.7059	23.3056	21.9362	20.863	0	1.00048	45.8297	6.76977	0	137.016
2014	0	2	50	17.9705	21.6365	21.449	20.9383	22.8956	23.3056	0	20.863	0	-0.662919	26.075	5.10637	0	101.987
2014	0	2	51	18.7922	21.6365	18.6347	20.9383	20.9298	23.3056	16.9516	20.863	0	1.30586	50.0577	7.07515	0	21.138
2014	1.84822	2	52	24.4435	21.6365	24.295	20.9383	26.1914	23.3056	21.7155	20.863	1	0.815471	43.3591	6.58476	1.04669	68.4647
2014	0.003648	2	53	21.8854	21.6365	22.9613	20.9383	24.7812	23.3056	21.0651	20.863	0	0.00962395	33.3958	5.77891	0.0036414	129.636
2014	0	2	54	19.0131	21.6365	20.8779	20.9383	21.8474	23.3056	19.2867	20.863	0	0.620687	40.8318	6.38998	0	44.5559
2014	0.253136	2	55	25.3954	21.6365	26.9658	20.9383	26.3982	23.3056	25.5896	20.863	1	2.85831	74.4355	8.6276	0.225649	77.0342
2014	0	2	56	21.7078	21.6365	22.1313	20.9383	23.7067	23.3056	21.2567	20.863	0	0.171238	35.2899	5.94053	0	178.494
2014	0.18223	2	57	23.2461	21.6365	23.251	20.9383	24.7775	23.3056	21.8814	20.863	1	0.643009	41.1176	6.4123	0.167403	41.6987
2014	1e-06	2	58	20.3683	21.6365	20.6834	20.9383	22.8952	23.3056	18.4106	20.863	0	-0.898828	23.7214	4.87046	1e-06	135.724
2014	0.284686	2	59	23.9387	21.6365	25.3088	20.9383	25.6689	23.3056	23.2928	20.863	1	0.966537	45.3713	6.73583	0.250514	16.6302
2014	0.027182	2	60	23.8816	21.6365	25.8897	20.9383	27.5154	23.3056	23.947	20.863	0	1.01898	46.0806	6.78827	0.0268191	138.711
2014	1.10226	2	61	25.7808	21.6365	26.5175	20.9383	28.3435	23.3056	24.2664	20.863	1	0.793943	43.076	6.56323	0.743012	92.4695
2014	0.633168	2	62	25.6167	21.6365	25.746	20.9383	26.2781	23.3056	25.1869	20.863	1	2.5627	69.422	8.33199	0.490522	95.1687
2014	0	2	63	22.1787	21.6365	22.3046	20.9383	23.6001	23.3056	20.4577	20.863	0	1.94121	59.4517	7.71049	0	192.526
2014	0.204581	2	64	24.3115	21.6365	24.8698	20.9383	26.4584	23.3056	22.5231	20.863	1	1.76535	56.7708	7.53464	0.186132	203.385
2014	15.8372	2	65	25.4621	21.6365	26.9668	20.9383	28.4007	23.3056	23.5584	20.863	1	0.840052	43.6834	6.60934	2.82359	160.034
2014	2.1e-05	2	66	21.8058	21.6365	21.0939	20.9383	23.355	23.3056	20.1822	20.863	0	0.627363	40.9171	6.39665	2.1e-05	140.839
2014	0.004918	2	67	22.6889	21.6365	22.8498	20.9383	24.3159	23.3056	21.5019	20.863	0	1.67702	55.4475	7.44631	0.0049059	120.724
2014	4.40289	2	68	25.8219	21.6365	27.2732	20.9383	29.2101	23.3056	23.7065	20.863	1	2.84881	74.2716	8.6181	1.68694	103.027
2014	8.6e-05	2	69	22.6695	21.6365	25.0936	20.9383	26.1233	23.3056	22.7123	20.863	0	0.736616	42.3268	6.50591	8.6e-05	188.693
2014	0.00016	2	70	22.3375	21.6365	22.5509	20.9383	24.8415	23.3056	20.526	20.863	0	0.562596	40.0928	6.33188	0.00016	89.0098
2014	0.004167	2	71	20.6187	21.6365	21.5904	20.9383	22.7339	23.3056	19.6533	20.863	0	-0.55297	27.21	5.21632	0.0041583	57.2436
2014	0.000895	2	72	22.0611	21.6365	22.8237	20.9383	23.5388	23.3056	21.3403	20.863	0	0.285449	36.6598	6.05474	0.0008946	49.4436
2014	3.84141	2	73	25.4409	21.6365	27.1423	20.9383	28.026	23.3056	22.9504	20.863	1	1.14064	47.7471	6.90993	1.5772	45.9372
2014	0	2	74	22.5588	21.6365	25.3752	20.9383	25.8148	23.3056	20.0013	20.863	0	0.906432	44.5652	6.67572	0	167.527
2014	0	2	75	20.4547	21.6365	21.91	20.9383	23.3087	23.3056	20.5813	20.863	0	0.889529	44.3398	6.65882	0	104.1
2014	0.018445	2	76	23.4146	21.6365	22.1343	20.9383	24.5973	23.3056	21.775	20.863	0	-0.478718	27.9901	5.29057	0.018277	54.8556
2014	0	2	77	19.3196	21.6365	19.9122	20.9383	21.8688	23.3056	20.0339	20.863	0	0.829837	43.5485	6.59913	0	37.222
2014	0	2	78	18.1875	21.6365	23.6834	20.9383	24.4403	23.3056	0	20.863	0	-0.71126	25.5836	5.05803	0	35.7437
2014	0	2	79	22.4469	21.6365	23.1329	20.9383	25.0972	23.3056	20.6108	20.863	0	0.902662	44.5149	6.67195	0	19.705
2014	0.000113	2	80	17.2126	21.6365	20.5905	20.9383	21.6395	23.3056	18.3637	20.863	0	0.371136	37.7048	6.14042	0.000113	88.2434
2014	0	2	81	22.7791	21.6365	24.0292	20.9383	24.6054	23.3056	19.6919	20.863	0	0.858337	43.9254	6.62763	0	66.6046
2014	1.68058	2	82	25.3684	21.6365	24.0375	20.9383	24.9145	23.3056	23.6607	20.863	1	3.05928	77.9436	8.82857	0.986032	167.428
2014	0	2	83	22.4175	21.6365	23.3454	20.9383	24.1695	23.3056	20.7635	20.863	0	1.07181	46.8006	6.8411	0	209.519
2014	0.000113	2	84	23.5105	21.6365	23.7178	20.9383	25.4245	23.3056	21.9833	20.863	0	0.405346	38.1261	6.17463	0.000113	159.864
2014	0.008596	2	85	20.8562	21.6365	21.3202	20.9383	22.9756	23.3056	19.6594	20.863	0	-0.175761	31.2875	5.59353	0.0085593	75.7165
2014	1e-06	2	86	20.9923	21.6365	21.5083	20.9383	23.2508	23.3056	20.1349	20.863	0	0.0248453	33.572	5.79413	1e-06	70.2457
2014	0.000829	2	87	23.7764	21.6365	26.7088	20.9383	27.9045	23.3056	24.1376	20.863	0	0.707541	41.9493	6.47683	0.0008287	34.5341
2014	0.685379	2	88	21.2712	21.6365	22.0281	20.9383	23.1536	23.3056	17.9244	20.863	1	1.02613	46.1777	6.79542	0.521991	68.5126
2014	0	2	89	19.9388	21.6365	21.7455	20.9383	23.3881	23.3056	18.7855	20.863	0	-0.183662	31.1992	5.58563	0	95.778
2014	0.227642	2	90	23.3156	21.6365	21.9343	20.9383	23.1483	23.3056	18.8646	20.863	1	1.99192	60.2364	7.76121	0.205095	37.4623
2014	3e-06	2	91	21.8637	21.6365	23.0285	20.9383	24.9045	23.3056	21.5003	20.863	0	-0.180406	31.2356	5.58888	3e-06	163.743
2014	0.001847	2	92	20.224	21.6365	22.4227	20.9383	23.2269	23.3056	19.6379	20.863	0	-0.39854	28.8449	5.37075	0.0018453	27.5112
2014	0	2	93	20.4015	21.6365	22.0884	20.9383	23.5977	23.3056	22.3325	20.863	0	-0.206738	30.942	5.56255	0	102.639
2014	0.000349	2	94	21.7894	21.6365	21.8527	20.9383	23.273	23.3056	19.937	20.863	0	1.11923	47.4517	6.88852	0.0003489	27.3757
2014	0	2	95	18.5105	21.6365	21.1503	20.9383	22.523	23.3056	20.2093	20.863	0	0.51512	39.4938	6.28441	0	155.902
2014	0.015739	2	96	24.4623	21.6365	26.0583	20.9383	26.5465	23.3056	23.086	20.863	0	1.92978	59.2756	7.69906	0.0156164	54.1063
2014	6e-06	2	97	20.7229	21.6365	22.0653	20.9383	23.2374	23.3056	19.9149	20.863	0	1.43073	51.8403	7.20002	6e-06	134.34
2014	0	2	98	21.4121	21.6365	25.1372	20.9383	27.0663	23.3056	22.2695	20.863	0	-0.0949392	32.1982	5.67435	0	124.104
2014	0	2	99	20.9005	21.6365	22.1464	20.9383	23.1982	23.3056	20.6001	20.863	0	0.634875	41.0133	6.40416	0	25.665
2014	4.1565	2	100	25.7747	21.6365	27.0706	20.9383	27.5156	23.3056	25.4908	20.863	1	2.86306	74.5174	8.63235	1.64026	25.6666
2014	0.069204	2	101	24.6226	21.6365	25.6919	20.9383	26.9347	23.3056	21.8995	20.863	0	2.63945	70.7068	8.40873	0.0669144	203.334
2014	0	2	102	21.0515	21.6365	20.7453	20.9383	23.7191	23.3056	17.23	20.863	0	-0.0301876	32.9373	5.7391	0	212.073
2014	0.079578	2	103	23.4043	21.6365	24.46	20.9383	26.0262	23.3056	21.9016	20.863	0	3.15228	79.5944	8.92157	0.0765702	45.0429
2014	0	2	104	21.8644	21.6365	24.7042	20.9383	25.1187	23.3056	20.9751	20.863	0	2.32036	65.4424	8.08965	0	213.142
2014	0.000153	2	105	22.484	21.6365	23.9332	20.9383	26.2219	23.3056	21.3583	20.863	0	0.0157808	33.467	5.78507	0.000153	126.56
2014	0.037045	2	106	23.1602	21.6365	23.5471	20.9383	24.6337	23.3056	22.3296	20.863	0	1.74894	56.5237	7.51822	0.0363753	37.7797
2014	0.000621	2	107	22.4562	21.6365	24.4004	20.9383	26.0255	23.3056	22.0919	20.863	0	-0.0846767	32.3148	5.68461	0.0006208	110.951
2014	0.000283	2	108	23.9619	21.6365	24.6318	20.9383	26.4186	23.3056	22.4706	20.863	0	0.705926	41.9284	6.47521	0.000283	95.2669
2014	0.104063	2	109	24.6094	21.6365	26.0734	20.9383	27.0248	23.3056	23.7077	20.863	1	0.768638	42.7445	6.53793	0.098997	83.2831
2014	0.006849	2	110	24.1446	21.6365	24.8636	20.9383	26.1596	23.3056	23.212	20.863	0	1.61287	54.4962	7.38215	0.0068257	147.567
2014	1e-06	2	111	20.7135	21.6365	23.2781	20.9383	24.419	23.3056	20.1249	20.863	0	-0.576476	26.9653	5.19281	1e-06	177.923
2014	0	2	112	23.3279	21.6365	25.5651	20.9383	26.0522	23.3056	20.7629	20.863	0	3.09892	78.645	8.8682	0	70.3935
2014	0.084514	2	113	23.753	21.6365	24.853	20.9383	26.0197	23.3056	22.0763	20.863	0	0.0141092	33.4477	5.7834	0.081132	145.965
2014	0	2	114	24.909	21.6365	26.9315	20.9383	28.3534	23.3056	23.8157	20.863	0	0.00111238	33.2975	5.7704	0	25.5956
2014	0	2	115	20.1944	21.6365	20.399	20.9383	22.8371	23.3056	19.5673	20.863	0	1.82398	57.6577	7.59326	0	59.1028
2014	0.000437	2	116	23.2503	21.6365	26.5594	20.9383	27.3518	23.3056	22.8042	20.863	0	2.1132	62.1337	7.88249	0.0004369	108.066
2014	0.018105	2	117	21.0028	21.6365	21.8161	20.9383	23.7088	23.3056	19.8147	20.863	0	0.333822	37.248	6.10311	0.0179431	102.323
2014	0.807541	2	118	25.7588	21.6365	26.8339	20.9383	26.4754	23.3056	24.953	20.863	1	3.23639	81.1022	9.00568	0.591967	97.2197
2014	7.2e-05	2	119	19.1363	21.6365	20.9846	20.9383	22.3357	23.3056	19.7427	20.863	0	0.545596	39.8778	6.31489	7.2e-05	200.843
2014	0.001237	2	120	21.5673	21.6365	22.1806	20.9383	23.8409	23.3056	20.0426	20.863	0	0.00956736	33.3952	5.77886	0.0012362	51.4567
2014	0	2	121	19.1272	21.6365	21.4882	20.9383	22.3797	23.3056	0	20.863	0	-0.0324779	32.911	5.73681	0	73.7722
2014	0.007527	2	122	22.9362	21.6365	25.1438	20.9383	25.3401	23.3056	0	20.863	0	0.859768	43.9444	6.62906	0.0074988	83.0776
2014	0.172343	2	123	22.7467	21.6365	24.1406	20.9383	24.6339	23.3056	20.7425	20.863	1	1.3062	50.0625	7.07548	0.159004	148.498
2014	0.49207	2	124	25.0646	21.6365	25.9147	20.9383	27.0897	23.3056	0	20.863	1	2.63907	70.7005	8.40836	0.400164	170.039
2014	0	2	125	18.2965	21.6365	21.3383	20.9383	22.2099	23.3056	17.0652	20.863	0	1.06999	46.7757	6.83927	0	207.473
2014	0.003678	2	126	20.542	21.6365	20.1053	20.9383	21.0182	23.3056	18.5009	20.863	0	1.1811	48.3079	6.95038	0.0036713	60.3639
2014	0.039042	2	127	24.6734	21.6365	26.1466	20.9383	26.7329	23.3056	22.3278	20.863	0	0.2476	36.203	6.01689	0.0382991	140.412
2014	0	2	128	19.5505	21.6365	20.0823	20.9383	22.9329	23.3056	19.6042	20.863	0	0.717211	0	0	0	92.445
2014	0	2	129	18.1211	21.6365	16.5552	20.9383	21.093	23.3056	17.3391	20.863	0	-0.193865	31.0853	5.57542	0	18.8623
2014	1.4e-05	2	130	21.0338	21.6365	23.429	20.9383	24.0417	23.3056	20.3099	20.863	0	0.381172	37.8282	6.15046	1.4e-05	25.5956
2014	1.6e-05	2	131	22.278	21.6365	23.5471	20.9383	24.5868	23.3056	20.7477	20.863	0	0.306814	36.919	6.0761	1.6e-05	103.877
2014	0.853349	2	132	24.8551	21.6365	25.8783	20.9383	27.5629	23.3056	23.3138	20.863	1	0.727357	42.2064	6.49665	0.616994	92.5966
2014	2e-06	2	133	21.9459	21.6365	22.3643	20.9383	24.6346	23.3056	21.0712	20.863	0	0.354406	37.4996	6.12369	2e-06	81.1927
2014	7.9e-05	2	134	21.5028	21.6365	21.7257	20.9383	24.1998	23.3056	20.7802	20.863	0	-0.0761204	32.4122	5.69317	7.9e-05	51.1469
2014	0.082724	2	135	23.4235	21.6365	24.6463	20.9383	25.6174	23.3056	20.5572	20.863	0	-0.385585	28.9843	5.3837	0.0794801	52.7791
2014	0.018284	2	136	22.2531	21.6365	23.3456	20.9383	24.7705	23.3056	22.0663	20.863	0	1.18981	48.429	6.9591	0.0181189	62.3761
2014	41.3908	2	137	27.3314	21.6365	28.123	20.9383	30.4945	23.3056	26.2521	20.863	1	2.29833	65.0865	8.06762	3.74693	170.623
2014	0	2	138	21.4794	21.6365	25.0364	20.9383	26.9019	23.3056	20.8499	20.863	0	-1.24516	20.4677	4.52413	0	175.928
2014	0.000737	2	139	23.1184	21.6365	25.7354	20.9383	25.9501	23.3056	22.9425	20.863	0	-0.0210471	33.0423	5.74824	0.0007367	15.3061
2014	0	2	140	21.2578	21.6365	22.7676	20.9383	24.4893	23.3056	0	20.863	0	-0.513767	27.6205	5.25552	0	82.1279
2014	0.014675	2	141	23.5464	21.6365	25.2611	20.9383	26.5838	23.3056	22.4797	20.863	0	2.57325	69.598	8.34254	0.0145684	23.7586
2014	0	2	142	20.5618	21.6365	23.0476	20.9383	24.0247	23.3056	21.1339	20.863	0	0.992574	45.7228	6.76186	0	109.86
2014	1e-06	2	143	19.7106	21.6365	22.0267	20.9383	23.6934	23.3056	19.9742	20.863	0	0.116004	34.6367	5.88529	1e-06	55.6234
2014	2e-06	3	1	21.2429	23.3182	24.8037	24.9492	25.7049	26.9892	22.0201	22.3457	0	0.0477406	22.2498	4.71697	2e-06	66.1686
2014	0	3	2	21.6365	23.3182	20.9383	24.9492	23.3056	26.9892	20.863	22.3457	0	0.550032	27.2406	5.21926	0	25.0091
2014	0.00079	3	4	21.2058	23.3182	21.2528	24.9492	23.1751	26.9892	19.8233	22.3457	0	1.26671	35.2353	5.93593	0.0007897	76.3601
2014	4.99288	3	5	24.7576	23.3182	26.2067	24.9492	28.0146	26.9892	24.8695	22.3457	1	2.9904	58.6698	7.65962	1.79057	179.376
2014	0.725007	3	6	24.9519	23.3182	25.8441	24.9492	26.8146	26.9892	21.261	22.3457	1	3.14908	61.1258	7.8183	0.545231	178.101
2014	0.024564	3	7	22.1812	23.3182	24.0647	24.9492	25.044	26.9892	22.2118	22.3457	0	1.37659	36.5519	6.04582	0.0242672	52.4386
2014	6e-06	3	8	18.0958	23.3182	18.6968	24.9492	21.7187	26.9892	18.2191	22.3457	0	-0.0312775	21.5105	4.63795	6e-06	35.2115
2014	11.5077	3	9	25.5548	23.3182	26.4629	24.9492	27.0049	26.9892	0	22.3457	1	2.90876	57.4258	7.57798	2.52634	163.025
2014	2e-06	3	10	19.9877	23.3182	21.6655	24.9492	23.3099	26.9892	19.8212	22.3457	0	0.814256	30.0686	5.48348	2e-06	49.965
2014	7e-05	3	11	19.9318	23.3182	21.7382	24.9492	23.3582	26.9892	19.6941	22.3457	0	1.07055	32.945	5.73977	7e-05	53.2115
2014	3.6e-05	3	12	21.8652	23.3182	24.1219	24.9492	25.8759	26.9892	21.6551	22.3457	0	0.273262	24.4282	4.94249	3.6e-05	24.393
2014	0.055505	3	13	22.9232	23.3182	24.0516	24.9492	24.7643	26.9892	20.8127	22.3457	0	0.708482	28.9197	5.37771	0.0540193	100.655
2014	0.002665	3	14	22.8717	23.3182	23.8802	24.9492	24.2314	26.9892	21.1411	22.3457	0	2.42843	50.3767	7.09765	0.0026615	99.1681
2014	2e-06	3	15	21.2323	23.3182	22.2587	24.9492	23.6442	26.9892	20.1161	22.3457	0	0.134542	23.0762	4.80377	2e-06	50.6216
2014	0.00768	3	16	20.0187	23.3182	20.1934	24.9492	21.2318	26.9892	18.765	22.3457	0	0.771084	0	0	0.0076507	60.6651
2014	0.596984	3	17	20.8988	23.3182	23.2735	24.9492	24.2197	26.9892	20.3025	22.3457	1	0.839648	30.3477	5.50887	0.468117	26.3345
2014	2.28796	3	18	24.4113	23.3182	26.1353	24.9492	28.5296	26.9892	25.1974	22.3457	1	1.20525	34.5095	5.87448	1.19027	67.8875
2014	0.189543	3	19	21.0437	23.3182	20.6888	24.9492	22.2701	26.9892	20.4405	22.3457	1	2.17774	46.881	6.84697	0.173569	140.121
2014	0.003709	3	20	20.1377	23.3182	23.1312	24.9492	23.5622	26.9892	20.1574	22.3457	0	2.07015	45.4191	6.73937	0.0037021	139.783
2014	0	3	21	18.6396	23.3182	20.0972	24.9492	21.3688	26.9892	16.974	22.3457	0	1.7782	41.5692	6.44742	0	129.395
2014	0	3	22	20.7077	23.3182	22.8653	24.9492	23.5114	26.9892	20.06	22.3457	0	1.72636	40.9034	6.39558	0	129.382
2014	8.63094	3	23	25.2541	23.3182	26.898	24.9492	28.2208	26.9892	24.8849	22.3457	1	3.23379	62.4577	7.90302	2.26498	182.033
2014	85.4536	3	24	25.5193	23.3182	26.5202	24.9492	27.2874	26.9892	23.7679	22.3457	1	3.64424	69.1137	8.31346	4.45961	190.532
2014	0.102539	3	25	23.0917	23.3182	25.0416	24.9492	26.286	26.9892	23.8903	22.3457	1	1.50097	38.0714	6.1702	0.0976157	143.251
2014	5.29845	3	26	26.113	23.3182	28.4392	24.9492	29.9801	26.9892	26.3146	22.3457	1	1.60934	39.4204	6.27857	1.8403	79.7999
2014	0.000127	3	27	20.6225	23.3182	23.287	24.9492	24.2889	26.9892	19.9008	22.3457	0	0.382954	25.5245	5.05218	0.000127	46.1042
2014	3e-06	3	28	21.4318	23.3182	22.6059	24.9492	24.2783	26.9892	20.4029	22.3457	0	0.822183	30.1556	5.49141	3e-06	26.9628
2014	0.000862	3	29	20.2796	23.3182	22.9056	24.9492	23.3762	26.9892	21.7836	22.3457	0	0	0	0	0.0008616	23.9655
2014	0.222062	3	30	22.6912	23.3182	24.7645	24.9492	26.6664	26.9892	23.5063	22.3457	1	0.891518	30.9219	5.56074	0.20054	82.729
2014	3e-06	3	31	20.2595	23.3182	19.3951	24.9492	21.3438	26.9892	19.0117	22.3457	0	0.688935	28.7099	5.35816	3e-06	124.674
2014	0.027664	3	32	22.6842	23.3182	22.9699	24.9492	24.6468	26.9892	21.8995	22.3457	0	1.5123	38.2112	6.18152	0.0272883	128.751
2014	2.79119	3	33	23.1843	23.3182	21.9903	24.9492	23.8643	26.9892	24.6695	22.3457	1	2.04674	45.1042	6.71596	1.33268	139.756
2014	0.309747	3	34	23.945	23.3182	25.7112	24.9492	26.0599	26.9892	22.8137	22.3457	1	1.48501	37.8746	6.15424	0.269834	146.048
2014	55.8618	3	35	26.438	23.3182	28.0165	24.9492	28.9879	26.9892	23.6931	22.3457	1	3.2205	62.2478	7.88973	4.04062	176.454
2014	5.74476	3	36	25.0195	23.3182	25.5061	24.9492	26.5897	26.9892	22.6069	22.3457	1	2.67646	53.959	7.34568	1.90877	186.672
2014	0.009846	3	37	22.6768	23.3182	23.0157	24.9492	24.9306	26.9892	21.5926	22.3457	0	0.62046	27.9808	5.28969	0.0097978	61.8612
2014	2e-06	3	38	21.9912	23.3182	24.8182	24.9492	26.0883	26.9892	21.1302	22.3457	0	-0.159335	20.3391	4.50989	2e-06	34.876
2014	0.210436	3	39	21.5787	23.3182	24.0038	24.9492	25.3455	26.9892	20.465	22.3457	1	1.2174	34.6523	5.88662	0.190981	44.6183
2014	0.043311	3	40	23.8096	23.3182	23.9528	24.9492	26.4453	26.9892	22.252	22.3457	0	0.89474	30.9577	5.56396	0.0423993	50.5812
2014	8.44709	3	41	25.6471	23.3182	26.4962	24.9492	27.9454	26.9892	24.2181	22.3457	1	1.64123	39.8219	6.31046	2.24571	142.771
2014	0.023163	3	42	22.6903	23.3182	23.4072	24.9492	24.0107	26.9892	21.3008	22.3457	0	2.4721	50.9985	7.14132	0.0228988	164.806
2014	0	3	43	21.8109	23.3182	21.9524	24.9492	24.7417	26.9892	21.3412	22.3457	0	1.1521	33.8878	5.82132	0	42.0585
2014	1.50952	3	44	23.9861	23.3182	25.0467	24.9492	26.3382	26.9892	23.571	22.3457	1	3.90646	73.5423	8.57568	0.920091	188.923
2014	63.2318	3	45	26.3326	23.3182	27.0872	24.9492	28.6791	26.9892	22.482	22.3457	1	3.34447	64.2194	8.0137	4.1625	162.552
2014	0	3	46	18.7952	23.3182	22.8384	24.9492	23.6249	26.9892	20.9568	22.3457	0	0.273	24.4256	4.94222	0	18.45
2014	36.384	3	47	26.6961	23.3182	26.8985	24.9492	28.7507	26.9892	24.7989	22.3457	1	3.51351	66.9571	8.18273	3.62124	170.938
2014	0.057158	3	48	21.8363	23.3182	22.1083	24.9492	23.5927	26.9892	21.3313	22.3457	0	0.379556	25.4902	5.04878	0.0555842	121.644
2014	0.000159	3	49	21.4385	23.3182	23.3047	24.9492	24.7059	26.9892	21.9362	22.3457	0	1.55051	38.6851	6.21974	0.000159	81.5992
2014	1e-06	3	50	17.9705	23.3182	21.449	24.9492	22.8956	26.9892	0	22.3457	0	-0.112887	20.7602	4.55634	1e-06	17.5238
2014	0	3	51	18.7922	23.3182	18.6347	24.9492	20.9298	26.9892	16.9516	22.3457	0	1.85589	42.5771	6.52512	0	47.2497
2014	2.42083	3	52	24.4435	23.3182	24.295	24.9492	26.1914	26.9892	21.7155	22.3457	1	1.3655	36.4179	6.03473	1.22988	109.777
2014	0.006465	3	53	21.8854	23.3182	22.9613	24.9492	24.7812	26.9892	21.0651	22.3457	0	0.559656	27.3412	5.22888	0.0064442	29.1112
2014	0	3	54	19.0131	23.3182	20.8779	24.9492	21.8474	26.9892	19.2867	22.3457	0	1.17072	34.105	5.83994	0	60.0571
2014	2.69021	3	55	25.3954	23.3182	26.9658	24.9492	26.3982	26.9892	25.5896	22.3457	1	3.40834	65.2471	8.07757	1.30568	162.265
2014	0.002318	3	56	21.7078	23.3182	22.1313	24.9492	23.7067	26.9892	21.2567	22.3457	0	0.72127	29.0574	5.39049	0.0023153	27.6457
2014	0.040704	3	57	23.2461	23.3182	23.251	24.9492	24.7775	26.9892	21.8814	22.3457	0	1.19304	34.3661	5.86226	0.0398974	114.738
2014	0	3	58	20.3683	23.3182	20.6834	24.9492	22.8952	26.9892	18.4106	22.3457	0	-0.348796	18.6661	4.32043	0	21.4151
2014	2.43581	3	59	23.9387	23.3182	25.3088	24.9492	25.6689	26.9892	23.2928	22.3457	1	1.51657	38.264	6.18579	1.23425	117.648
2014	0.12829	3	60	23.8816	23.3182	25.8897	24.9492	27.5154	26.9892	23.947	22.3457	1	1.56902	38.9156	6.23824	0.120703	76.3206
2014	2.70778	3	61	25.7808	23.3182	26.5175	24.9492	28.3435	26.9892	24.2664	22.3457	1	1.34397	36.1586	6.0132	1.31043	80.987
2014	17.3031	3	62	25.6167	23.3182	25.746	24.9492	26.2781	26.9892	25.1869	22.3457	1	3.11273	60.5588	7.78196	2.90707	171.966
2014	0.033723	3	63	22.1787	23.3182	22.3046	24.9492	23.6001	26.9892	20.4577	22.3457	0	2.49124	51.2722	7.16046	0.0331668	182.229
2014	2.51823	3	64	24.3115	23.3182	24.8698	24.9492	26.4584	26.9892	22.5231	22.3457	1	2.31538	48.7848	6.98461	1.25796	145.184
2014	20.859	3	65	25.4621	23.3182	26.9668	24.9492	28.4007	26.9892	23.5584	22.3457	1	1.39008	36.7152	6.05931	3.08461	120.606
2014	2.9e-05	3	66	21.8058	23.3182	21.0939	24.9492	23.355	26.9892	20.1822	22.3457	0	1.17739	34.183	5.84662	2.9e-05	101.158
2014	0.023925	3	67	22.6889	23.3182	22.8498	24.9492	24.3159	26.9892	21.5019	22.3457	0	2.22705	47.5587	6.89628	0.0236433	86.9526
2014	116.188	3	68	25.8219	23.3182	27.2732	24.9492	29.2101	26.9892	23.7065	22.3457	1	3.39884	65.0936	8.06806	4.76378	168.44
2014	0.072595	3	69	22.6695	23.3182	25.0936	24.9492	26.1233	26.9892	22.7123	22.3457	0	1.28665	35.4724	5.95587	0.0700809	73.3976
2014	7e-06	3	70	22.3375	23.3182	22.5509	24.9492	24.8415	26.9892	20.526	22.3457	0	1.11263	33.4298	5.78185	7e-06	45.5282
2014	0.000237	3	71	20.6187	23.3182	21.5904	24.9492	22.7339	26.9892	19.6533	22.3457	0	-0.00293837	21.7742	4.66629	0.000237	27.8658
2014	0.004539	3	72	22.0611	23.3182	22.8237	24.9492	23.5388	26.9892	21.3403	22.3457	0	0.83548	30.3018	5.50471	0.0045287	28.3475
2014	17.8374	3	73	25.4409	23.3182	27.1423	24.9492	28.026	26.9892	22.9504	22.3457	1	1.69067	40.4483	6.3599	2.93585	148.295
2014	0	3	74	22.5588	23.3182	25.3752	24.9492	25.8148	26.9892	20.0013	22.3457	0	1.45646	37.5241	6.12569	0	84.7305
2014	0	3	75	20.4547	23.3182	21.91	24.9492	23.3087	26.9892	20.5813	22.3457	0	1.43956	37.3173	6.10879	0	38.6579
2014	0.008049	3	76	23.4146	23.3182	22.1343	24.9492	24.5973	26.9892	21.775	22.3457	0	0.0713136	22.4727	4.74054	0.0080168	32.0493
2014	0	3	77	19.3196	23.3182	19.9122	24.9492	21.8688	26.9892	20.0339	22.3457	0	1.37987	36.5915	6.04909	0	19.9832
2014	2e-06	3	78	18.1875	23.3182	23.6834	24.9492	24.4403	26.9892	0	22.3457	0	-0.161228	20.322	4.508	2e-06	43.3478
2014	0	3	79	22.4469	23.3182	23.1329	24.9492	25.0972	26.9892	20.6108	22.3457	0	1.45269	37.4779	6.12192	0	70.1161
2014	1.9e-05	3	80	17.2126	23.3182	20.5905	24.9492	21.6395	26.9892	18.3637	22.3457	0	0.921167	31.2525	5.59039	1.9e-05	51.3865
2014	0.043201	3	81	22.7791	23.3182	24.0292	24.9492	24.6054	26.9892	19.6919	22.3457	0	1.40837	36.9372	6.07759	0.0422939	146.893
2014	21.98	3	82	25.3684	23.3182	24.0375	24.9492	24.9145	26.9892	23.6607	22.3457	1	3.60931	68.5341	8.27853	3.13463	188.743
2014	0.098893	3	83	22.4175	23.3182	23.3454	24.9492	24.1695	26.9892	20.7635	22.3457	0	1.62184	39.5775	6.29106	0.0943033	140.337
2014	0.408563	3	84	23.5105	23.3182	23.7178	24.9492	25.4245	26.9892	21.9833	22.3457	1	0.955378	31.6362	5.6246	0.34257	58.8341
2014	0.003657	3	85	20.8562	23.3182	21.3202	24.9492	22.9756	26.9892	19.6594	22.3457	0	0.374271	25.4368	5.0435	0.0036503	51.5987
2014	0	3	86	20.9923	23.3182	21.5083	24.9492	23.2508	26.9892	20.1349	22.3457	0	0.574877	27.5006	5.2441	0	13.785
2014	2.31988	3	87	23.7764	23.3182	26.7088	24.9492	27.9045	26.9892	24.1376	22.3457	1	1.25757	35.1269	5.9268	1.19993	53.6992
2014	0.047118	3	88	21.2712	23.3182	22.0281	24.9492	23.1536	26.9892	17.9244	22.3457	0	1.57616	39.0049	6.24539	0.0460416	75.2881
2014	3.9e-05	3	89	19.9388	23.3182	21.7455	24.9492	23.3881	26.9892	18.7855	22.3457	0	0.36637	25.3572	5.03559	3.9e-05	34.5872
2014	0.867873	3	90	23.3156	23.3182	21.9343	24.9492	23.1483	26.9892	18.8646	22.3457	1	2.54196	52.0011	7.21118	0.6248	142.123
2014	0	3	91	21.8637	23.3182	23.0285	24.9492	24.9045	26.9892	21.5003	22.3457	0	0.369626	25.39	5.03885	0	27.5488
2014	0.001377	3	92	20.224	23.3182	22.4227	24.9492	23.2269	26.9892	19.6379	22.3457	0	0.151492	23.2393	4.82072	0.0013761	79.4864
2014	7e-05	3	93	20.4015	23.3182	22.0884	24.9492	23.5977	26.9892	22.3325	22.3457	0	0.343294	25.1254	5.01252	7e-05	17.2477
2014	0.01129	3	94	21.7894	23.3182	21.8527	24.9492	23.273	26.9892	19.937	22.3457	0	1.66926	40.1764	6.33849	0.0112267	134.859
2014	0	3	95	18.5105	23.3182	21.1503	24.9492	22.523	26.9892	20.2093	22.3457	0	1.06515	32.8831	5.73438	0	34.7147
2014	0.277467	3	96	24.4623	23.3182	26.0583	24.9492	26.5465	26.9892	23.086	22.3457	1	2.47981	51.1087	7.14903	0.244879	116.177
2014	5e-06	3	97	20.7229	23.3182	22.0653	24.9492	23.2374	26.9892	19.9149	22.3457	0	1.98076	44.2223	6.64999	5e-06	103.844
2014	0.031796	3	98	21.4121	23.3182	25.1372	24.9492	27.0663	26.9892	22.2695	22.3457	0	0.455093	26.2586	5.12432	0.031301	29.1679
2014	0.000427	3	99	20.9005	23.3182	22.1464	24.9492	23.1982	26.9892	20.6001	22.3457	0	1.18491	34.2709	5.85413	0.0004269	24.8606
2014	190.145	3	100	25.7747	23.3182	27.0706	24.9492	27.5156	26.9892	25.4908	22.3457	1	3.41309	65.3238	8.08231	5.25303	183.565
2014	1.80144	3	101	24.6226	23.3182	25.6919	24.9492	26.9347	26.9892	21.8995	22.3457	1	3.18948	61.7592	7.8587	1.03014	191.454
2014	1.8e-05	3	102	21.0515	23.3182	20.7453	24.9492	23.7191	26.9892	17.23	22.3457	0	0.519844	26.9264	5.18907	1.8e-05	27.1534
2014	0.457849	3	103	23.4043	23.3182	24.46	24.9492	26.0262	26.9892	21.9016	22.3457	1	3.70231	70.0827	8.37154	0.376962	192.236
2014	1e-06	3	104	21.8644	23.3182	24.7042	24.9492	25.1187	26.9892	20.9751	22.3457	0	2.87039	56.8459	7.53962	1e-06	108.18
2014	0.006247	3	105	22.484	23.3182	23.9332	24.9492	26.2219	26.9892	21.3583	22.3457	0	0.565813	27.4056	5.23504	0.0062276	36.3041
2014	0.188968	3	106	23.1602	23.3182	23.5471	24.9492	24.6337	26.9892	22.3296	22.3457	1	2.29897	48.5557	6.96819	0.173086	89.5832
2014	0.309827	3	107	22.4562	23.3182	24.4004	24.9492	26.0255	26.9892	22.0919	22.3457	1	0.465355	26.3639	5.13458	0.269895	75.3633
2014	0.271515	3	108	23.9619	23.3182	24.6318	24.9492	26.4186	26.9892	22.4706	22.3457	1	1.25596	35.1078	5.92518	0.240209	69.8
2014	0.231572	3	109	24.6094	23.3182	26.0734	24.9492	27.0248	26.9892	23.7077	22.3457	1	1.31867	35.8549	5.98789	0.208291	127.323
2014	0.309705	3	110	24.1446	23.3182	24.8636	24.9492	26.1596	26.9892	23.212	22.3457	1	2.1629	46.6779	6.83212	0.269802	156.829
2014	0.000442	3	111	20.7135	23.3182	23.2781	24.9492	24.419	26.9892	20.1249	22.3457	0	-0.0264437	21.5554	4.64278	0.0004419	47.9003
2014	0.018505	3	112	23.3279	23.3182	25.5651	24.9492	26.0522	26.9892	20.7629	22.3457	0	3.64895	69.192	8.31817	0.0183359	128.27
2014	0.233481	3	113	23.753	23.3182	24.853	24.9492	26.0197	26.9892	22.0763	22.3457	1	0.564141	27.3881	5.23337	0.20984	48.5729
2014	0.460295	3	114	24.909	23.3182	26.9315	24.9492	28.3534	26.9892	23.8157	22.3457	1	0.551144	27.2523	5.22037	0.378638	48.6998
2014	0	3	115	20.1944	23.3182	20.399	24.9492	22.8371	26.9892	19.5673	22.3457	0	2.37401	49.6071	7.04323	0	91.7333
2014	0.187539	3	116	23.2503	23.3182	26.5594	24.9492	27.3518	26.9892	22.8042	22.3457	1	2.66324	53.765	7.33246	0.171883	91.7485
2014	0.001316	3	117	21.0028	23.3182	21.8161	24.9492	23.7088	26.9892	19.8147	22.3457	0	0.883854	30.8367	5.55308	0.0013151	77.8199
2014	27.8692	3	118	25.7588	23.3182	26.8339	24.9492	26.4754	26.9892	24.953	22.3457	1	3.78642	71.4979	8.45564	3.36277	181.178
2014	1.8e-05	3	119	19.1363	23.3182	20.9846	24.9492	22.3357	26.9892	19.7427	22.3457	0	1.09563	33.2335	5.76485	1.8e-05	32.6883
2014	0.004443	3	120	21.5673	23.3182	22.1806	24.9492	23.8409	26.9892	20.0426	22.3457	0	0.559599	27.3406	5.22882	0.0044332	53.3972
2014	0.008833	3	121	19.1272	23.3182	21.4882	24.9492	22.3797	26.9892	0	22.3457	0	0.517554	26.9027	5.18678	0.0087942	62.7823
2014	0.075172	3	122	22.9362	23.3182	25.1438	24.9492	25.3401	26.9892	0	22.3457	0	1.4098	36.9545	6.07902	0.0724806	127.593
2014	0.044429	3	123	22.7467	23.3182	24.1406	24.9492	24.6339	26.9892	20.7425	22.3457	0	1.85623	42.5815	6.52545	0.0434703	149.804
2014	15.4088	3	124	25.0646	23.3182	25.9147	24.9492	27.0897	26.9892	0	22.3457	1	3.1891	61.7533	7.85833	2.79782	187.146
2014	0.009153	3	125	18.2965	23.3182	21.3383	24.9492	22.2099	26.9892	17.0652	22.3457	0	1.62002	39.5546	6.28924	0.0091114	46.1201
2014	0.005582	3	126	20.542	23.3182	20.1053	24.9492	21.0182	26.9892	18.5009	22.3457	0	1.73113	40.9645	6.40035	0.0055665	121.609
2014	0.241705	3	127	24.6734	23.3182	26.1466	24.9492	26.7329	26.9892	22.3278	22.3457	1	0.797632	29.8865	5.46686	0.216485	78.3089
2014	5e-06	3	128	19.5505	23.3182	20.0823	24.9492	22.9329	26.9892	19.6042	22.3457	0	1.26724	0	0	5e-06	24.3263
2014	0.002379	3	129	18.1211	23.3182	16.5552	24.9492	21.093	26.9892	17.3391	22.3457	0	0.356167	25.2546	5.02539	0.0023762	48.5729
2014	0.001109	3	130	21.0338	23.3182	23.429	24.9492	24.0417	26.9892	20.3099	22.3457	0	0.931204	31.3648	5.60043	0.0011084	84.4096
2014	5e-06	3	131	22.278	23.3182	23.5471	24.9492	24.5868	26.9892	20.7477	22.3457	0	0.856846	30.5375	5.52607	5e-06	79.3875
2014	0.634249	3	132	24.8551	23.3182	25.8783	24.9492	27.5629	26.9892	23.3138	22.3457	1	1.27739	35.3622	5.94661	0.491183	71.0945
2014	0	3	133	21.9459	23.3182	22.3643	24.9492	24.6346	26.9892	21.0712	22.3457	0	0.904438	31.0657	5.57366	0	34.8038
2014	2e-06	3	134	21.5028	23.3182	21.7257	24.9492	24.1998	26.9892	20.7802	22.3457	0	0.473911	26.4519	5.14314	2e-06	37.7202
2014	0.982058	3	135	23.4235	23.3182	24.6463	24.9492	25.6174	26.9892	20.5572	22.3457	1	0.164447	23.3644	4.83367	0.684136	51.6505
2014	0.255792	3	136	22.2531	23.3182	23.3456	24.9492	24.7705	26.9892	22.0663	22.3457	1	1.73984	41.0761	6.40907	0.227766	149.754
2014	757.859	3	137	27.3314	23.3182	28.123	24.9492	30.4945	26.9892	26.2521	22.3457	1	2.84837	56.5142	7.51759	6.63181	157.731
2014	0.019189	3	138	21.4794	23.3182	25.0364	24.9492	26.9019	26.9892	20.8499	22.3457	0	-0.695128	15.7934	3.9741	0.0190072	38.9348
2014	0.028964	3	139	23.1184	23.3182	25.7354	24.9492	25.9501	26.9892	22.9425	22.3457	0	0.528985	27.0214	5.19821	0.0285525	65.8801
2014	3e-06	3	140	21.2578	23.3182	22.7676	24.9492	24.4893	26.9892	0	22.3457	0	0.0362653	22.1416	4.70549	3e-06	46.3963
2014	0.458417	3	141	23.5464	23.3182	25.2611	24.9492	26.5838	26.9892	22.4797	22.3457	1	3.12328	60.7232	7.79251	0.377352	92.4744
2014	0.000149	3	142	20.5618	23.3182	23.0476	24.9492	24.0247	26.9892	21.1339	22.3457	0	1.54261	38.5868	6.21183	0.000149	33.7134
2014	0	3	143	19.7106	23.3182	22.0267	24.9492	23.6934	26.9892	19.9742	22.3457	0	0.666036	28.465	5.33526	0	25.0091
2014	0.004236	4	1	21.2429	21.2058	24.8037	21.2528	25.7049	23.1751	22.0201	19.8233	0	-1.21897	35.8043	5.98367	0.0042271	74.3242
2014	2.4e-05	4	2	21.6365	21.2058	20.9383	21.2528	23.3056	23.1751	20.863	19.8233	0	-0.716674	42.0677	6.48596	2.4e-05	74.3242
2014	0.026083	4	3	23.3182	21.2058	24.9492	21.2528	26.9892	23.1751	22.3457	19.8233	0	-1.26671	35.2353	5.93593	0.0257486	74.4655
2014	0.087209	4	5	24.7576	21.2058	26.2067	21.2528	28.0146	23.1751	24.8695	19.8233	0	1.72369	79.6793	8.92633	0.0836139	110.316
2014	0.349273	4	6	24.9519	21.2058	25.8441	21.2528	26.8146	23.1751	21.261	19.8233	1	1.88237	82.5374	9.08501	0.299566	110.098
2014	0	4	7	22.1812	21.2058	24.0647	21.2528	25.044	23.1751	22.2118	19.8233	0	0.109885	53.473	7.31252	0	58.343
2014	1.9e-05	4	8	18.0958	21.2058	18.6968	21.2528	21.7187	23.1751	18.2191	19.8233	0	-1.29798	34.8649	5.90465	1.9e-05	101.572
2014	0.837372	4	9	25.5548	21.2058	26.4629	21.2528	27.0049	23.1751	0	19.8233	1	1.64205	78.2285	8.84469	0.608336	96.4285
2014	4e-06	4	10	19.9877	21.2058	21.6655	21.2528	23.3099	23.1751	19.8212	19.8233	0	-0.45245	45.565	6.75019	4e-06	41.208
2014	3.8e-05	4	11	19.9318	21.2058	21.7382	21.2528	23.3582	23.1751	19.6941	19.8233	0	-0.196158	49.0907	7.00648	3.8e-05	60.1961
2014	0.00034	4	12	21.8652	21.2058	24.1219	21.2528	25.8759	23.1751	21.6551	19.8233	0	-0.993444	38.5541	6.20919	0.0003399	72.7894
2014	0.015813	4	13	22.9232	21.2058	24.0516	21.2528	24.7643	23.1751	20.8127	19.8233	0	-0.558224	44.1482	6.64441	0.0156893	30.7955
2014	0	4	14	22.8717	21.2058	23.8802	21.2528	24.2314	23.1751	21.1411	19.8233	0	1.16172	69.9625	8.36436	0	64.3867
2014	0.001898	4	15	21.2323	21.2058	22.2587	21.2528	23.6442	23.1751	20.1161	19.8233	0	-1.13216	36.8506	6.07047	0.0018962	39.4879
2014	0	4	16	20.0187	21.2058	20.1934	21.2528	21.2318	23.1751	18.765	19.8233	0	-0.495622	0	0	0	47.4483
2014	0.000141	4	17	20.8988	21.2058	23.2735	21.2528	24.2197	23.1751	20.3025	19.8233	0	-0.427058	45.9085	6.77558	0.000141	72.6196
2014	0.04735	4	18	24.4113	21.2058	26.1353	21.2528	28.5296	23.1751	25.1974	19.8233	0	-0.0614543	50.9965	7.14118	0.0462632	37.4317
2014	0.004862	4	19	21.0437	21.2058	20.6888	21.2528	22.2701	23.1751	20.4405	19.8233	0	0.911037	65.8317	8.11367	0.0048502	77.477
2014	0	4	20	20.1377	21.2058	23.1312	21.2528	23.5622	23.1751	20.1574	19.8233	0	0.803442	64.0973	8.00608	0	84.4064
2014	3e-06	4	21	18.6396	21.2058	20.0972	21.2528	21.3688	23.1751	16.974	19.8233	0	0.51149	59.5077	7.71413	3e-06	83.0896
2014	2.7e-05	4	22	20.7077	21.2058	22.8653	21.2528	23.5114	23.1751	20.06	19.8233	0	0.45965	58.7106	7.66229	2.7e-05	67.0158
2014	0.63554	4	23	25.2541	21.2058	26.898	21.2528	28.2208	23.1751	24.8849	19.8233	1	1.96709	84.0839	9.16972	0.491973	113.106
2014	8.0769	4	24	25.5193	21.2058	26.5202	21.2528	27.2874	23.1751	23.7679	19.8233	1	2.37753	91.7797	9.58017	2.20573	122.19
2014	0.005628	4	25	23.0917	21.2058	25.0416	21.2528	26.286	23.1751	23.8903	19.8233	0	0.234268	55.3075	7.4369	0.0056122	77.7486
2014	0.182053	4	26	26.113	21.2058	28.4392	21.2528	29.9801	23.1751	26.3146	19.8233	1	0.342636	56.9311	7.54527	0.167253	57.602
2014	0.000776	4	27	20.6225	21.2058	23.287	21.2528	24.2889	23.1751	19.9008	19.8233	0	-0.883752	39.9283	6.31888	0.0007757	49.6755
2014	1.5e-05	4	28	21.4318	21.2058	22.6059	21.2528	24.2783	23.1751	20.4029	19.8233	0	-0.444523	45.6721	6.75811	1.5e-05	86.4251
2014	0	4	29	20.2796	21.2058	22.9056	21.2528	23.3762	23.1751	21.7836	19.8233	0	0	0	0	0	95.5785
2014	0.000542	4	30	22.6912	21.2058	24.7645	21.2528	26.6664	23.1751	23.5063	19.8233	0	-0.375188	46.614	6.82745	0.0005419	40.3063
2014	0	4	31	20.2595	21.2058	19.3951	21.2528	21.3438	23.1751	19.0117	19.8233	0	-0.577771	43.8888	6.62487	0	68.2696
2014	0	4	32	22.6842	21.2058	22.9699	21.2528	24.6468	23.1751	21.8995	19.8233	0	0.245593	55.4761	7.44823	0	63.79
2014	0	4	33	23.1843	21.2058	21.9903	21.2528	23.8643	23.1751	24.6695	19.8233	0	0.780032	63.723	7.98267	0	71.0622
2014	0.053099	4	34	23.945	21.2058	25.7112	21.2528	26.0599	23.1751	22.8137	19.8233	0	0.218305	55.0704	7.42094	0.0517372	76.7654
2014	3.14461	4	35	26.438	21.2058	28.0165	21.2528	28.9879	23.1751	23.6931	19.8233	1	1.9538	83.8403	9.15643	1.42181	108.31
2014	0.185984	4	36	25.0195	21.2058	25.5061	21.2528	26.5897	23.1751	22.6069	19.8233	1	1.40975	74.1732	8.61239	0.170573	118.837
2014	0	4	37	22.6768	21.2058	23.0157	21.2528	24.9306	23.1751	21.5926	19.8233	0	-0.646245	42.9863	6.55639	0	19.3941
2014	0.000441	4	38	21.9912	21.2058	24.8182	21.2528	26.0883	23.1751	21.1302	19.8233	0	-1.42604	33.3691	5.7766	0.0004409	80.0335
2014	0	4	39	21.5787	21.2058	24.0038	21.2528	25.3455	23.1751	20.465	19.8233	0	-0.0493085	51.1701	7.15333	0	47.3662
2014	0	4	40	23.8096	21.2058	23.9528	21.2528	26.4453	23.1751	22.252	19.8233	0	-0.371966	46.6581	6.83067	0	72.573
2014	0.278846	4	41	25.6471	21.2058	26.4962	21.2528	27.9454	23.1751	24.2181	19.8233	1	0.374529	57.4134	7.57716	0.245958	75.0129
2014	0.000989	4	42	22.6903	21.2058	23.4072	21.2528	24.0107	23.1751	21.3008	19.8233	0	1.20539	70.6949	8.40803	0.0009885	96.8328
2014	0	4	43	21.8109	21.2058	21.9524	21.2528	24.7417	23.1751	21.3412	19.8233	0	-0.114609	50.2401	7.08803	0	73.9281
2014	0.377378	4	44	23.9861	21.2058	25.0467	21.2528	26.3382	23.1751	23.571	19.8233	1	2.63975	96.8726	9.84239	0.320182	120.472
2014	1.98916	4	45	26.3326	21.2058	27.0872	21.2528	28.6791	23.1751	22.482	19.8233	1	2.07777	86.1259	9.28041	1.09499	95.2937
2014	0	4	46	18.7952	21.2058	22.8384	21.2528	23.6249	23.1751	20.9568	19.8233	0	-0.993706	38.5508	6.20893	0	70.3465
2014	1.81781	4	47	26.6961	21.2058	26.8985	21.2528	28.7507	23.1751	24.7989	19.8233	1	2.2468	89.2918	9.44944	1.03596	103.261
2014	0.001441	4	48	21.8363	21.2058	22.1083	21.2528	23.5927	23.1751	21.3313	19.8233	0	-0.887149	39.8854	6.31549	0.00144	63.2532
2014	0	4	49	21.4385	21.2058	23.3047	21.2528	24.7059	23.1751	21.9362	19.8233	0	0.283805	56.0468	7.48644	0	36.133
2014	0	4	50	17.9705	21.2058	21.449	21.2528	22.8956	23.1751	0	19.8233	0	-1.37959	33.9078	5.82304	0	76.4527
2014	0	4	51	18.7922	21.2058	18.6347	21.2528	20.9298	23.1751	16.9516	19.8233	0	0.589185	60.7125	7.79182	0	49.9262
2014	0.011781	4	52	24.4435	21.2058	24.295	21.2528	26.1914	23.1751	21.7155	19.8233	0	0.0987975	53.3109	7.30143	0.0117121	41.8577
2014	0.000657	4	53	21.8854	21.2058	22.9613	21.2528	24.7812	23.1751	21.0651	19.8233	0	-0.70705	42.1926	6.49559	0.0006568	55.0037
2014	0.000977	4	54	19.0131	21.2058	20.8779	21.2528	21.8474	23.1751	19.2867	19.8233	0	-0.0959867	50.5045	7.10665	0.0009765	44.3164
2014	0.130247	4	55	25.3954	21.2058	26.9658	21.2528	26.3982	23.1751	25.5896	19.8233	1	2.14164	87.3155	9.34427	0.122436	99.5468
2014	0	4	56	21.7078	21.2058	22.1313	21.2528	23.7067	23.1751	21.2567	19.8233	0	-0.545436	44.3183	6.6572	0	56.0418
2014	0.001352	4	57	23.2461	21.2058	23.251	21.2528	24.7775	23.1751	21.8814	19.8233	0	-0.0736654	50.8222	7.12897	0.0013511	46.5722
2014	0.000201	4	58	20.3683	21.2058	20.6834	21.2528	22.8952	23.1751	18.4106	19.8233	0	-1.6155	31.2161	5.58713	0.000201	91.6065
2014	0.183379	4	59	23.9387	21.2058	25.3088	21.2528	25.6689	23.1751	23.2928	19.8233	1	0.249863	55.5397	7.4525	0.168374	50.5001
2014	0.004718	4	60	23.8816	21.2058	25.8897	21.2528	27.5154	23.1751	23.947	19.8233	0	0.302309	56.3242	7.50495	0.0047069	27.6805
2014	0.199397	4	61	25.7808	21.2058	26.5175	21.2528	28.3435	23.1751	24.2664	19.8233	1	0.0772689	52.997	7.27991	0.181819	41.699
2014	0.336008	4	62	25.6167	21.2058	25.746	21.2528	26.2781	23.1751	25.1869	19.8233	1	1.84603	81.8783	9.04866	0.289686	103.431
2014	0	4	63	22.1787	21.2058	22.3046	21.2528	23.6001	23.1751	20.4577	19.8233	0	1.22453	71.0172	8.42717	0	114.796
2014	0.151833	4	64	24.3115	21.2058	24.8698	21.2528	26.4584	23.1751	22.5231	19.8233	1	1.04868	68.0842	8.25131	0.141355	85.3013
2014	0.651659	4	65	25.4621	21.2058	26.9668	21.2528	28.4007	23.1751	23.5584	19.8233	1	0.123378	53.6705	7.32601	0.50178	51.5155
2014	0.000785	4	66	21.8058	21.2058	21.0939	21.2528	23.355	23.1751	20.1822	19.8233	0	-0.0893114	50.5994	7.11332	0.0007847	34.9321
2014	0.001127	4	67	22.6889	21.2058	22.8498	21.2528	24.3159	23.1751	21.5019	19.8233	0	0.960348	66.6343	8.16298	0.0011264	45.1316
2014	5.94764	4	68	25.8219	21.2058	27.2732	21.2528	29.2101	23.1751	23.7065	19.8233	1	2.13213	87.1379	9.33477	1.9384	100.521
2014	0.000213	4	69	22.6695	21.2058	25.0936	21.2528	26.1233	23.1751	22.7123	19.8233	0	0.0199422	52.1656	7.22258	0.000213	42.5967
2014	0.011911	4	70	22.3375	21.2058	22.5509	21.2528	24.8415	23.1751	20.526	19.8233	0	-0.154078	49.6822	7.04856	0.0118406	51.3562
2014	0.000328	4	71	20.6187	21.2058	21.5904	21.2528	22.7339	23.1751	19.6533	19.8233	0	-1.26964	35.2004	5.93299	0.0003279	48.0106
2014	7.8e-05	4	72	22.0611	21.2058	22.8237	21.2528	23.5388	23.1751	21.3403	19.8233	0	-0.431225	45.852	6.77141	7.8e-05	61.2285
2014	0.788344	4	73	25.4409	21.2058	27.1423	21.2528	28.026	23.1751	22.9504	19.8233	1	0.423966	58.1651	7.6266	0.58129	80.5548
2014	0	4	74	22.5588	21.2058	25.3752	21.2528	25.8148	23.1751	20.0013	19.8233	0	0.189758	54.6475	7.39239	0	37.4843
2014	0	4	75	20.4547	21.2058	21.91	21.2528	23.3087	23.1751	20.5813	19.8233	0	0.172855	54.3979	7.37549	0	75.6577
2014	0.002339	4	76	23.4146	21.2058	22.1343	21.2528	24.5973	23.1751	21.775	19.8233	0	-1.19539	36.087	6.00724	0.0023363	70.4201
2014	0	4	77	19.3196	21.2058	19.9122	21.2528	21.8688	23.1751	20.0339	19.8233	0	0.113163	53.5209	7.3158	0	74.0034
2014	0	4	78	18.1875	21.2058	23.6834	21.2528	24.4403	23.1751	0	19.8233	0	-1.42793	33.3472	5.7747	0	113.275
2014	0	4	79	22.4469	21.2058	23.1329	21.2528	25.0972	23.1751	20.6108	19.8233	0	0.185988	54.5918	7.38863	0	32.5204
2014	3.8e-05	4	80	17.2126	21.2058	20.5905	21.2528	21.6395	23.1751	18.3637	19.8233	0	-0.345538	47.0198	6.8571	3.8e-05	57.3212
2014	0.002458	4	81	22.7791	21.2058	24.0292	21.2528	24.6054	23.1751	19.6919	19.8233	0	0.141663	53.9387	7.3443	0.002455	77.9254
2014	0.349763	4	82	25.3684	21.2058	24.0375	21.2528	24.9145	23.1751	23.6607	19.8233	1	2.3426	91.1116	9.54524	0.299929	120.495
2014	0.007226	4	83	22.4175	21.2058	23.3454	21.2528	24.1695	23.1751	20.7635	19.8233	0	0.355134	57.1199	7.55777	0.0072	71.1032
2014	0.000162	4	84	23.5105	21.2058	23.7178	21.2528	25.4245	23.1751	21.9833	19.8233	0	-0.311328	47.4901	6.89131	0.000162	37.1395
2014	0.009079	4	85	20.8562	21.2058	21.3202	21.2528	22.9756	23.1751	19.6594	19.8233	0	-0.892435	39.8186	6.3102	0.009038	30.2384
2014	0.000569	4	86	20.9923	21.2058	21.5083	21.2528	23.2508	23.1751	20.1349	19.8233	0	-0.691829	42.3906	6.51081	0.0005688	68.6978
2014	0.000335	4	87	23.7764	21.2058	26.7088	21.2528	27.9045	23.1751	24.1376	19.8233	0	-0.00913276	51.7465	7.1935	0.0003349	40.6143
2014	0.003564	4	88	21.2712	21.2058	22.0281	21.2528	23.1536	23.1751	17.9244	19.8233	0	0.309457	56.4316	7.51209	0.0035577	13.4242
2014	0	4	89	19.9388	21.2058	21.7455	21.2528	23.3881	23.1751	18.7855	19.8233	0	-0.900336	39.719	6.3023	0	75.4074
2014	0.063185	4	90	23.3156	21.2058	21.9343	21.2528	23.1483	23.1751	18.8646	19.8233	0	1.27525	71.8745	8.47789	0.0612691	73.7598
2014	0.000308	4	91	21.8637	21.2058	23.0285	21.2528	24.9045	23.1751	21.5003	19.8233	0	-0.89708	39.76	6.30556	0.000308	80.2466
2014	0.001209	4	92	20.224	21.2058	22.4227	21.2528	23.2269	23.1751	19.6379	19.8233	0	-1.11521	37.0567	6.08742	0.0012083	22.4059
2014	0	4	93	20.4015	21.2058	22.0884	21.2528	23.5977	23.1751	22.3325	19.8233	0	-0.923412	39.4287	6.27922	0	70.6141
2014	0.00034	4	94	21.7894	21.2058	21.8527	21.2528	23.273	23.1751	19.937	19.8233	0	0.402555	57.8389	7.60519	0.0003399	64.7751
2014	0	4	95	18.5105	21.2058	21.1503	21.2528	22.523	23.1751	20.2093	19.8233	0	-0.201554	49.0152	7.00108	0	53.548
2014	0.002108	4	96	24.4623	21.2058	26.0583	21.2528	26.5465	23.1751	23.086	19.8233	0	1.2131	70.8247	8.41574	0.0021058	53.5201
2014	0.000582	4	97	20.7229	21.2058	22.0653	21.2528	23.2374	23.1751	19.9149	19.8233	0	0.714056	62.674	7.91669	0.0005818	45.7333
2014	0	4	98	21.4121	21.2058	25.1372	21.2528	27.0663	23.1751	22.2695	19.8233	0	-0.811613	40.8452	6.39102	0	84.9228
2014	0	4	99	20.9005	21.2058	22.1464	21.2528	23.1982	23.1751	20.6001	19.8233	0	-0.0817987	50.7063	7.12084	0	75.9908
2014	3.66738	4	100	25.7747	21.2058	27.0706	21.2528	27.5156	23.1751	25.4908	19.8233	1	2.14638	87.4042	9.34902	1.5406	114.653
2014	0.021966	4	101	24.6226	21.2058	25.6919	21.2528	26.9347	23.1751	21.8995	19.8233	0	1.92277	83.2731	9.12541	0.0217282	122.892
2014	0	4	102	21.0515	21.2058	20.7453	21.2528	23.7191	23.1751	17.23	19.8233	0	-0.746861	41.677	6.45578	0	60.3452
2014	0.169725	4	103	23.4043	21.2058	24.46	21.2528	26.0262	23.1751	21.9016	19.8233	1	2.43561	92.8957	9.63824	0.156769	123.97
2014	0	4	104	21.8644	21.2058	24.7042	21.2528	25.1187	23.1751	20.9751	19.8233	0	1.60369	77.5514	8.80632	0	61.9851
2014	0.000796	4	105	22.484	21.2058	23.9332	21.2528	26.2219	23.1751	21.3583	19.8233	0	-0.700893	42.2727	6.50174	0.0007957	73.0793
2014	0.000888	4	106	23.1602	21.2058	23.5471	21.2528	24.6337	23.1751	22.3296	19.8233	0	1.03226	67.8135	8.2349	0.0008876	19.4267
2014	0.000156	4	107	22.4562	21.2058	24.4004	21.2528	26.0255	23.1751	22.0919	19.8233	0	-0.801351	40.9765	6.40129	0.000156	14.2175
2014	0.000538	4	108	23.9619	21.2058	24.6318	21.2528	26.4186	23.1751	22.4706	19.8233	0	-0.0107484	51.7233	7.19189	0.0005379	37.267
2014	0.06129	4	109	24.6094	21.2058	26.0734	21.2528	27.0248	23.1751	23.7077	19.8233	0	0.0519641	52.6292	7.2546	0.0594851	58.7652
2014	0	4	110	24.1446	21.2058	24.8636	21.2528	26.1596	23.1751	23.212	19.8233	0	0.896191	65.591	8.09883	0	89.6501
2014	0	4	111	20.7135	21.2058	23.2781	21.2528	24.419	23.1751	20.1249	19.8233	0	-1.29315	34.922	5.90949	0	28.7669
2014	0	4	112	23.3279	21.2058	25.5651	21.2528	26.0522	23.1751	20.7629	19.8233	0	2.38224	91.8699	9.58488	0	77.9545
2014	0.027397	4	113	23.753	21.2058	24.853	21.2528	26.0197	23.1751	22.0763	19.8233	0	-0.702565	42.2509	6.50007	0.0270284	118.483
2014	3.31597	4	114	24.909	21.2058	26.9315	21.2528	28.3534	23.1751	23.8157	19.8233	1	-0.715562	42.0821	6.48707	1.46232	54.092
2014	0	4	115	20.1944	21.2058	20.399	21.2528	22.8371	23.1751	19.5673	19.8233	0	1.1073	69.0551	8.30994	0	53.8236
2014	0	4	116	23.2503	21.2058	26.5594	21.2528	27.3518	23.1751	22.8042	19.8233	0	1.39653	73.9457	8.59917	0	68.4352
2014	0.001109	4	117	21.0028	21.2058	21.8161	21.2528	23.7088	23.1751	19.8147	19.8233	0	-0.382852	46.5095	6.81978	0.0011084	31.9696
2014	0.618757	4	118	25.7588	21.2058	26.8339	21.2528	26.4754	23.1751	24.953	19.8233	1	2.51971	94.5241	9.72235	0.481659	118.068
2014	0.00379	4	119	19.1363	21.2058	20.9846	21.2528	22.3357	23.1751	19.7427	19.8233	0	-0.171078	49.4428	7.03156	0.0037828	64.7875
2014	0.00225	4	120	21.5673	21.2058	22.1806	21.2528	23.8409	23.1751	20.0426	19.8233	0	-0.707107	42.1919	6.49553	0.0022475	28.7698
2014	0	4	121	19.1272	21.2058	21.4882	21.2528	22.3797	23.1751	0	19.8233	0	-0.749152	41.6475	6.45348	0	45.1466
2014	0.001869	4	122	22.9362	21.2058	25.1438	21.2528	25.3401	23.1751	0	19.8233	0	0.143094	53.9597	7.34573	0.0018673	57.5373
2014	0.006843	4	123	22.7467	21.2058	24.1406	21.2528	24.6339	23.1751	20.7425	19.8233	0	0.589521	60.7177	7.79216	0.0068197	82.6619
2014	2.47498	4	124	25.0646	21.2058	25.9147	21.2528	27.0897	23.1751	0	19.8233	1	1.9224	83.2663	9.12504	1.24559	118.718
2014	2e-06	4	125	18.2965	21.2058	21.3383	21.2528	22.2099	23.1751	17.0652	19.8233	0	0.353312	57.0924	7.55595	2e-06	58.5837
2014	0	4	126	20.542	21.2058	20.1053	21.2528	21.0182	23.1751	18.5009	19.8233	0	0.464422	58.7838	7.66706	0	64.1868
2014	0.004553	4	127	24.6734	21.2058	26.1466	21.2528	26.7329	23.1751	22.3278	19.8233	0	-0.469074	45.3409	6.73356	0.0045427	44.9571
2014	0	4	128	19.5505	21.2058	20.0823	21.2528	22.9329	23.1751	19.6042	19.8233	0	0.00053731	0	0	0	92.063
2014	0	4	129	18.1211	21.2058	16.5552	21.2528	21.093	23.1751	17.3391	19.8233	0	-0.910539	39.5905	6.2921	0	118.483
2014	2.2e-05	4	130	21.0338	21.2058	23.429	21.2528	24.0417	23.1751	20.3099	19.8233	0	-0.335502	47.1575	6.86714	2.2e-05	30.4727
2014	0.006332	4	131	22.278	21.2058	23.5471	21.2528	24.5868	23.1751	20.7477	19.8233	0	-0.40986	46.1418	6.79278	0.006312	50.3147
2014	0.003405	4	132	24.8551	21.2058	25.8783	21.2528	27.5629	23.1751	23.3138	19.8233	0	0.0106832	52.032	7.21332	0.0033992	52.901
2014	5e-06	4	133	21.9459	21.2058	22.3643	21.2528	24.6346	23.1751	21.0712	19.8233	0	-0.362267	46.7906	6.84037	5e-06	57.6217
2014	0.001122	4	134	21.5028	21.2058	21.7257	21.2528	24.1998	23.1751	20.7802	19.8233	0	-0.792794	41.0861	6.40984	0.0011214	54.566
2014	0.287721	4	135	23.4235	21.2058	24.6463	21.2528	25.6174	23.1751	20.5572	19.8233	1	-1.10226	37.2146	6.10038	0.252874	50.7494
2014	0.003411	4	136	22.2531	21.2058	23.3456	21.2528	24.7705	23.1751	22.0663	19.8233	0	0.473134	58.9175	7.67577	0.0034052	85.3802
2014	24.6954	4	137	27.3314	21.2058	28.123	21.2528	30.4945	23.1751	26.2521	19.8233	1	1.58166	77.1639	8.7843	3.24631	90.9443
2014	0	4	138	21.4794	21.2058	25.0364	21.2528	26.9019	23.1751	20.8499	19.8233	0	-1.96183	27.466	5.2408	0	110.153
2014	0.000301	4	139	23.1184	21.2058	25.7354	21.2528	25.9501	23.1751	22.9425	19.8233	0	-0.737721	41.7951	6.46492	0.000301	49.5354
2014	0	4	140	21.2578	21.2058	22.7676	21.2528	24.4893	23.1751	0	19.8233	0	-1.23044	35.6671	5.9722	0	115.812
2014	0.004064	4	141	23.5464	21.2058	25.2611	21.2528	26.5838	23.1751	22.4797	19.8233	0	1.85658	82.0694	9.05921	0.0040558	37.149
2014	0	4	142	20.5618	21.2058	23.0476	21.2528	24.0247	23.1751	21.1339	19.8233	0	0.275901	55.9285	7.47854	0	46.3239
2014	0.003123	4	143	19.7106	21.2058	22.0267	21.2528	23.6934	23.1751	19.9742	19.8233	0	-0.60067	43.586	6.60197	0.0031181	95.5204
2014	7e-06	5	1	21.2429	24.7576	24.8037	26.2067	25.7049	28.0146	22.0201	24.8695	0	-2.94266	59.4034	7.70736	7e-06	74.4655
2014	0	5	2	21.6365	24.7576	20.9383	26.2067	23.3056	28.0146	20.863	24.8695	0	-2.44036	67.3984	8.20965	0	38.7974
2014	1.54509	5	3	23.3182	24.7576	24.9492	26.2067	26.9892	28.0146	22.3457	24.8695	1	-2.9904	58.6698	7.65962	0.934166	38.7974
2014	0.016134	5	4	21.2058	24.7576	21.2528	26.2067	23.1751	28.0146	19.8233	24.8695	0	-1.72369	79.6793	8.92633	0.0160052	31.2477
2014	4.1168	5	6	24.9519	24.7576	25.8441	26.2067	26.8146	28.0146	21.261	24.8695	1	0.158681	116.828	10.8087	1.63253	110.262
2014	0.061741	5	7	22.1812	24.7576	24.0647	26.2067	25.044	28.0146	22.2118	24.8695	0	-1.61381	81.6531	9.03621	0.05991	70.2205
2014	6.9e-05	5	8	18.0958	24.7576	18.6968	26.2067	21.7187	28.0146	18.2191	24.8695	0	-3.02167	58.1916	7.62834	6.9e-05	102.631
2014	30.3472	5	9	25.5548	24.7576	26.4629	26.2067	27.0049	28.0146	0	24.8695	1	-0.0816362	111.691	10.5684	3.44512	93.918
2014	3.3e-05	5	10	19.9877	24.7576	21.6655	26.2067	23.3099	28.0146	19.8212	24.8695	0	-2.17614	71.8066	8.47388	3.3e-05	28.803
2014	0.000177	5	11	19.9318	24.7576	21.7382	26.2067	23.3582	28.0146	19.6941	24.8695	0	-1.91985	76.2158	8.73017	0.000177	48.8055
2014	0.00015	5	12	21.8652	24.7576	24.1219	26.2067	25.8759	28.0146	21.6551	24.8695	0	-2.71713	62.9306	7.93288	0.00015	69.2949
2014	0.129945	5	13	22.9232	24.7576	24.0516	26.2067	24.7643	28.0146	20.8127	24.8695	1	-2.28191	70.0251	8.3681	0.122169	46.0995
2014	0.005983	5	14	22.8717	24.7576	23.8802	26.2067	24.2314	28.0146	21.1411	24.8695	0	-0.561967	101.769	10.0881	0.0059652	74.7774
2014	2.3e-05	5	15	21.2323	24.7576	22.2587	26.2067	23.6442	28.0146	20.1161	24.8695	0	-2.85585	60.749	7.79416	2.3e-05	47.535
2014	0.145008	5	16	20.0187	24.7576	20.1934	26.2067	21.2318	28.0146	18.765	24.8695	1	-2.21931	0	0	0.135412	26.1954
2014	0.16132	5	17	20.8988	24.7576	23.2735	26.2067	24.2197	28.0146	20.3025	24.8695	1	-2.15075	72.2376	8.49927	0.149557	62.3008
2014	0.633072	5	18	24.4113	24.7576	26.1353	26.2067	28.5296	28.0146	25.1974	24.8695	1	-1.78514	78.586	8.86487	0.490463	32.8616
2014	0.396134	5	19	21.0437	24.7576	20.6888	26.2067	22.2701	28.0146	20.4405	24.8695	1	-0.812654	96.7737	9.83736	0.333707	72.0367
2014	0	5	20	20.1377	24.7576	23.1312	26.2067	23.5622	28.0146	20.1574	24.8695	0	-0.920248	94.6684	9.72977	0	93.5275
2014	0	5	21	18.6396	24.7576	20.0972	26.2067	21.3688	28.0146	16.974	24.8695	0	-1.2122	89.0724	9.43782	0	72.5745
2014	1e-06	5	22	20.7077	24.7576	22.8653	26.2067	23.5114	28.0146	20.06	24.8695	0	-1.26404	88.0966	9.38598	1e-06	69.5952
2014	23.2005	5	23	25.2541	24.7576	26.898	26.2067	28.2208	28.0146	24.8849	24.8695	1	0.243398	118.666	10.8934	3.18637	114.006
2014	355.968	5	24	25.5193	24.7576	26.5202	26.2067	27.2874	28.0146	23.7679	24.8695	1	0.653843	127.777	11.3039	5.87765	122.889
2014	0.101169	5	25	23.0917	24.7576	25.0416	26.2067	26.286	28.0146	23.8903	24.8695	1	-1.48942	83.9165	9.1606	0.0963723	76.5802
2014	4.08535	5	26	26.113	24.7576	28.4392	26.2067	29.9801	28.0146	26.3146	24.8695	1	-1.38105	85.9137	9.26896	1.62637	64.7425
2014	0.000332	5	27	20.6225	24.7576	23.287	26.2067	24.2889	28.0146	19.9008	24.8695	0	-2.60744	64.683	8.04257	0.0003319	50.0681
2014	1.2e-05	5	28	21.4318	24.7576	22.6059	26.2067	24.2783	28.0146	20.4029	24.8695	0	-2.16821	71.941	8.4818	1.2e-05	86.2319
2014	0.071084	5	29	20.2796	24.7576	22.9056	26.2067	23.3762	28.0146	21.7836	24.8695	0	0	0	0	0.0686712	94.53
2014	0.124798	5	30	22.6912	24.7576	24.7645	26.2067	26.6664	28.0146	23.5063	24.8695	1	-2.09888	73.122	8.55114	0.117603	43.4411
2014	0	5	31	20.2595	24.7576	19.3951	26.2067	21.3438	28.0146	19.0117	24.8695	0	-2.30146	69.6984	8.34856	0	56.5817
2014	0.03983	5	32	22.6842	24.7576	22.9699	26.2067	24.6468	28.0146	21.8995	24.8695	0	-1.4781	84.1241	9.17192	0.0390572	60.3594
2014	9.0455	5	33	23.1843	24.7576	21.9903	26.2067	23.8643	28.0146	24.6695	24.8695	1	-0.943658	94.2134	9.70636	2.30713	73.1266
2014	0.854872	5	34	23.945	24.7576	25.7112	26.2067	26.0599	28.0146	22.8137	24.8695	1	-1.50538	83.6243	9.14463	0.617816	84.1912
2014	223.239	5	35	26.438	24.7576	28.0165	26.2067	28.9879	28.0146	23.6931	24.8695	1	0.230107	118.377	10.8801	5.41271	107.64
2014	29.7625	5	36	25.0195	24.7576	25.5061	26.2067	26.5897	28.0146	22.6069	24.8695	1	-0.313939	106.835	10.3361	3.4263	117.518
2014	0.087943	5	37	22.6768	24.7576	23.0157	26.2067	24.9306	28.0146	21.5926	24.8695	0	-2.36994	68.5597	8.28008	0.0842888	39.1738
2014	4e-06	5	38	21.9912	24.7576	24.8182	26.2067	26.0883	28.0146	21.1302	24.8695	0	-3.14973	56.2543	7.50029	4e-06	71.163
2014	0.051056	5	39	21.5787	24.7576	24.0038	26.2067	25.3455	28.0146	20.465	24.8695	0	-1.773	78.8015	8.87702	0.0497954	32.727
2014	0.1045	5	40	23.8096	24.7576	23.9528	26.2067	26.4453	28.0146	22.252	24.8695	1	-2.09566	73.1771	8.55436	0.0993927	71.7733
2014	8.99309	5	41	25.6471	24.7576	26.4962	26.2067	27.9454	28.0146	24.2181	24.8695	1	-1.34916	86.5059	9.30086	2.30189	76.476
2014	0.057047	5	42	22.6903	24.7576	23.4072	26.2067	24.0107	28.0146	21.3008	24.8695	0	-0.518301	102.652	10.1317	0.0554792	97.0261
2014	1e-06	5	43	21.8109	24.7576	21.9524	26.2067	24.7417	28.0146	21.3412	24.8695	0	-1.8383	77.6464	8.81172	1e-06	64.4848
2014	22.0665	5	44	23.9861	24.7576	25.0467	26.2067	26.3382	28.0146	23.571	24.8695	1	0.916061	133.774	11.5661	3.13838	120.094
2014	106.964	5	45	26.3326	24.7576	27.0872	26.2067	28.6791	28.0146	22.482	24.8695	1	0.354078	121.09	11.0041	4.6818	95.0098
2014	2.4e-05	5	46	18.7952	24.7576	22.8384	26.2067	23.6249	28.0146	20.9568	24.8695	0	-2.7174	62.9265	7.93262	2.4e-05	69.6495
2014	191.543	5	47	26.6961	24.7576	26.8985	26.2067	28.7507	28.0146	24.7989	24.8695	1	0.523109	124.839	11.1731	5.26032	102.728
2014	0.04416	5	48	21.8363	24.7576	22.1083	26.2067	23.5927	28.0146	21.3313	24.8695	0	-2.61084	64.6284	8.03918	0.0432127	65.1692
2014	0.021992	5	49	21.4385	24.7576	23.3047	26.2067	24.7059	28.0146	21.9362	24.8695	0	-1.43989	84.8265	9.21013	0.0217537	22.5496
2014	1e-05	5	50	17.9705	24.7576	21.449	26.2067	22.8956	28.0146	0	24.8695	0	-3.10328	56.9532	7.54673	1e-05	73.8308
2014	0	5	51	18.7922	24.7576	18.6347	26.2067	20.9298	28.0146	16.9516	24.8695	0	-1.13451	90.545	9.51551	0	42.7863
2014	0.209925	5	52	24.4435	24.7576	24.295	26.2067	26.1914	28.0146	21.7155	24.8695	1	-1.62489	81.4529	9.02512	0.190558	45.1055
2014	0.015964	5	53	21.8854	24.7576	22.9613	26.2067	24.7812	28.0146	21.0651	24.8695	0	-2.43074	67.5565	8.21928	0.0158379	60.6696
2014	0	5	54	19.0131	24.7576	20.8779	26.2067	21.8474	28.0146	19.2867	24.8695	0	-1.81968	77.9749	8.83034	0	17.8682
2014	11.8725	5	55	25.3954	24.7576	26.9658	26.2067	26.3982	28.0146	25.5896	24.8695	1	0.417947	122.5	11.068	2.55509	104.132
2014	0.003237	5	56	21.7078	24.7576	22.1313	26.2067	23.7067	28.0146	21.2567	24.8695	0	-2.26913	70.2393	8.38089	0.0032318	59.0493
2014	0.113669	5	57	23.2461	24.7576	23.251	26.2067	24.7775	28.0146	21.8814	24.8695	1	-1.79736	78.3696	8.85266	0.10766	55.5593
2014	0	5	58	20.3683	24.7576	20.6834	26.2067	22.8952	28.0146	18.4106	24.8695	0	-3.33919	53.4482	7.31083	0	87.9391
2014	4.64713	5	59	23.9387	24.7576	25.3088	26.2067	25.6689	28.0146	23.2928	24.8695	1	-1.47383	84.2024	9.17619	1.73115	60.2019
2014	0.637146	5	60	23.8816	24.7576	25.8897	26.2067	27.5154	28.0146	23.947	24.8695	1	-1.42138	85.1677	9.22864	0.492955	37.3078
2014	2.01109	5	61	25.7808	24.7576	26.5175	26.2067	28.3435	28.0146	24.2664	24.8695	1	-1.64642	81.0647	9.0036	1.1023	34.3448
2014	683.695	5	62	25.6167	24.7576	25.746	26.2067	26.2781	28.0146	25.1869	24.8695	1	0.122335	116.044	10.7723	6.52897	104.332
2014	0.273069	5	63	22.1787	24.7576	22.3046	26.2067	23.6001	28.0146	20.4577	24.8695	1	-0.499159	103.04	10.1509	0.24143	115.79
2014	4.12237	5	64	24.3115	24.7576	24.8698	26.2067	26.4584	28.0146	22.5231	24.8695	1	-0.675012	99.5007	9.975	1.63362	85.3476
2014	51.5175	5	65	25.4621	24.7576	26.9668	26.2067	28.4007	28.0146	23.5584	24.8695	1	-1.60031	81.8972	9.04971	3.96115	55.3748
2014	4.5e-05	5	66	21.8058	24.7576	21.0939	26.2067	23.355	28.0146	20.1822	24.8695	0	-1.813	78.0928	8.83701	4.5e-05	37.84
2014	0.081133	5	67	22.6889	24.7576	22.8498	26.2067	24.3159	28.0146	21.5019	24.8695	0	-0.763343	97.7463	9.88668	0.0780096	49.0999
2014	251.655	5	68	25.8219	24.7576	27.2732	26.2067	29.2101	28.0146	23.7065	24.8695	1	0.408442	122.29	11.0585	5.53203	102.809
2014	0.090787	5	69	22.6695	24.7576	25.0936	26.2067	26.1233	28.0146	22.7123	24.8695	0	-1.70375	80.0357	8.94627	0.0868995	58.0287
2014	0.000263	5	70	22.3375	24.7576	22.5509	26.2067	24.8415	28.0146	20.526	24.8695	0	-1.87777	76.9523	8.77225	0.000263	53.7349
2014	0.00958	5	71	20.6187	24.7576	21.5904	26.2067	22.7339	28.0146	19.6533	24.8695	0	-2.99333	58.6248	7.65668	0.0095344	56.9639
2014	0.045346	5	72	22.0611	24.7576	22.8237	26.2067	23.5388	28.0146	21.3403	24.8695	0	-2.15492	72.1668	8.4951	0.0443479	71.9256
2014	85.5396	5	73	25.4409	24.7576	27.1423	26.2067	28.026	28.0146	22.9504	24.8695	1	-1.29972	87.428	9.35029	4.4606	83.8587
2014	1e-06	5	74	22.5588	24.7576	25.3752	26.2067	25.8148	28.0146	20.0013	24.8695	0	-1.53393	83.103	9.11608	1e-06	49.9333
2014	0	5	75	20.4547	24.7576	21.91	26.2067	23.3087	28.0146	20.5813	24.8695	0	-1.55084	82.7951	9.09918	0	84.5195
2014	0.124276	5	76	23.4146	24.7576	22.1343	26.2067	24.5973	28.0146	21.775	24.8695	1	-2.91908	59.7674	7.73093	0.117139	72.9072
2014	0	5	77	19.3196	24.7576	19.9122	26.2067	21.8688	28.0146	20.0339	24.8695	0	-1.61053	81.7124	9.03949	0	66.9703
2014	0	5	78	18.1875	24.7576	23.6834	26.2067	24.4403	28.0146	0	24.8695	0	-3.15162	56.2259	7.49839	0	110.663
2014	1e-06	5	79	22.4469	24.7576	23.1329	26.2067	25.0972	28.0146	20.6108	24.8695	0	-1.5377	83.0343	9.11232	1e-06	30.9266
2014	0.000556	5	80	17.2126	24.7576	20.5905	26.2067	21.6395	28.0146	18.3637	24.8695	0	-2.06923	73.6299	8.58079	0.0005558	40.7123
2014	0.043245	5	81	22.7791	24.7576	24.0292	26.2067	24.6054	28.0146	19.6919	24.8695	0	-1.58203	82.2284	9.06799	0.042336	81.4744
2014	43.305	5	82	25.3684	24.7576	24.0375	26.2067	24.9145	28.0146	23.6607	24.8695	1	0.618913	126.989	11.2689	3.7911	121.156
2014	0.034921	5	83	22.4175	24.7576	23.3454	26.2067	24.1695	28.0146	20.7635	24.8695	0	-1.36856	86.1455	9.28146	0.0343251	76.6008
2014	0.637994	5	84	23.5105	24.7576	23.7178	26.2067	25.4245	28.0146	21.9833	24.8695	1	-2.03502	74.2182	8.615	0.493472	41.9601
2014	0.0383	5	85	20.8562	24.7576	21.3202	26.2067	22.9756	28.0146	19.6594	24.8695	0	-2.61613	64.5434	8.03389	0.0375848	40.2386
2014	1e-06	5	86	20.9923	24.7576	21.5083	26.2067	23.2508	28.0146	20.1349	24.8695	0	-2.41552	67.807	8.2345	1e-06	67.0814
2014	0.000647	5	87	23.7764	24.7576	26.7088	26.2067	27.9045	28.0146	24.1376	24.8695	0	-1.73282	79.5164	8.91719	0.0006468	53.933
2014	0.069709	5	88	21.2712	24.7576	22.0281	26.2067	23.1536	28.0146	17.9244	24.8695	0	-1.41423	85.2997	9.23578	0.0673866	41.0593
2014	8.2e-05	5	89	19.9388	24.7576	21.7455	26.2067	23.3881	28.0146	18.7855	24.8695	0	-2.62403	64.4165	8.02599	8.2e-05	70.4402
2014	3.64431	5	90	23.3156	24.7576	21.9343	26.2067	23.1483	28.0146	18.8646	24.8695	1	-0.448441	104.072	10.2016	1.53564	79.2295
2014	1e-06	5	91	21.8637	24.7576	23.0285	26.2067	24.9045	28.0146	21.5003	24.8695	0	-2.62077	64.4688	8.02925	1e-06	74.9046
2014	0.001028	5	92	20.224	24.7576	22.4227	26.2067	23.2269	28.0146	19.6379	24.8695	0	-2.8389	61.0135	7.81111	0.0010275	37.6883
2014	4.1e-05	5	93	20.4015	24.7576	22.0884	26.2067	23.5977	28.0146	22.3325	24.8695	0	-2.6471	64.0466	8.00291	4.1e-05	66.831
2014	0.305342	5	94	21.7894	24.7576	21.8527	26.2067	23.273	28.0146	19.937	24.8695	1	-1.32114	87.028	9.32888	0.266465	73.3261
2014	0	5	95	18.5105	24.7576	21.1503	26.2067	22.523	28.0146	20.2093	24.8695	0	-1.92524	76.1217	8.72477	0	48.2028
2014	0.83741	5	96	24.4623	24.7576	26.0583	26.2067	26.5465	28.0146	23.086	24.8695	1	-0.510589	102.808	10.1394	0.608357	62.1349
2014	1.3e-05	5	97	20.7229	24.7576	22.0653	26.2067	23.2374	28.0146	19.9149	24.8695	0	-1.00963	92.937	9.64038	1.3e-05	39.7363
2014	0.06212	5	98	21.4121	24.7576	25.1372	26.2067	27.0663	28.0146	22.2695	24.8695	0	-2.5353	65.8486	8.11471	0.0602669	80.2441
2014	0.001169	5	99	20.9005	24.7576	22.1464	26.2067	23.1982	28.0146	20.6001	24.8695	0	-1.80549	78.2257	8.84453	0.0011683	77.6733
2014	187.97	5	100	25.7747	24.7576	27.0706	26.2067	27.5156	28.0146	25.4908	24.8695	1	0.422693	122.605	11.0727	5.24159	115.139
2014	0.526586	5	101	24.6226	24.7576	25.6919	26.2067	26.9347	28.0146	21.8995	24.8695	1	0.199081	117.703	10.8491	0.423034	123.594
2014	9.6e-05	5	102	21.0515	24.7576	20.7453	26.2067	23.7191	28.0146	17.23	24.8695	0	-2.47055	66.9037	8.17947	9.6e-05	54.4245
2014	58.3494	5	103	23.4043	24.7576	24.46	26.2067	26.0262	28.0146	21.9016	24.8695	1	0.711917	129.094	11.3619	4.08344	124.981
2014	2e-06	5	104	21.8644	24.7576	24.7042	26.2067	25.1187	28.0146	20.9751	24.8695	0	-0.120002	110.881	10.53	2e-06	71.0103
2014	0.022376	5	105	22.484	24.7576	23.9332	26.2067	26.2219	28.0146	21.3583	24.8695	0	-2.42458	67.6577	8.22543	0.0221293	72.1162
2014	0.181006	5	106	23.1602	24.7576	23.5471	26.2067	24.6337	28.0146	22.3296	24.8695	1	-0.691429	99.1735	9.95859	0.166367	42.625
2014	0.004159	5	107	22.4562	24.7576	24.4004	26.2067	26.0255	28.0146	22.0919	24.8695	0	-2.52504	66.0152	8.12498	0.0041504	40.9037
2014	0.007931	5	108	23.9619	24.7576	24.6318	26.2067	26.4186	28.0146	22.4706	24.8695	0	-1.73444	79.4875	8.91558	0.0078997	49.0138
2014	2.16325	5	109	24.6094	24.7576	26.0734	26.2067	27.0248	28.0146	23.7077	24.8695	1	-1.67173	80.6097	8.97829	1.1516	63.3758
2014	0.710071	5	110	24.1446	24.7576	24.8636	26.2067	26.1596	28.0146	23.212	24.8695	1	-0.827499	96.4819	9.82252	0.536535	90.4524
2014	5.3e-05	5	111	20.7135	24.7576	23.2781	26.2067	24.419	28.0146	20.1249	24.8695	0	-3.01684	58.2654	7.63318	5.3e-05	43.5672
2014	0.051769	5	112	23.3279	24.7576	25.5651	26.2067	26.0522	28.0146	20.7629	24.8695	0	0.658551	127.884	11.3086	0.0504735	86.7034
2014	0.35086	5	113	23.753	24.7576	24.853	26.2067	26.0197	28.0146	22.0763	24.8695	1	-2.42626	67.6303	8.22376	0.300741	116.892
2014	0.736649	5	114	24.909	24.7576	26.9315	26.2067	28.3534	28.0146	23.8157	24.8695	1	-2.43925	67.4167	8.21077	0.551957	60.8602
2014	0	5	115	20.1944	24.7576	20.399	26.2067	22.8371	28.0146	19.5673	24.8695	0	-0.616388	100.674	10.0336	0	56.0275
2014	0.442126	5	116	23.2503	24.7576	26.5594	26.2067	27.3518	28.0146	22.8042	24.8695	1	-0.32716	106.561	10.3229	0.366118	69.5798
2014	0.00471	5	117	21.0028	24.7576	21.8161	26.2067	23.7088	28.0146	19.8147	24.8695	0	-2.10654	72.9909	8.54347	0.0046989	19.2884
2014	170.741	5	118	25.7588	24.7576	26.8339	26.2067	26.4754	28.0146	24.953	24.8695	1	0.796022	131.012	11.446	5.14599	126.038
2014	7.7e-05	5	119	19.1363	24.7576	20.9846	26.2067	22.3357	28.0146	19.7427	24.8695	0	-1.89477	76.6544	8.75525	7.7e-05	53.3363
2014	0.036592	5	120	21.5673	24.7576	22.1806	26.2067	23.8409	28.0146	20.0426	24.8695	0	-2.4308	67.5556	8.21922	0.0359384	36.6007
2014	0.000999	5	121	19.1272	24.7576	21.4882	26.2067	22.3797	28.0146	0	24.8695	0	-2.47284	66.8662	8.17718	0.0009985	29.6593
2014	0.705479	5	122	22.9362	24.7576	25.1438	26.2067	25.3401	28.0146	0	24.8695	1	-1.5806	82.2544	9.06942	0.533846	64.828
2014	1.45272	5	123	22.7467	24.7576	24.1406	26.2067	24.6339	28.0146	20.7425	24.8695	1	-1.13417	90.5514	9.51585	0.897196	83.2831
2014	31.6346	5	124	25.0646	24.7576	25.9147	26.2067	27.0897	28.0146	0	24.8695	1	0.198708	117.695	10.8487	3.48537	118.763
2014	0.12506	5	125	18.2965	24.7576	21.3383	26.2067	22.2099	28.0146	17.0652	24.8695	1	-1.37038	86.1117	9.27964	0.117836	57.2126
2014	0.074822	5	126	20.542	24.7576	20.1053	26.2067	21.0182	28.0146	18.5009	24.8695	0	-1.25927	88.1862	9.39075	0.0721551	56.8809
2014	2.77429	5	127	24.6734	24.7576	26.1466	26.2067	26.7329	28.0146	22.3278	24.8695	1	-2.19276	71.5251	8.45725	1.32821	56.1841
2014	2.1e-05	5	128	19.5505	24.7576	20.0823	26.2067	22.9329	28.0146	19.6042	24.8695	0	-1.72315	0	0	2.1e-05	93.6189
2014	0.007353	5	129	18.1211	24.7576	16.5552	26.2067	21.093	28.0146	17.3391	24.8695	0	-2.63423	64.2529	8.01579	0.0073261	116.892
2014	6.9e-05	5	130	21.0338	24.7576	23.429	26.2067	24.0417	28.0146	20.3099	24.8695	0	-2.05919	73.8023	8.59083	6.9e-05	19.5975
2014	2.6e-05	5	131	22.278	24.7576	23.5471	26.2067	24.5868	28.0146	20.7477	24.8695	0	-2.13355	72.5302	8.51647	2.6e-05	33.9383
2014	1.31527	5	132	24.8551	24.7576	25.8783	26.2067	27.5629	28.0146	23.3138	24.8695	1	-1.71301	79.8701	8.93701	0.839525	57.5383
2014	5e-06	5	133	21.9459	24.7576	22.3643	26.2067	24.6346	28.0146	21.0712	24.8695	0	-2.08596	73.3431	8.56406	5e-06	49.5687
2014	2.3e-05	5	134	21.5028	24.7576	21.7257	26.2067	24.1998	28.0146	20.7802	24.8695	0	-2.51648	66.1543	8.13353	2.3e-05	62.9492
2014	1.52696	5	135	23.4235	24.7576	24.6463	26.2067	25.6174	28.0146	20.5572	24.8695	1	-2.82595	61.216	7.82407	0.927016	52.3317
2014	0.072127	5	136	22.2531	24.7576	23.3456	26.2067	24.7705	28.0146	22.0663	24.8695	0	-1.25056	88.3499	9.39946	0.0696445	81.5167
2014	1950.37	5	137	27.3314	24.7576	28.123	26.2067	30.4945	28.0146	26.2521	24.8695	1	-0.142031	110.418	10.508	7.57629	92.0552
2014	0.004542	5	138	21.4794	24.7576	25.0364	26.2067	26.9019	28.0146	20.8499	24.8695	0	-3.68552	48.5042	6.96449	0.0045317	107.306
2014	1.76589	5	139	23.1184	24.7576	25.7354	26.2067	25.9501	28.0146	22.9425	24.8695	1	-2.46141	67.0533	8.18861	1.01736	59.9215
2014	4e-06	5	140	21.2578	24.7576	22.7676	26.2067	24.4893	28.0146	0	24.8695	0	-2.95413	59.2267	7.69589	4e-06	114.421
2014	1.54881	5	141	23.5464	24.7576	25.2611	26.2067	26.5838	28.0146	22.4797	24.8695	1	0.132887	116.271	10.7829	0.935627	26.6765
2014	0.00228	5	142	20.5618	24.7576	23.0476	26.2067	24.0247	28.0146	21.1339	24.8695	0	-1.44779	84.681	9.20223	0.0022774	45.8063
2014	0	5	143	19.7106	24.7576	22.0267	26.2067	23.6934	28.0146	19.9742	24.8695	0	-2.32436	69.3166	8.32566	0	92.2327
2014	1e-06	6	1	21.2429	24.9519	24.8037	25.8441	25.7049	26.8146	22.0201	21.261	0	-3.10134	61.8746	7.86604	1e-06	76.3601
2014	5e-06	6	2	21.6365	24.9519	20.9383	25.8441	23.3056	26.8146	20.863	21.261	0	-2.59905	70.029	8.36833	5e-06	31.2477
2014	0.07442	6	3	23.3182	24.9519	24.9492	25.8441	26.9892	26.8146	22.3457	21.261	0	-3.14908	61.1258	7.8183	0.071781	36.5345
2014	0.013729	6	4	21.2058	24.9519	21.2528	25.8441	23.1751	26.8146	19.8233	21.261	0	-1.88237	82.5374	9.08501	0.0136356	36.5345
2014	1.62229	6	5	24.7576	24.9519	26.2067	25.8441	28.0146	26.8146	24.8695	21.261	1	-0.158681	116.828	10.8087	0.96405	111.825
2014	0.018208	6	7	22.1812	24.9519	24.0647	25.8441	25.044	26.8146	22.2118	21.261	0	-1.77249	84.5461	9.19489	0.0180442	57.4076
2014	2e-05	6	8	18.0958	24.9519	18.6968	25.8441	21.7187	26.8146	18.2191	21.261	0	-3.18036	60.6378	7.78702	2e-05	99.1393
2014	21.6895	6	9	25.5548	24.9519	26.4629	25.8441	27.0049	26.8146	0	21.261	1	-0.240317	115.07	10.7271	3.1219	92.0992
2014	2e-06	6	10	19.9877	24.9519	21.6655	25.8441	23.3099	26.8146	19.8212	21.261	0	-2.33482	74.5211	8.63256	2e-06	35.3258
2014	0.001633	6	11	19.9318	24.9519	21.7382	25.8441	23.3582	26.8146	19.6941	21.261	0	-2.07853	79.0117	8.88885	0.0016317	40.4761
2014	1.8e-05	6	12	21.8652	24.9519	24.1219	25.8441	25.8759	26.8146	21.6551	21.261	0	-2.87582	65.4734	8.09156	1.8e-05	68.897
2014	1.25516	6	13	22.9232	24.9519	24.0516	25.8441	24.7643	26.8146	20.8127	21.261	1	-2.4406	72.7061	8.52679	0.81322	42.3786
2014	0.001137	6	14	22.8717	24.9519	23.8802	25.8441	24.2314	26.8146	21.1411	21.261	0	-0.720648	104.996	10.2467	0.0011364	48.9457
2014	9.4e-05	6	15	21.2323	24.9519	22.2587	25.8441	23.6442	26.8146	20.1161	21.261	0	-3.01454	63.2477	7.95284	9.4e-05	30.8221
2014	0.054573	6	16	20.0187	24.9519	20.1934	25.8441	21.2318	26.8146	18.765	21.261	0	-2.37799	0	0	0.0531359	49.6541
2014	0.036991	6	17	20.8988	24.9519	23.2735	25.8441	24.2197	26.8146	20.3025	21.261	0	-2.30943	74.9601	8.65795	0.0363232	70.7333
2014	0.338999	6	18	24.4113	24.9519	26.1353	25.8441	28.5296	26.8146	25.1974	21.261	1	-1.94383	81.4245	9.02355	0.291922	20.2322
2014	0.007128	6	19	21.0437	24.9519	20.6888	25.8441	22.2701	26.8146	20.4405	21.261	0	-0.971335	99.9209	9.99605	0.0071027	81.9712
2014	0	6	20	20.1377	24.9519	23.1312	25.8441	23.5622	26.8146	20.1574	21.261	0	-1.07893	97.7815	9.88845	0	88.3176
2014	0	6	21	18.6396	24.9519	20.0972	25.8441	21.3688	26.8146	16.974	21.261	0	-1.37088	92.0928	9.5965	0	82.8752
2014	0	6	22	20.7077	24.9519	22.8653	25.8441	23.5114	26.8146	20.06	21.261	0	-1.42272	91.1005	9.54466	0	73.6248
2014	26.5982	6	23	25.2541	24.9519	26.898	25.8441	28.2208	26.8146	24.8849	21.261	1	0.0847173	122.149	11.0521	3.31775	113.709
2014	132.616	6	24	25.5193	24.9519	26.5202	25.8441	27.2874	26.8146	23.7679	21.261	1	0.495162	131.39	11.4625	4.89497	124.167
2014	0.029843	6	25	23.0917	24.9519	25.0416	25.8441	26.286	26.8146	23.8903	21.261	0	-1.6481	86.8489	9.31928	0.0294064	70.1651
2014	1.4579	6	26	26.113	24.9519	28.4392	25.8441	29.9801	26.8146	26.3146	21.261	1	-1.53974	88.8805	9.42765	0.899306	55.457
2014	4.3e-05	6	27	20.6225	24.9519	23.287	25.8441	24.2889	26.8146	19.9008	21.261	0	-2.76612	67.2606	8.20126	4.3e-05	39.1371
2014	7e-06	6	28	21.4318	24.9519	22.6059	25.8441	24.2783	26.8146	20.4029	21.261	0	-2.32689	74.658	8.64048	7e-06	83.2567
2014	0	6	29	20.2796	24.9519	22.9056	25.8441	23.3762	26.8146	21.7836	21.261	0	0	0	0	0	94.904
2014	0.026186	6	30	22.6912	24.9519	24.7645	25.8441	26.6664	26.8146	23.5063	21.261	0	-2.25756	75.861	8.70982	0.025849	21.7236
2014	0	6	31	20.2595	24.9519	19.3951	25.8441	21.3438	26.8146	19.0117	21.261	0	-2.46014	72.3731	8.50724	0	69.3003
2014	0.007381	6	32	22.6842	24.9519	22.9699	25.8441	24.6468	26.8146	21.8995	21.261	0	-1.63678	87.0601	9.3306	0.0073539	61.6775
2014	9.12494	6	33	23.1843	24.9519	21.9903	25.8441	23.8643	26.8146	24.6695	21.261	1	-1.10234	97.319	9.86504	2.315	71.3626
2014	3.59322	6	34	23.945	24.9519	25.7112	25.8441	26.0599	26.8146	22.8137	21.261	1	-1.66407	86.5516	9.30331	1.52458	80.7795
2014	571.708	6	35	26.438	24.9519	28.0165	25.8441	28.9879	26.8146	23.6931	21.261	1	0.0714263	121.855	11.0388	6.35038	105.063
2014	10.7365	6	36	25.0195	24.9519	25.5061	25.8441	26.5897	26.8146	22.6069	21.261	1	-0.47262	110.14	10.4948	2.4627	118.437
2014	0.013018	6	37	22.6768	24.9519	23.0157	25.8441	24.9306	26.8146	21.5926	21.261	0	-2.52862	71.2127	8.43876	0.012934	33.2056
2014	1e-06	6	38	21.9912	24.9519	24.8182	25.8441	26.0883	26.8146	21.1302	21.261	0	-3.30841	58.6598	7.65897	1e-06	74.6748
2014	0.008629	6	39	21.5787	24.9519	24.0038	25.8441	25.3455	26.8146	20.465	21.261	0	-1.93168	81.6439	9.0357	0.008592	48.2606
2014	0	6	40	23.8096	24.9519	23.9528	25.8441	26.4453	26.8146	22.252	21.261	0	-2.25434	75.9171	8.71304	0	63.0841
2014	3.78179	6	41	25.6471	24.9519	26.4962	25.8441	27.9454	26.8146	24.2181	21.261	1	-1.50784	89.4828	9.45954	1.56481	72.25
2014	0.091412	6	42	22.6903	24.9519	23.4072	25.8441	24.0107	26.8146	21.3008	21.261	0	-0.676982	105.892	10.2904	0.0874723	93.9282
2014	0	6	43	21.8109	24.9519	21.9524	25.8441	24.7417	26.8146	21.3412	21.261	0	-1.99698	80.4681	8.9704	0	61.5201
2014	49.3866	6	44	23.9861	24.9519	25.0467	25.8441	26.3382	26.8146	23.571	21.261	1	0.75738	137.47	11.7248	3.91972	119.004
2014	35.0641	6	45	26.3326	24.9519	27.0872	25.8441	28.6791	26.8146	22.482	21.261	1	0.195397	124.608	11.1628	3.5853	90.2586
2014	1e-06	6	46	18.7952	24.9519	22.8384	25.8441	23.6249	26.8146	20.9568	21.261	0	-2.87608	65.4692	8.0913	1e-06	73.5637
2014	209.747	6	47	26.6961	24.9519	26.8985	25.8441	28.7507	26.8146	24.7989	21.261	1	0.364428	128.41	11.3318	5.35066	99.2551
2014	0.028435	6	48	21.8363	24.9519	22.1083	25.8441	23.5927	26.8146	21.3313	21.261	0	-2.76952	67.2049	8.19786	0.0280382	48.4068
2014	0.005733	6	49	21.4385	24.9519	23.3047	25.8441	24.7059	26.8146	21.9362	21.261	0	-1.59857	87.7747	9.36881	0.0057166	32.6391
2014	0	6	50	17.9705	24.9519	21.449	25.8441	22.8956	26.8146	0	21.261	0	-3.26196	59.3734	7.70542	0	74.6834
2014	0	6	51	18.7922	24.9519	18.6347	25.8441	20.9298	26.8146	16.9516	21.261	0	-1.29319	93.59	9.67419	0	51.0613
2014	0.807918	6	52	24.4435	24.9519	24.295	25.8441	26.1914	26.8146	21.7155	21.261	1	-1.78357	84.3423	9.1838	0.592176	43.4851
2014	0.003552	6	53	21.8854	24.9519	22.9613	25.8441	24.7812	26.8146	21.0651	21.261	0	-2.58942	70.1902	8.37796	0.0035457	56.8013
2014	0	6	54	19.0131	24.9519	20.8779	25.8441	21.8474	26.8146	19.2867	21.261	0	-1.97836	80.8025	8.98902	0	37.1022
2014	0	6	55	25.3954	24.9519	26.9658	25.8441	26.3982	26.8146	25.5896	21.261	0	0.259266	126.038	11.2266	0	89.3614
2014	0.000822	6	56	21.7078	24.9519	22.1313	25.8441	23.7067	26.8146	21.2567	21.261	0	-2.42781	72.9243	8.53957	0.0008217	56.7666
2014	1.75747	6	57	23.2461	24.9519	23.251	25.8441	24.7775	26.8146	21.8814	21.261	1	-1.95604	81.2043	9.01134	1.01432	52.8274
2014	0	6	58	20.3683	24.9519	20.6834	25.8441	22.8952	26.8146	18.4106	21.261	0	-3.49787	55.7935	7.46951	0	89.4103
2014	7.73487	6	59	23.9387	24.9519	25.3088	25.8441	25.6689	26.8146	23.2928	21.261	1	-1.63251	87.1398	9.33487	2.16732	56.0153
2014	0.01209	6	60	23.8816	24.9519	25.8897	25.8441	27.5154	26.8146	23.947	21.261	0	-1.58006	88.1217	9.38732	0.0120175	23.719
2014	0.219695	6	61	25.7808	24.9519	26.5175	25.8441	28.3435	26.8146	24.2664	21.261	1	-1.8051	83.9473	9.16228	0.198601	26.1747
2014	49.4239	6	62	25.6167	24.9519	25.746	25.8441	26.2781	26.8146	25.1869	21.261	1	-0.0363462	119.487	10.931	3.92046	104.086
2014	0.068933	6	63	22.1787	24.9519	22.3046	25.8441	23.6001	26.8146	20.4577	21.261	0	-0.65784	106.287	10.3095	0.066661	118.074
2014	0.676746	6	64	24.3115	24.9519	24.8698	25.8441	26.4584	26.8146	22.5231	21.261	1	-0.833693	102.692	10.1337	0.516855	71.2099
2014	16.3153	6	65	25.4621	24.9519	26.9668	25.8441	28.4007	26.8146	23.5584	21.261	1	-1.75899	84.7944	9.20839	2.85159	53.3979
2014	1e-05	6	66	21.8058	24.9519	21.0939	25.8441	23.355	26.8146	20.1822	21.261	0	-1.97168	80.9226	8.9957	1e-05	45.5544
2014	0.020908	6	67	22.6889	24.9519	22.8498	25.8441	24.3159	26.8146	21.5019	21.261	0	-0.922024	100.909	10.0454	0.0206924	29.8639
2014	23.8264	6	68	25.8219	24.9519	27.2732	25.8441	29.2101	26.8146	23.7065	21.261	1	0.249761	125.824	11.2171	3.21191	101.763
2014	0.163955	6	69	22.6695	24.9519	25.0936	25.8441	26.1233	26.8146	22.7123	21.261	1	-1.86243	82.9001	9.10495	0.151824	41.4886
2014	4.9e-05	6	70	22.3375	24.9519	22.5509	25.8441	24.8415	26.8146	20.526	21.261	0	-2.03645	79.7615	8.93093	4.9e-05	42.4927
2014	0.00354	6	71	20.6187	24.9519	21.5904	25.8441	22.7339	26.8146	19.6533	21.261	0	-3.15202	61.0799	7.81536	0.0035337	54.9673
2014	0.014519	6	72	22.0611	24.9519	22.8237	25.8441	23.5388	26.8146	21.3403	21.261	0	-2.3136	74.888	8.65378	0.0144146	70.4888
2014	1.94755	6	73	25.4409	24.9519	27.1423	25.8441	28.026	26.8146	22.9504	21.261	1	-1.45841	90.4206	9.50897	1.08097	79.0483
2014	0	6	74	22.5588	24.9519	25.3752	25.8441	25.8148	26.8146	20.0013	21.261	0	-1.69261	86.0213	9.27477	0	35.2441
2014	0	6	75	20.4547	24.9519	21.91	25.8441	23.3087	26.8146	20.5813	21.261	0	-1.70952	85.708	9.25786	0	85.4901
2014	0.021491	6	76	23.4146	24.9519	22.1343	25.8441	24.5973	26.8146	21.775	21.261	0	-3.07776	62.246	7.88962	0.0212633	65.7045
2014	0	6	77	19.3196	24.9519	19.9122	25.8441	21.8688	26.8146	20.0339	21.261	0	-1.76921	84.6064	9.19817	0	75.568
2014	0	6	78	18.1875	24.9519	23.6834	25.8441	24.4403	26.8146	0	21.261	0	-3.31031	58.6308	7.65707	0	110.13
2014	0	6	79	22.4469	24.9519	23.1329	25.8441	25.0972	26.8146	20.6108	21.261	0	-1.69638	85.9514	9.271	0	24.2164
2014	4.4e-05	6	80	17.2126	24.9519	20.5905	25.8441	21.6395	26.8146	18.3637	21.261	0	-2.22791	76.3783	8.73947	4.4e-05	42.7767
2014	0	6	81	22.7791	24.9519	24.0292	25.8441	24.6054	26.8146	19.6919	21.261	0	-1.74071	85.1315	9.22667	0	79.9459
2014	10.4008	6	82	25.3684	24.9519	24.0375	25.8441	24.9145	26.8146	23.6607	21.261	1	0.460231	130.59	11.4276	2.43368	122.552
2014	0	6	83	22.4175	24.9519	23.3454	25.8441	24.1695	26.8146	20.7635	21.261	0	-1.52724	89.1163	9.44014	0	70.5091
2014	5.2e-05	6	84	23.5105	24.9519	23.7178	25.8441	25.4245	26.8146	21.9833	21.261	0	-2.1937	76.9775	8.77368	5.2e-05	26.1087
2014	0.08561	6	85	20.8562	24.9519	21.3202	25.8441	22.9756	26.8146	19.6594	21.261	0	-2.77481	67.1183	8.19257	0.082142	26.9692
2014	0	6	86	20.9923	24.9519	21.5083	25.8441	23.2508	26.8146	20.1349	21.261	0	-2.5742	70.4455	8.39318	0	71.6841
2014	0.000263	6	87	23.7764	24.9519	26.7088	25.8441	27.9045	26.8146	24.1376	21.261	0	-1.8915	82.3715	9.07587	0.000263	40.8054
2014	0.085195	6	88	21.2712	24.9519	22.0281	25.8441	23.1536	26.8146	17.9244	21.261	0	-1.57291	88.256	9.39447	0.0817597	21.9572
2014	5e-06	6	89	19.9388	24.9519	21.7455	25.8441	23.3881	26.8146	18.7855	21.261	0	-2.78271	66.9889	8.18467	5e-06	65.2556
2014	0.012684	6	90	23.3156	24.9519	21.9343	25.8441	23.1483	26.8146	18.8646	21.261	0	-0.607123	107.335	10.3603	0.0126042	81.1874
2014	0	6	91	21.8637	24.9519	23.0285	25.8441	24.9045	26.8146	21.5003	21.261	0	-2.77945	67.0422	8.18793	0	72.4757
2014	0.002795	6	92	20.224	24.9519	22.4227	25.8441	23.2269	26.8146	19.6379	21.261	0	-2.99759	63.5176	7.96979	0.0027911	40.7575
2014	3.2e-05	6	93	20.4015	24.9519	22.0884	25.8441	23.5977	26.8146	22.3325	21.261	0	-2.80578	66.6117	8.1616	3.2e-05	67.9907
2014	0.113395	6	94	21.7894	24.9519	21.8527	25.8441	23.273	26.8146	19.937	21.261	1	-1.47982	90.0139	9.48756	0.107414	70.593
2014	0	6	95	18.5105	24.9519	21.1503	25.8441	22.523	26.8146	20.2093	21.261	0	-2.08393	78.9158	8.88345	0	51.628
2014	0.046006	6	96	24.4623	24.9519	26.0583	25.8441	26.5465	26.8146	23.086	21.261	0	-0.66927	106.051	10.2981	0.0449791	51.5225
2014	2.7e-05	6	97	20.7229	24.9519	22.0653	25.8441	23.2374	26.8146	19.9149	21.261	0	-1.16832	96.0217	9.79907	2.7e-05	44.9856
2014	0	6	98	21.4121	24.9519	25.1372	25.8441	27.0663	26.8146	22.2695	21.261	0	-2.69398	68.4491	8.2734	0	79.4633
2014	0.000204	6	99	20.9005	24.9519	22.1464	25.8441	23.1982	26.8146	20.6001	21.261	0	-1.96417	81.0578	9.00321	0.000204	74.1901
2014	92.7653	6	100	25.7747	24.9519	27.0706	25.8441	27.5156	26.8146	25.4908	21.261	1	0.264012	126.144	11.2314	4.5408	113.591
2014	11.0614	6	101	24.6226	24.9519	25.6919	25.8441	26.9347	26.8146	21.8995	21.261	1	0.0404001	121.171	11.0078	2.49001	124.324
2014	8e-06	6	102	21.0515	24.9519	20.7453	25.8441	23.7191	26.8146	17.23	21.261	0	-2.62923	69.5247	8.33815	8e-06	55.6492
2014	0.191474	6	103	23.4043	24.9519	24.46	25.8441	26.0262	26.8146	21.9016	21.261	1	0.553236	132.725	11.5206	0.175191	125.642
2014	0	6	104	21.8644	24.9519	24.7042	25.8441	25.1187	26.8146	20.9751	21.261	0	-0.278683	114.248	10.6887	0	59.0947
2014	1.92287	6	105	22.484	24.9519	23.9332	25.8441	26.2219	26.8146	21.3583	21.261	1	-2.58326	70.2934	8.38411	1.07257	64.4478
2014	0.030531	6	106	23.1602	24.9519	23.5471	25.8441	24.6337	26.8146	22.3296	21.261	0	-0.85011	102.359	10.1173	0.0300742	40.7771
2014	0.024931	6	107	22.4562	24.9519	24.4004	25.8441	26.0255	26.8146	22.0919	21.261	0	-2.68372	68.619	8.28366	0.0246253	27.4276
2014	0.000991	6	108	23.9619	24.9519	24.6318	25.8441	26.4186	26.8146	22.4706	21.261	0	-1.89312	82.3422	9.07426	0.0009905	32.1973
2014	6.91221	6	109	24.6094	24.9519	26.0734	25.8441	27.0248	26.8146	23.7077	21.261	1	-1.83041	83.4843	9.13697	2.06841	59.42
2014	1.65788	6	110	24.1446	24.9519	24.8636	25.8441	26.1596	26.8146	23.212	21.261	1	-0.98618	99.6243	9.9812	0.977529	94.2916
2014	2e-05	6	111	20.7135	24.9519	23.2781	25.8441	24.419	26.8146	20.1249	21.261	0	-3.17552	60.7131	7.79186	2e-05	41.76
2014	0.012561	6	112	23.3279	24.9519	25.5651	25.8441	26.0522	26.8146	20.7629	21.261	0	0.49987	131.498	11.4672	0.0124828	74.692
2014	2.00531	6	113	23.753	24.9519	24.853	25.8441	26.0197	26.8146	22.0763	21.261	1	-2.58494	70.2654	8.38244	1.10038	115.44
2014	1.98569	6	114	24.909	24.9519	26.9315	25.8441	28.3534	26.8146	23.8157	21.261	1	-2.59793	70.0476	8.36945	1.09383	56.1395
2014	0	6	115	20.1944	24.9519	20.399	25.8441	22.8371	26.8146	19.5673	21.261	0	-0.775069	103.883	10.1923	0	44.813
2014	0.071609	6	116	23.2503	24.9519	26.5594	25.8441	27.3518	26.8146	22.8042	21.261	0	-0.485841	109.863	10.4815	0.0691613	52.8549
2014	0.00342	6	117	21.0028	24.9519	21.8161	25.8441	23.7088	26.8146	19.8147	21.261	0	-2.26522	75.7275	8.70216	0.0034142	26.6008
2014	0.950141	6	118	25.7588	24.9519	26.8339	25.8441	26.4754	26.8146	24.953	21.261	1	0.637341	134.669	11.6047	0.667902	118.921
2014	0.0006	6	119	19.1363	24.9519	20.9846	25.8441	22.3357	26.8146	19.7427	21.261	0	-2.05345	79.4582	8.91393	0.0005998	64.569
2014	0.004039	6	120	21.5673	24.9519	22.1806	25.8441	23.8409	26.8146	20.0426	21.261	0	-2.58948	70.1892	8.3779	0.0040309	37.6993
2014	0.02376	6	121	19.1272	24.9519	21.4882	25.8441	22.3797	26.8146	0	21.261	0	-2.63152	69.4865	8.33586	0.0234821	45.5184
2014	4.32084	6	122	22.9362	24.9519	25.1438	25.8441	25.3401	26.8146	0	21.261	1	-1.73928	85.1579	9.2281	1.67163	62.0527
2014	5.1086	6	123	22.7467	24.9519	24.1406	25.8441	24.6339	26.8146	20.7425	21.261	1	-1.29285	93.5965	9.67453	1.8097	82.9646
2014	101.411	6	124	25.0646	24.9519	25.9147	25.8441	27.0897	26.8146	0	21.261	1	0.040027	121.163	11.0074	4.62899	118.983
2014	0	6	125	18.2965	24.9519	21.3383	25.8441	22.2099	26.8146	17.0652	21.261	0	-1.52906	89.0819	9.43832	0	51.0231
2014	0.037537	6	126	20.542	24.9519	20.1053	25.8441	21.0182	26.8146	18.5009	21.261	0	-1.41795	91.1916	9.54943	0.0368496	62.5267
2014	0.026671	6	127	24.6734	24.9519	26.1466	25.8441	26.7329	26.8146	22.3278	21.261	0	-2.35145	74.2343	8.61593	0.0263215	37.7843
2014	9.5e-05	6	128	19.5505	24.9519	20.0823	25.8441	22.9329	26.8146	19.6042	21.261	0	-1.88183	0	0	9.5e-05	93.2716
2014	0	6	129	18.1211	24.9519	16.5552	25.8441	21.093	26.8146	17.3391	21.261	0	-2.79291	66.822	8.17447	0	115.44
2014	1.8e-05	6	130	21.0338	24.9519	23.429	25.8441	24.0417	26.8146	20.3099	21.261	0	-2.21787	76.5539	8.74951	1.8e-05	34.7703
2014	9e-06	6	131	22.278	24.9519	23.5471	25.8441	24.5868	26.8146	20.7477	21.261	0	-2.29223	75.2582	8.67515	9e-06	30.4573
2014	0.074013	6	132	24.8551	24.9519	25.8783	25.8441	27.5629	26.8146	23.3138	21.261	0	-1.87169	82.7316	9.09569	0.0714021	36.0676
2014	0	6	133	21.9459	24.9519	22.3643	25.8441	24.6346	26.8146	21.0712	21.261	0	-2.24464	76.0862	8.72274	0	49.5804
2014	1e-05	6	134	21.5028	24.9519	21.7257	25.8441	24.1998	26.8146	20.7802	21.261	0	-2.67517	68.7608	8.29221	1e-05	52.1556
2014	5.62582	6	135	23.4235	24.9519	24.6463	25.8441	25.6174	26.8146	20.5572	21.261	1	-2.98463	63.7243	7.98275	1.89097	43.833
2014	0.025749	6	136	22.2531	24.9519	23.3456	25.8441	24.7705	26.8146	22.0663	21.261	0	-1.40924	91.3581	9.55814	0.0254231	87.8993
2014	212.455	6	137	27.3314	24.9519	28.123	25.8441	30.4945	26.8146	26.2521	21.261	1	-0.300712	113.778	10.6667	5.36343	85.2269
2014	0	6	138	21.4794	24.9519	25.0364	25.8441	26.9019	26.8146	20.8499	21.261	0	-3.84421	50.7396	7.12317	0	108.497
2014	0.015495	6	139	23.1184	24.9519	25.7354	25.8441	25.9501	26.8146	22.9425	21.261	0	-2.62009	69.6772	8.34729	0.0153762	51.6876
2014	7e-06	6	140	21.2578	24.9519	22.7676	25.8441	24.4893	26.8146	0	21.261	0	-3.11281	61.6942	7.85457	7e-06	112.47
2014	0.19399	6	141	23.5464	24.9519	25.2611	25.8441	26.5838	26.8146	22.4797	21.261	1	-0.0257943	119.718	10.9416	0.177301	28.4646
2014	0.000338	6	142	20.5618	24.9519	23.0476	25.8441	24.0247	26.8146	21.1339	21.261	0	-1.60647	87.6266	9.36091	0.0003379	48.315
2014	0	6	143	19.7106	24.9519	22.0267	25.8441	23.6934	26.8146	19.9742	21.261	0	-2.48304	71.984	8.48434	0	93.9492
2014	0.000477	7	1	21.2429	22.1812	24.8037	24.0647	25.7049	25.044	22.0201	22.2118	0	-1.32885	37.1314	6.09356	0.0004769	179.376
2014	2.8e-05	7	2	21.6365	22.1812	20.9383	24.0647	23.3056	25.044	20.863	22.2118	0	-0.826559	43.5052	6.59585	2.8e-05	110.316
2014	1.19252	7	3	23.3182	22.1812	24.9492	24.0647	26.9892	25.044	22.3457	22.2118	1	-1.37659	36.5519	6.04582	0.785051	111.825
2014	0	7	4	21.2058	22.1812	21.2528	24.0647	23.1751	25.044	19.8233	22.2118	0	-0.109885	53.473	7.31252	0	109.794
2014	12.7044	7	5	24.7576	22.1812	26.2067	24.0647	28.0146	25.044	24.8695	22.2118	1	1.61381	81.6531	9.03621	2.61771	109.794
2014	7.10859	7	6	24.9519	22.1812	25.8441	24.0647	26.8146	25.044	21.261	22.2118	1	1.77249	84.5461	9.19489	2.09292	109.771
2014	0.000142	7	8	18.0958	22.1812	18.6968	24.0647	21.7187	25.044	18.2191	22.2118	0	-1.40787	36.1747	6.01454	0.000142	206.585
2014	13.5795	7	9	25.5548	22.1812	26.4629	24.0647	27.0049	25.044	0	22.2118	1	1.53217	80.1844	8.95458	2.67961	24.1161
2014	0.00015	7	10	19.9877	22.1812	21.6655	24.0647	23.3099	25.044	19.8212	22.2118	0	-0.562336	47.0606	6.86007	0.00015	135.211
2014	0.01195	7	11	19.9318	22.1812	21.7382	24.0647	23.3582	25.044	19.6941	22.2118	0	-0.306043	50.6426	7.11636	0.0118792	145.787
2014	0.003596	7	12	21.8652	22.1812	24.1219	24.0647	25.8759	25.044	21.6551	22.2118	0	-1.10333	39.9308	6.31908	0.0035895	173.642
2014	0.186446	7	13	22.9232	22.1812	24.0516	24.0647	24.7643	25.044	20.8127	22.2118	1	-0.668109	45.6205	6.7543	0.170962	81.3881
2014	0	7	14	22.8717	22.1812	23.8802	24.0647	24.2314	25.044	21.1411	22.2118	0	1.05184	71.8128	8.47424	0	117.334
2014	0.011932	7	15	21.2323	22.1812	22.2587	24.0647	23.6442	25.044	20.1161	22.2118	0	-1.24205	38.1968	6.18036	0.0118614	135.868
2014	0	7	16	20.0187	22.1812	20.1934	24.0647	21.2318	25.044	18.765	22.2118	0	-0.605507	0	0	0	131.311
2014	0.069353	7	17	20.8988	22.1812	23.2735	24.0647	24.2197	25.044	20.3025	22.2118	0	-0.536943	47.4096	6.88546	0.0670538	172.548
2014	1.23091	7	18	24.4113	22.1812	26.1353	24.0647	28.5296	25.044	25.1974	22.2118	1	-0.17134	52.578	7.25107	0.802409	121.317
2014	1.09122	7	19	21.0437	22.1812	20.6888	24.0647	22.2701	25.044	20.4405	22.2118	1	0.801151	67.6269	8.22356	0.737749	50.8826
2014	0	7	20	20.1377	22.1812	23.1312	24.0647	23.5622	25.044	20.1574	22.2118	0	0.693557	65.8689	8.11596	0	79.8622
2014	2.9e-05	7	21	18.6396	22.1812	20.0972	24.0647	21.3688	25.044	16.974	22.2118	0	0.401604	61.2152	7.82401	2.9e-05	79.8857
2014	3.1e-05	7	22	20.7077	22.1812	22.8653	24.0647	23.5114	25.044	20.06	22.2118	0	0.349765	60.4067	7.77217	3.1e-05	60.5171
2014	22.6098	7	23	25.2541	22.1812	26.898	24.0647	28.2208	25.044	24.8849	22.2118	1	1.8572	86.1112	9.27961	3.16166	7.07552
2014	91.2941	7	24	25.5193	22.1812	26.5202	24.0647	27.2874	25.044	23.7679	22.2118	1	2.26765	93.8972	9.69005	4.52498	18.9124
2014	0.222963	7	25	23.0917	22.1812	25.0416	24.0647	26.286	25.044	23.8903	22.2118	1	0.124383	56.954	7.54679	0.201277	43.8495
2014	7.40984	7	26	26.113	22.1812	28.4392	24.0647	29.9801	25.044	26.3146	22.2118	1	0.232751	58.6014	7.65516	2.1294	131.324
2014	0.007157	7	27	20.6225	22.1812	23.287	24.0647	24.2889	25.044	19.9008	22.2118	0	-0.993637	41.3291	6.42877	0.0071315	147.317
2014	0.001535	7	28	21.4318	22.1812	22.6059	24.0647	24.2783	25.044	20.4029	22.2118	0	-0.554408	47.1694	6.868	0.0015338	190.472
2014	1e-06	7	29	20.2796	22.1812	22.9056	24.0647	23.3762	25.044	21.7836	22.2118	0	0	0	0	1e-06	200.455
2014	0.405929	7	30	22.6912	22.1812	24.7645	24.0647	26.6664	25.044	23.5063	22.2118	1	-0.485073	48.1266	6.93733	0.340698	114.374
2014	0	7	31	20.2595	22.1812	19.3951	24.0647	21.3438	25.044	19.0117	22.2118	0	-0.687656	45.3569	6.73475	0	64.8015
2014	0	7	32	22.6842	22.1812	22.9699	24.0647	24.6468	25.044	21.8995	22.2118	0	0.135708	57.1251	7.55811	0	52.8699
2014	0.077708	7	33	23.1843	22.1812	21.9903	24.0647	23.8643	25.044	24.6695	22.2118	0	0.670147	65.4894	8.09255	0.0748366	40.7328
2014	16.899	7	34	23.945	22.1812	25.7112	24.0647	26.0599	25.044	22.8137	22.2118	1	0.10842	56.7134	7.53083	2.88474	37.7163
2014	139.124	7	35	26.438	22.1812	28.0165	24.0647	28.9879	25.044	23.6931	22.2118	1	1.84391	85.8647	9.26632	4.94253	13.9188
2014	7.6878	7	36	25.0195	22.1812	25.5061	24.0647	26.5897	25.044	22.6069	22.2118	1	1.29987	76.078	8.72227	2.16192	12.7856
2014	0	7	37	22.6768	22.1812	23.0157	24.0647	24.9306	25.044	21.5926	22.2118	0	-0.756131	44.4392	6.66628	0	122.161
2014	0.000546	7	38	21.9912	22.1812	24.8182	24.0647	26.0883	25.044	21.1302	22.2118	0	-1.53593	34.6506	5.88648	0.0005459	176.627
2014	0	7	39	21.5787	22.1812	24.0038	24.0647	25.3455	25.044	20.465	22.2118	0	-0.159194	52.7543	7.26321	0	140.835
2014	0	7	40	23.8096	22.1812	23.9528	24.0647	26.4453	25.044	22.252	22.2118	0	-0.481851	48.1713	6.94056	0	163.125
2014	12.5457	7	41	25.6471	22.1812	26.4962	24.0647	27.9454	25.044	24.2181	22.2118	1	0.264644	59.0907	7.68705	2.60607	39.4266
2014	0.105413	7	42	22.6903	22.1812	23.4072	24.0647	24.0107	25.044	21.3008	22.2118	1	1.0955	72.5548	8.51791	0.100219	17.0686
2014	0	7	43	21.8109	22.1812	21.9524	24.0647	24.7417	25.044	21.3412	22.2118	0	-0.224494	51.81	7.19791	0	164.71
2014	12.3003	7	44	23.9861	22.1812	25.0467	24.0647	26.3382	25.044	23.571	22.2118	1	2.52987	99.0477	9.95227	2.58778	12.7313
2014	47.4552	7	45	26.3326	22.1812	27.0872	24.0647	28.6791	25.044	22.482	22.2118	1	1.96788	88.1775	9.39029	3.88064	25.3298
2014	0	7	46	18.7952	22.1812	22.8384	24.0647	23.6249	25.044	20.9568	22.2118	0	-1.10359	39.9274	6.31881	0	171.416
2014	388.86	7	47	26.6961	22.1812	26.8985	24.0647	28.7507	25.044	24.7989	22.2118	1	2.13691	91.3806	9.55932	5.96579	16.7135
2014	0.01016	7	48	21.8363	22.1812	22.1083	24.0647	23.5927	25.044	21.3313	22.2118	0	-0.997035	41.2854	6.42537	0.0101087	78.3095
2014	0	7	49	21.4385	22.1812	23.3047	24.0647	24.7059	25.044	21.9362	22.2118	0	0.17392	57.7042	7.59633	0	100.729
2014	0	7	50	17.9705	22.1812	21.449	24.0647	22.8956	25.044	0	22.2118	0	-1.48948	35.1996	5.93293	0	180.443
2014	0	7	51	18.7922	22.1812	18.6347	24.0647	20.9298	25.044	16.9516	22.2118	0	0.4793	62.437	7.90171	0	139.106
2014	0.420677	7	52	24.4435	22.1812	24.295	24.0647	26.1914	25.044	21.7155	22.2118	1	-0.0110878	54.9276	7.41132	0.351133	71.2418
2014	0.11252	7	53	21.8854	22.1812	22.9613	24.0647	24.7812	25.044	21.0651	22.2118	1	-0.816935	43.6323	6.60547	0.106628	161.833
2014	0.000153	7	54	19.0131	22.1812	20.8779	24.0647	21.8474	25.044	19.2867	22.2118	0	-0.205872	52.0784	7.21654	0.000153	126.185
2014	2.91165	7	55	25.3954	22.1812	26.9658	24.0647	26.3982	25.044	25.5896	22.2118	1	2.03175	89.3811	9.45416	1.36396	56.9087
2014	0	7	56	21.7078	22.1812	22.1313	24.0647	23.7067	25.044	21.2567	22.2118	0	-0.655321	45.7934	6.76709	0	161.594
2014	0.062108	7	57	23.2461	22.1812	23.251	24.0647	24.7775	25.044	21.8814	22.2118	0	-0.183551	52.401	7.23886	0.0602556	66.7156
2014	0.000113	7	58	20.3683	22.1812	20.6834	24.0647	22.8952	25.044	18.4106	22.2118	0	-1.72539	32.456	5.69702	0.000113	194.479
2014	5.13131	7	59	23.9387	22.1812	25.3088	24.0647	25.6689	25.044	23.2928	22.2118	1	0.139978	57.1897	7.56238	1.81341	65.0504
2014	0.451423	7	60	23.8816	22.1812	25.8897	24.0647	27.5154	25.044	23.947	22.2118	1	0.192424	57.9856	7.61483	0.372544	113.565
2014	9.01123	7	61	25.7808	22.1812	26.5175	24.0647	28.3435	25.044	24.2664	22.2118	1	-0.0326164	54.609	7.38979	2.30371	111.981
2014	41.4219	7	62	25.6167	22.1812	25.746	24.0647	26.2781	25.044	25.1869	22.2118	1	1.73614	83.879	9.15855	3.74767	10.9448
2014	0	7	63	22.1787	22.1812	22.3046	24.0647	23.6001	25.044	20.4577	22.2118	0	1.11465	72.8813	8.53705	0	22.6813
2014	12.3971	7	64	24.3115	22.1812	24.8698	24.0647	26.4584	25.044	22.5231	22.2118	1	0.938793	69.9097	8.3612	2.59504	67.9567
2014	16.3063	7	65	25.4621	22.1812	26.9668	24.0647	28.4007	25.044	23.5584	22.2118	1	0.0134931	55.2926	7.4359	2.85107	60.574
2014	0.012688	7	66	21.8058	22.1812	21.0939	24.0647	23.355	25.044	20.1822	22.2118	0	-0.199197	52.1748	7.22321	0.0126082	83.5616
2014	0.064161	7	67	22.6889	22.1812	22.8498	24.0647	24.3159	25.044	21.5019	22.2118	0	0.850462	68.4404	8.27287	0.0621867	105.903
2014	172	7	68	25.8219	22.1812	27.2732	24.0647	29.2101	25.044	23.7065	22.2118	1	2.02225	89.2015	9.44465	5.15329	19.3824
2014	0.007353	7	69	22.6695	22.1812	25.0936	24.0647	26.1233	25.044	22.7123	22.2118	0	-0.0899431	53.765	7.33246	0.0073261	126.624
2014	0.044515	7	70	22.3375	22.1812	22.5509	24.0647	24.8415	25.044	20.526	22.2118	0	-0.263964	51.2433	7.15844	0.0435527	149.306
2014	0.026026	7	71	20.6187	22.1812	21.5904	24.0647	22.7339	25.044	19.6533	22.2118	0	-1.37953	36.5164	6.04288	0.0256931	156.137
2014	0.005482	7	72	22.0611	22.1812	22.8237	24.0647	23.5388	25.044	21.3403	22.2118	0	-0.541111	47.3522	6.8813	0.005467	167.932
2014	30.2393	7	73	25.4409	22.1812	27.1423	24.0647	28.026	25.044	22.9504	22.2118	1	0.31408	59.8532	7.73649	3.44168	36.3115
2014	0	7	74	22.5588	22.1812	25.3752	24.0647	25.8148	25.044	20.0013	22.2118	0	0.0798729	56.2842	7.50228	0	103.892
2014	0	7	75	20.4547	22.1812	21.91	24.0647	23.3087	25.044	20.5813	22.2118	0	0.0629695	56.0309	7.48538	0	176.493
2014	0.347639	7	76	23.4146	22.1812	22.1343	24.0647	24.5973	25.044	21.775	22.2118	1	-1.30528	37.4193	6.11713	0.298354	173.674
2014	0	7	77	19.3196	22.1812	19.9122	24.0647	21.8688	25.044	20.0339	22.2118	0	0.00327784	55.1408	7.42568	0	174.947
2014	0	7	78	18.1875	22.1812	23.6834	24.0647	24.4403	25.044	0	22.2118	0	-1.53782	34.6284	5.88459	0	217.214
2014	0	7	79	22.4469	22.1812	23.1329	24.0647	25.0972	25.044	20.6108	22.2118	0	0.076103	56.2276	7.49851	0	113.022
2014	0.00119	7	80	17.2126	22.1812	20.5905	24.0647	21.6395	25.044	18.3637	22.2118	0	-0.455424	48.5389	6.96698	0.0011893	141.013
2014	0.101674	7	81	22.7791	22.1812	24.0292	24.0647	24.6054	25.044	19.6919	22.2118	1	0.031778	55.5649	7.45418	0.0968308	33.5525
2014	14.0495	7	82	25.3684	22.1812	24.0375	24.0647	24.9145	25.044	23.6607	22.2118	1	2.23272	93.2214	9.65512	2.71134	18.3083
2014	0.150326	7	83	22.4175	22.1812	23.3454	24.0647	24.1695	25.044	20.7635	22.2118	1	0.245248	58.7929	7.66765	0.140045	42.8159
2014	0.00777	7	84	23.5105	22.1812	23.7178	24.0647	25.4245	25.044	21.9833	22.2118	0	-0.421213	49.0167	7.00119	0.00774	127.446
2014	0.271962	7	85	20.8562	22.1812	21.3202	24.0647	22.9756	25.044	19.6594	22.2118	1	-1.00232	41.2175	6.42009	0.240561	132.167
2014	0.000664	7	86	20.9923	22.1812	21.5083	24.0647	23.2508	25.044	20.1349	22.2118	0	-0.801714	43.8336	6.62069	0.0006638	172.998
2014	0.037708	7	87	23.7764	22.1812	26.7088	24.0647	27.9045	25.044	24.1376	22.2118	0	-0.119018	53.3395	7.30339	0.0370144	143.527
2014	0.362316	7	88	21.2712	22.1812	22.0281	24.0647	23.1536	25.044	17.9244	22.2118	1	0.199572	58.0946	7.62198	0.309186	108.604
2014	0	7	89	19.9388	22.1812	21.7455	24.0647	23.3881	25.044	18.7855	22.2118	0	-1.01022	41.1161	6.41219	0	173.633
2014	1.14907	7	90	23.3156	22.1812	21.9343	24.0647	23.1483	25.044	18.8646	22.2118	1	1.16536	73.7498	8.58777	0.765034	45.0462
2014	0.000185	7	91	21.8637	22.1812	23.0285	24.0647	24.9045	25.044	21.5003	22.2118	0	-1.00697	41.1579	6.41544	0.000185	179.877
2014	0.073623	7	92	20.224	22.1812	22.4227	24.0647	23.2269	25.044	19.6379	22.2118	0	-1.2251	38.4066	6.19731	0.0710389	104.221
2014	0	7	93	20.4015	22.1812	22.0884	24.0647	23.5977	25.044	22.3325	22.2118	0	-1.0333	40.8207	6.38911	0	173.619
2014	0.053459	7	94	21.7894	22.1812	21.8527	24.0647	23.273	25.044	19.937	22.2118	0	0.29267	59.5224	7.71508	0.052079	48.0421
2014	0	7	95	18.5105	22.1812	21.1503	24.0647	22.523	25.044	20.2093	22.2118	0	-0.311439	50.5659	7.11097	0	150.086
2014	0.37589	7	96	24.4623	22.1812	26.0583	24.0647	26.5465	25.044	23.086	22.2118	1	1.10322	72.6863	8.52562	0.319101	74.0241
2014	0.001722	7	97	20.7229	22.1812	22.0653	24.0647	23.2374	25.044	19.9149	22.2118	0	0.604171	64.426	8.02658	0.0017205	77.2626
2014	0	7	98	21.4121	22.1812	25.1372	24.0647	27.0663	25.044	22.2695	22.2118	0	-0.921498	42.2618	6.50091	0	186.212
2014	0	7	99	20.9005	22.1812	22.1464	24.0647	23.1982	25.044	20.6001	22.2118	0	-0.191684	52.2833	7.23072	0	180.847
2014	107.263	7	100	25.7747	22.1812	27.0706	24.0647	27.5156	25.044	25.4908	22.2118	1	2.0365	89.4709	9.4589	4.68457	7.05665
2014	4.38107	7	101	24.6226	22.1812	25.6919	24.0647	26.9347	25.044	21.8995	22.2118	1	1.81289	85.2906	9.23529	1.68289	17.3888
2014	0	7	102	21.0515	22.1812	20.7453	24.0647	23.7191	25.044	17.23	22.2118	0	-0.856747	43.1079	6.56566	0	158.651
2014	3.22365	7	103	23.4043	22.1812	24.46	24.0647	26.0262	25.044	21.9016	22.2118	1	2.32572	95.026	9.74813	1.4407	20.3088
2014	0	7	104	21.8644	22.1812	24.7042	24.0647	25.1187	25.044	20.9751	22.2118	0	1.4938	79.4988	8.91621	0	96.1255
2014	1.33902	7	105	22.484	22.1812	23.9332	24.0647	26.2219	25.044	21.3583	22.2118	1	-0.810778	43.7136	6.61163	0.849732	172.262
2014	0.0734	7	106	23.1602	22.1812	23.5471	24.0647	24.6337	25.044	22.3296	22.2118	0	0.922376	69.6354	8.34478	0.0708312	97.2433
2014	0.018087	7	107	22.4562	22.1812	24.4004	24.0647	26.0255	25.044	22.0919	22.2118	0	-0.911236	42.3954	6.51117	0.0179254	112.798
2014	0.093719	7	108	23.9619	22.1812	24.6318	24.0647	26.4186	25.044	22.4706	22.2118	0	-0.120634	53.3159	7.30177	0.0895838	129.453
2014	0.95184	7	109	24.6094	22.1812	26.0734	24.0647	27.0248	25.044	23.7077	22.2118	1	-0.0579212	54.2356	7.36449	0.668772	53.1416
2014	0.481691	7	110	24.1446	22.1812	24.8636	24.0647	26.1596	25.044	23.212	22.2118	1	0.786306	67.383	8.20871	0.393184	31.3263
2014	0	7	111	20.7135	22.1812	23.2781	24.0647	24.419	25.044	20.1249	22.2118	0	-1.40303	36.2328	6.01937	0	136.154
2014	0	7	112	23.3279	22.1812	25.5651	24.0647	26.0522	25.044	20.7629	22.2118	0	2.27236	93.9884	9.69476	0	88.1136
2014	1.34403	7	113	23.753	22.1812	24.853	24.0647	26.0197	25.044	22.0763	22.2118	1	-0.81245	43.6915	6.60996	0.851869	222.746
2014	15.4068	7	114	24.909	22.1812	26.9315	24.0647	28.3534	25.044	23.8157	22.2118	1	-0.825447	43.5199	6.59696	2.7977	153.186
2014	0	7	115	20.1944	22.1812	20.399	24.0647	22.8371	25.044	19.5673	22.2118	0	0.997417	70.8935	8.41982	0	107.068
2014	0	7	116	23.2503	22.1812	26.5594	24.0647	27.3518	25.044	22.8042	22.2118	0	1.28665	75.8476	8.70905	0	126.038
2014	0.051529	7	117	21.0028	22.1812	21.8161	24.0647	23.7088	25.044	19.8147	22.2118	0	-0.492738	48.0203	6.92967	0.0502453	103.026
2014	40.349	7	118	25.7588	22.1812	26.8339	24.0647	26.4754	25.044	24.953	22.2118	1	2.40983	96.6728	9.83223	3.72205	57.6252
2014	0.019351	7	119	19.1363	22.1812	20.9846	24.0647	22.3357	25.044	19.7427	22.2118	0	-0.280963	51.0002	7.14144	0.0191662	158.868
2014	0.185618	7	120	21.5673	22.1812	22.1806	24.0647	23.8409	25.044	20.0426	22.2118	1	-0.816992	43.6315	6.60541	0.170264	132.203
2014	3.2e-05	7	121	19.1272	22.1812	21.4882	24.0647	22.3797	25.044	0	22.2118	0	-0.859037	43.0778	6.56337	3.2e-05	124.765
2014	0.175296	7	122	22.9362	22.1812	25.1438	24.0647	25.3401	25.044	0	22.2118	1	0.0332083	55.5862	7.45562	0.16152	53.3463
2014	0.212508	7	123	22.7467	22.1812	24.1406	24.0647	24.6339	25.044	20.7425	22.2118	1	0.479636	62.4423	7.90204	0.192691	30.7656
2014	30.5123	7	124	25.0646	22.1812	25.9147	24.0647	27.0897	25.044	0	22.2118	1	1.81251	85.2838	9.23492	3.45038	11.3719
2014	3.6e-05	7	125	18.2965	22.1812	21.3383	24.0647	22.2099	25.044	17.0652	22.2118	0	0.243427	58.765	7.66583	3.6e-05	149.023
2014	0.032906	7	126	20.542	22.1812	20.1053	24.0647	21.0182	25.044	18.5009	22.2118	0	0.354537	60.4808	7.77694	0.0323762	67.3079
2014	0.253856	7	127	24.6734	22.1812	26.1466	24.0647	26.7329	25.044	22.3278	22.2118	1	-0.578959	46.8328	6.84345	0.226224	121.609
2014	0	7	128	19.5505	22.1812	20.0823	24.0647	22.9329	25.044	19.6042	22.2118	0	-0.109348	0	0	0	196.894
2014	0	7	129	18.1211	22.1812	16.5552	24.0647	21.093	25.044	17.3391	22.2118	0	-1.02042	40.9854	6.40198	0	222.746
2014	0.004342	7	130	21.0338	22.1812	23.429	24.0647	24.0417	25.044	20.3099	22.2118	0	-0.445387	48.6788	6.97702	0.0043326	97.8648
2014	0.008644	7	131	22.278	22.1812	23.5471	24.0647	24.5868	25.044	20.7477	22.2118	0	-0.519745	47.6467	6.90266	0.0086069	115.984
2014	0.41684	7	132	24.8551	22.1812	25.8783	24.0647	27.5629	25.044	23.3138	22.2118	1	-0.0992021	53.6293	7.3232	0.348429	134.65
2014	0.000213	7	133	21.9459	22.1812	22.3643	24.0647	24.6346	25.044	21.0712	22.2118	0	-0.472153	48.306	6.95025	0.000213	152.062
2014	0.012716	7	134	21.5028	22.1812	21.7257	24.0647	24.1998	25.044	20.7802	22.2118	0	-0.90268	42.5068	6.51973	0.0126358	156.173
2014	2.47723	7	135	23.4235	22.1812	24.6463	24.0647	25.6174	25.044	20.5572	22.2118	1	-1.21214	38.5674	6.21026	1.24624	148.564
2014	0.30865	7	136	22.2531	22.1812	23.3456	24.0647	24.7705	25.044	22.0663	22.2118	1	0.363249	60.6164	7.78566	0.268996	38.6329
2014	703.012	7	137	27.3314	22.1812	28.123	24.0647	30.4945	25.044	26.2521	22.2118	1	1.47177	79.1065	8.89418	6.5568	33.4384
2014	0	7	138	21.4794	22.1812	25.0364	24.0647	26.9019	25.044	20.8499	22.2118	0	-2.07172	28.6299	5.35069	0	214.646
2014	0.012959	7	139	23.1184	22.1812	25.7354	24.0647	25.9501	25.044	22.9425	22.2118	0	-0.847606	43.228	6.5748	0.0128758	133.855
2014	0	7	140	21.2578	22.1812	22.7676	24.0647	24.4893	25.044	0	22.2118	0	-1.34033	36.9917	6.08208	0	220.162
2014	0.574856	7	141	23.5464	22.1812	25.2611	24.0647	26.5838	25.044	22.4797	22.2118	1	1.74669	84.0724	9.1691	0.454164	92.654
2014	0	7	142	20.5618	22.1812	23.0476	24.0647	24.0247	25.044	21.1339	22.2118	0	0.166015	57.5842	7.58842	0	146.521
2014	0.000246	7	143	19.7106	22.1812	22.0267	24.0647	23.6934	25.044	19.9742	22.2118	0	-0.710555	45.049	6.71185	0.000246	199.477
2014	0.007033	8	1	21.2429	18.0958	24.8037	18.6968	25.7049	21.7187	22.0201	18.2191	0	0.0790181	21.9557	4.68569	0.0070084	178.101
2014	0	8	2	21.6365	18.0958	20.9383	18.6968	23.3056	21.7187	20.863	18.2191	0	0.581309	26.9151	5.18798	0	110.098
2014	0.003667	8	3	23.3182	18.0958	24.9492	18.6968	26.9892	21.7187	22.3457	18.2191	0	0.0312775	21.5105	4.63795	0.0036603	110.262
2014	0	8	4	21.2058	18.0958	21.2528	18.6968	23.1751	21.7187	19.8233	18.2191	0	1.29798	34.8649	5.90465	0	109.771
2014	0.477395	8	5	24.7576	18.0958	26.2067	18.6968	28.0146	21.7187	24.8695	18.2191	1	3.02167	58.1916	7.62834	0.39028	10.0755
2014	1e-06	8	6	24.9519	18.0958	25.8441	18.6968	26.8146	21.7187	21.261	18.2191	0	3.18036	60.6378	7.78702	1e-06	10.0755
2014	1e-06	8	7	22.1812	18.0958	24.0647	18.6968	25.044	21.7187	22.2118	18.2191	0	1.40787	36.1747	6.01454	1e-06	156.156
2014	1.05429	8	9	25.5548	18.0958	26.4629	18.6968	27.0049	21.7187	0	18.2191	1	2.94004	56.9528	7.54671	0.719931	23.4408
2014	1e-05	8	10	19.9877	18.0958	21.6655	18.6968	23.3099	21.7187	19.8212	18.2191	0	0.845533	29.7265	5.4522	1e-05	134.453
2014	0.000166	8	11	19.9318	18.0958	21.7382	18.6968	23.3582	21.7187	19.6941	18.2191	0	1.10183	32.5869	5.7085	0.000166	145.171
2014	0	8	12	21.8652	18.0958	24.1219	18.6968	25.8759	21.7187	21.6551	18.2191	0	0.30454	24.12	4.91121	0	172.037
2014	0	8	13	22.9232	18.0958	24.0516	18.6968	24.7643	21.7187	20.8127	18.2191	0	0.73976	28.5843	5.34643	0	81.3474
2014	0	8	14	22.8717	18.0958	23.8802	18.6968	24.2314	21.7187	21.1411	18.2191	0	2.45971	49.9337	7.06638	0	118.111
2014	0	8	15	21.2323	18.0958	22.2587	18.6968	23.6442	21.7187	20.1161	18.2191	0	0.165819	22.7767	4.77249	0	134.797
2014	1.6e-05	8	16	20.0187	18.0958	20.1934	18.6968	21.2318	21.7187	18.765	18.2191	0	0.802362	0	0	1.6e-05	130.194
2014	0.00035	8	17	20.8988	18.0958	23.2735	18.6968	24.2197	21.7187	20.3025	18.2191	0	0.870925	30.004	5.47759	0.0003499	171.276
2014	0.009622	8	18	24.4113	18.0958	26.1353	18.6968	28.5296	21.7187	25.1974	18.2191	0	1.23653	34.143	5.8432	0.009576	120.198
2014	0.037976	8	19	21.0437	18.0958	20.6888	18.6968	22.2701	21.7187	20.4405	18.2191	0	2.20902	46.4536	6.81569	0.0372727	49.7284
2014	1e-06	8	20	20.1377	18.0958	23.1312	18.6968	23.5622	21.7187	20.1574	18.2191	0	2.10143	44.9985	6.7081	1e-06	81.1906
2014	8e-06	8	21	18.6396	18.0958	20.0972	18.6968	21.3688	21.7187	16.974	18.2191	0	1.80947	41.1669	6.41614	8e-06	77.612
2014	0.000136	8	22	20.7077	18.0958	22.8653	18.6968	23.5114	21.7187	20.06	18.2191	0	1.75763	40.5044	6.3643	0.000136	59.9994
2014	0.552513	8	23	25.2541	18.0958	26.898	18.6968	28.2208	21.7187	24.8849	18.2191	1	3.26507	61.9643	7.87174	0.439875	7.90288
2014	3.67585	8	24	25.5193	18.0958	26.5202	18.6968	27.2874	21.7187	23.7679	18.2191	1	3.67552	68.5946	8.28219	1.54241	17.6011
2014	0.002014	8	25	23.0917	18.0958	25.0416	18.6968	26.286	21.7187	23.8903	18.2191	0	1.53225	37.6864	6.13892	0.002012	44.2858
2014	0.192316	8	26	26.113	18.0958	28.4392	18.6968	29.9801	21.7187	26.3146	18.2191	1	1.64062	39.0286	6.24729	0.175898	131.3
2014	0.000576	8	27	20.6225	18.0958	23.287	18.6968	24.2889	21.7187	19.9008	18.2191	0	0.414231	25.2095	5.0209	0.0005758	146.951
2014	3.4e-05	8	28	21.4318	18.0958	22.6059	18.6968	24.2783	21.7187	20.4029	18.2191	0	0.85346	29.813	5.46013	3.4e-05	189.621
2014	1e-06	8	29	20.2796	18.0958	22.9056	18.6968	23.3762	21.7187	21.7836	18.2191	0	0	0	0	1e-06	199.168
2014	0.001441	8	30	22.6912	18.0958	24.7645	18.6968	26.6664	21.7187	23.5063	18.2191	0	0.922795	30.575	5.52947	0.00144	114.927
2014	0	8	31	20.2595	18.0958	19.3951	18.6968	21.3438	21.7187	19.0117	18.2191	0	0.720213	28.3757	5.32688	0	61.9456
2014	1e-06	8	32	22.6842	18.0958	22.9699	18.6968	24.6468	21.7187	21.8995	18.2191	0	1.54358	37.8255	6.15025	1e-06	51.2932
2014	0.000364	8	33	23.1843	18.0958	21.9903	18.6968	23.8643	21.7187	24.6695	18.2191	0	2.07802	44.685	6.68469	0.0003639	39.853
2014	0.015357	8	34	23.945	18.0958	25.7112	18.6968	26.0599	21.7187	22.8137	18.2191	0	1.51629	37.4906	6.12296	0.0152403	37.099
2014	0.882223	8	35	26.438	18.0958	28.0165	18.6968	28.9879	21.7187	23.6931	18.2191	1	3.25178	61.7553	7.85845	0.632454	16.7813
2014	0.039409	8	36	25.0195	18.0958	25.5061	18.6968	26.5897	21.7187	22.6069	18.2191	0	2.70773	53.5005	7.3144	0.0386523	11.6791
2014	5e-06	8	37	22.6768	18.0958	23.0157	18.6968	24.9306	21.7187	21.5926	18.2191	0	0.651738	27.6508	5.25841	5e-06	120.822
2014	9e-06	8	38	21.9912	18.0958	24.8182	18.6968	26.0883	21.7187	21.1302	18.2191	0	-0.128058	20.058	4.47861	9e-06	175.342
2014	1e-06	8	39	21.5787	18.0958	24.0038	18.6968	25.3455	21.7187	20.465	18.2191	0	1.24867	34.2851	5.85534	1e-06	138.858
2014	3e-05	8	40	23.8096	18.0958	23.9528	18.6968	26.4453	21.7187	22.252	18.2191	0	0.926017	30.6106	5.53269	3e-05	161.924
2014	0.159971	8	41	25.6471	18.0958	26.4962	18.6968	27.9454	21.7187	24.2181	18.2191	1	1.67251	39.4281	6.27918	0.148395	38.5594
2014	0	8	42	22.6903	18.0958	23.4072	18.6968	24.0107	21.7187	21.3008	18.2191	0	2.50337	50.5527	7.11004	0	19.7713
2014	0	8	43	21.8109	18.0958	21.9524	18.6968	24.7417	21.7187	21.3412	18.2191	0	1.18337	33.5246	5.79004	0	163.511
2014	2e-06	8	44	23.9861	18.0958	25.0467	18.6968	26.3382	21.7187	23.571	18.2191	0	3.93773	73.0069	8.5444	2e-06	13.4954
2014	4.33648	8	45	26.3326	18.0958	27.0872	18.6968	28.6791	21.7187	22.482	18.2191	1	3.37575	63.7191	7.98242	1.67457	26.6111
2014	0	8	46	18.7952	18.0958	22.8384	18.6968	23.6249	21.7187	20.9568	18.2191	0	0.304277	24.1174	4.91095	0	169.821
2014	3.6e-05	8	47	26.6961	18.0958	26.8985	18.6968	28.7507	21.7187	24.7989	18.2191	0	3.54478	66.4462	8.15145	3.6e-05	19.0337
2014	0.000358	8	48	21.8363	18.0958	22.1083	18.6968	23.5927	21.7187	21.3313	18.2191	0	0.410834	25.1753	5.0175	0.0003579	80.6972
2014	2e-06	8	49	21.4385	18.0958	23.3047	18.6968	24.7059	21.7187	21.9362	18.2191	0	1.58179	38.297	6.18846	2e-06	98.6909
2014	0	8	50	17.9705	18.0958	21.449	18.6968	22.8956	21.7187	0	18.2191	0	-0.0816096	20.4762	4.52506	0	179.644
2014	0	8	51	18.7922	18.0958	18.6347	18.6968	20.9298	21.7187	16.9516	18.2191	0	1.88717	42.1699	6.49384	0	137.253
2014	0	8	52	24.4435	18.0958	24.295	18.6968	26.1914	21.7187	21.7155	18.2191	0	1.39678	36.0414	6.00345	0	70.659
2014	0.006052	8	53	21.8854	18.0958	22.9613	18.6968	24.7812	21.7187	21.0651	18.2191	0	0.590933	27.0151	5.1976	0.0060338	161.554
2014	5e-05	8	54	19.0131	18.0958	20.8779	18.6968	21.8474	21.7187	19.2867	18.2191	0	1.202	33.7406	5.80867	5e-05	124.593
2014	0.166259	8	55	25.3954	18.0958	26.9658	18.6968	26.3982	21.7187	25.5896	18.2191	1	3.43962	64.7428	8.04629	0.153801	60.6611
2014	0	8	56	21.7078	18.0958	22.1313	18.6968	23.7067	21.7187	21.2567	18.2191	0	0.752547	28.7212	5.35922	0	161.163
2014	0	8	57	23.2461	18.0958	23.251	18.6968	24.7775	21.7187	21.8814	18.2191	0	1.22432	34.0004	5.83099	0	66.4171
2014	0.002664	8	58	20.3683	18.0958	20.6834	18.6968	22.8952	21.7187	18.4106	18.2191	0	-0.317518	18.3968	4.28915	0.0026605	192.827
2014	1e-06	8	59	23.9387	18.0958	25.3088	18.6968	25.6689	21.7187	23.2928	18.2191	0	1.54785	37.8781	6.15452	1e-06	64.3488
2014	0.004514	8	60	23.8816	18.0958	25.8897	18.6968	27.5154	21.7187	23.947	18.2191	0	1.60029	38.5264	6.20696	0.0045038	113.19
2014	0.509863	8	61	25.7808	18.0958	26.5175	18.6968	28.3435	21.7187	24.2664	18.2191	1	1.37525	35.7834	5.98192	0.412019	110.8
2014	1.3e-05	8	62	25.6167	18.0958	25.746	18.6968	26.2781	21.7187	25.1869	18.2191	0	3.14401	60.073	7.75068	1.3e-05	11.7189
2014	0	8	63	22.1787	18.0958	22.3046	18.6968	23.6001	21.7187	20.4577	18.2191	0	2.52251	50.8253	7.12918	0	20.3361
2014	0.109231	8	64	24.3115	18.0958	24.8698	18.6968	26.4584	21.7187	22.5231	18.2191	1	2.34666	48.3488	6.95333	0.103667	69.3173
2014	0.170598	8	65	25.4621	18.0958	26.9668	18.6968	28.4007	21.7187	23.5584	18.2191	1	1.42136	36.3372	6.02803	0.157515	60.5104
2014	0.002316	8	66	21.8058	18.0958	21.0939	18.6968	23.355	21.7187	20.1822	18.2191	0	1.20867	33.8182	5.81534	0.0023133	83.1499
2014	0.002074	8	67	22.6889	18.0958	22.8498	18.6968	24.3159	21.7187	21.5019	18.2191	0	2.25833	47.1282	6.865	0.0020719	106.136
2014	2.75285	8	68	25.8219	18.0958	27.2732	18.6968	29.2101	21.7187	23.7065	18.2191	1	3.43012	64.5899	8.03679	1.32252	20.0995
2014	1e-06	8	69	22.6695	18.0958	25.0936	18.6968	26.1233	21.7187	22.7123	18.2191	0	1.31793	35.1008	5.9246	1e-06	127.915
2014	0.023833	8	70	22.3375	18.0958	22.5509	18.6968	24.8415	21.7187	20.526	18.2191	0	1.14391	33.0691	5.75058	0.0235534	148.398
2014	0.000591	8	71	20.6187	18.0958	21.5904	18.6968	22.7339	21.7187	19.6533	18.2191	0	0.0283392	21.4833	4.63501	0.0005908	155.507
2014	0.000862	8	72	22.0611	18.0958	22.8237	18.6968	23.5388	21.7187	21.3403	18.2191	0	0.866758	29.9584	5.47343	0.0008616	167.193
2014	0.196151	8	73	25.4409	18.0958	27.1423	18.6968	28.026	21.7187	22.9504	18.2191	1	1.72195	40.0514	6.32862	0.179109	35.9325
2014	0	8	74	22.5588	18.0958	25.3752	18.6968	25.8148	21.7187	20.0013	18.2191	0	1.48774	37.1418	6.09441	0	103.595
2014	0	8	75	20.4547	18.0958	21.91	18.6968	23.3087	21.7187	20.5813	18.2191	0	1.47084	36.9361	6.07751	0	175.645
2014	0.011664	8	76	23.4146	18.0958	22.1343	18.6968	24.5973	21.7187	21.775	18.2191	0	0.102591	22.1771	4.70926	0.0115965	172.816
2014	0	8	77	19.3196	18.0958	19.9122	18.6968	21.8688	21.7187	20.0339	18.2191	0	1.41115	36.2141	6.01782	0	173.158
2014	0	8	78	18.1875	18.0958	23.6834	18.6968	24.4403	21.7187	0	18.2191	0	-0.129951	20.041	4.47672	0	216.02
2014	0	8	79	22.4469	18.0958	23.1329	18.6968	25.0972	21.7187	20.6108	18.2191	0	1.48397	37.0959	6.09064	0	111.531
2014	0.000463	8	80	17.2126	18.0958	20.5905	18.6968	21.6395	21.7187	18.3637	18.2191	0	0.952445	30.9038	5.55912	0.0004629	139.741
2014	0	8	81	22.7791	18.0958	24.0292	18.6968	24.6054	21.7187	19.6919	18.2191	0	1.43965	36.5579	6.04632	0	32.4047
2014	0.332942	8	82	25.3684	18.0958	24.0375	18.6968	24.9145	21.7187	23.6607	18.2191	1	3.64059	68.0172	8.24726	0.287388	18.0749
2014	0	8	83	22.4175	18.0958	23.3454	18.6968	24.1695	21.7187	20.7635	18.2191	0	1.65312	39.1849	6.25979	0	42.5061
2014	0.000268	8	84	23.5105	18.0958	23.7178	18.6968	25.4245	21.7187	21.9833	18.2191	0	0.986655	31.2853	5.59333	0.000268	126.918
2014	0.001612	8	85	20.8562	18.0958	21.3202	18.6968	22.9756	21.7187	19.6594	18.2191	0	0.405548	25.1223	5.01222	0.0016107	131.563
2014	3.3e-05	8	86	20.9923	18.0958	21.5083	18.6968	23.2508	21.7187	20.1349	18.2191	0	0.606155	27.1735	5.21282	3.3e-05	171.608
2014	0.008639	8	87	23.7764	18.0958	26.7088	18.6968	27.9045	21.7187	24.1376	18.2191	0	1.28885	34.7572	5.89552	0.0086019	143.338
2014	0.004032	8	88	21.2712	18.0958	22.0281	18.6968	23.1536	21.7187	17.9244	18.2191	0	1.60744	38.6152	6.21411	0.0040239	108.704
2014	0	8	89	19.9388	18.0958	21.7455	18.6968	23.3881	21.7187	18.7855	18.2191	0	0.397647	25.0432	5.00432	0	172.873
2014	1.6e-05	8	90	23.3156	18.0958	21.9343	18.6968	23.1483	21.7187	18.8646	18.2191	0	2.57323	51.551	7.1799	1.6e-05	42.0007
2014	3.1e-05	8	91	21.8637	18.0958	23.0285	18.6968	24.9045	21.7187	21.5003	18.2191	0	0.400903	25.0758	5.00757	3.1e-05	179.286
2014	0.000316	8	92	20.224	18.0958	22.4227	18.6968	23.2269	21.7187	19.6379	18.2191	0	0.182769	22.9387	4.78944	0.000316	102.976
2014	0	8	93	20.4015	18.0958	22.0884	18.6968	23.5977	21.7187	22.3325	18.2191	0	0.374571	24.8128	4.98124	0	172.661
2014	0.008388	8	94	21.7894	18.0958	21.8527	18.6968	23.273	21.7187	19.937	18.2191	0	1.70054	39.7809	6.30721	0.008353	47.3125
2014	0	8	95	18.5105	18.0958	21.1503	18.6968	22.523	21.7187	20.2093	18.2191	0	1.09643	32.5253	5.7031	0	147.886
2014	0.006659	8	96	24.4623	18.0958	26.0583	18.6968	26.5465	21.7187	23.086	18.2191	0	2.51108	50.6624	7.11775	0.0066369	74.3963
2014	5.7e-05	8	97	20.7229	18.0958	22.0653	18.6968	23.2374	21.7187	19.9149	18.2191	0	2.01204	43.8073	6.61871	5.7e-05	75.365
2014	2e-06	8	98	21.4121	18.0958	25.1372	18.6968	27.0663	21.7187	22.2695	18.2191	0	0.48637	25.9391	5.09304	2e-06	184.785
2014	0	8	99	20.9005	18.0958	22.1464	18.6968	23.1982	21.7187	20.6001	18.2191	0	1.21618	33.9056	5.82285	0	180.395
2014	5.52402	8	100	25.7747	18.0958	27.0706	18.6968	27.5156	21.7187	25.4908	18.2191	1	3.44437	64.8192	8.05104	1.87549	10.7793
2014	0.004723	8	101	24.6226	18.0958	25.6919	18.6968	26.9347	21.7187	21.8995	18.2191	0	3.22076	61.2686	7.82742	0.0047119	16.5827
2014	0	8	102	21.0515	18.0958	20.7453	18.6968	23.7191	21.7187	17.23	18.2191	0	0.551122	26.6028	5.15779	0	157.015
2014	0.015881	8	103	23.4043	18.0958	24.46	18.6968	26.0262	21.7187	21.9016	18.2191	0	3.73359	69.5599	8.34026	0.0157562	21.0548
2014	0	8	104	21.8644	18.0958	24.7042	18.6968	25.1187	21.7187	20.9751	18.2191	0	2.90167	56.3752	7.50834	0	96.4369
2014	6e-05	8	105	22.484	18.0958	23.9332	18.6968	26.2219	21.7187	21.3583	18.2191	0	0.59709	27.0791	5.20376	6e-05	171.436
2014	0.000475	8	106	23.1602	18.0958	23.5471	18.6968	24.6337	21.7187	22.3296	18.2191	0	2.33024	48.1208	6.93691	0.0004749	96.1758
2014	3.1e-05	8	107	22.4562	18.0958	24.4004	18.6968	26.0255	21.7187	22.0919	18.2191	0	0.496633	26.0437	5.1033	3.1e-05	113.33
2014	0.001139	8	108	23.9619	18.0958	24.6318	18.6968	26.4186	21.7187	22.4706	18.2191	0	1.28723	34.7381	5.89391	0.0011384	129.895
2014	0	8	109	24.6094	18.0958	26.0734	18.6968	27.0248	21.7187	23.7077	18.2191	0	1.34995	35.4813	5.95662	0	54.202
2014	0	8	110	24.1446	18.0958	24.8636	18.6968	26.1596	21.7187	23.212	18.2191	0	2.19417	46.2515	6.80084	0	27.4788
2014	0	8	111	20.7135	18.0958	23.2781	18.6968	24.419	21.7187	20.1249	18.2191	0	0.00483377	21.266	4.6115	0	135.162
2014	1e-06	8	112	23.3279	18.0958	25.5651	18.6968	26.0522	21.7187	20.7629	18.2191	0	3.68022	68.6726	8.28689	1e-06	89.6447
2014	0	8	113	23.753	18.0958	24.853	18.6968	26.0197	21.7187	22.0763	18.2191	0	0.595419	27.0617	5.20209	0	221.714
2014	1e-06	8	114	24.909	18.0958	26.9315	18.6968	28.3534	21.7187	23.8157	18.2191	0	0.582422	26.9267	5.18909	1e-06	152.869
2014	0	8	115	20.1944	18.0958	20.399	18.6968	22.8371	21.7187	19.5673	18.2191	0	2.40529	49.1675	7.01196	0	107.539
2014	1.1e-05	8	116	23.2503	18.0958	26.5594	18.6968	27.3518	21.7187	22.8042	18.2191	0	2.69451	53.3073	7.30118	1.1e-05	126.472
2014	0.006797	8	117	21.0028	18.0958	21.8161	18.6968	23.7088	21.7187	19.8147	18.2191	0	0.915131	30.4903	5.5218	0.006774	101.888
2014	0.223185	8	118	25.7588	18.0958	26.8339	18.6968	26.4754	21.7187	24.953	18.2191	1	3.8177	70.9699	8.42436	0.201458	60.9736
2014	0.000883	8	119	19.1363	18.0958	20.9846	18.6968	22.3357	21.7187	19.7427	18.2191	0	1.12691	32.8739	5.73358	0.0008826	157.261
2014	0.003401	8	120	21.5673	18.0958	22.1806	18.6968	23.8409	21.7187	20.0426	18.2191	0	0.590877	27.0145	5.19755	0.0033952	132.154
2014	2.4e-05	8	121	19.1272	18.0958	21.4882	18.6968	22.3797	21.7187	0	18.2191	0	0.548832	26.5792	5.1555	2.4e-05	121.792
2014	0	8	122	22.9362	18.0958	25.1438	18.6968	25.3401	21.7187	0	18.2191	0	1.44108	36.5752	6.04775	0	52.6928
2014	0	8	123	22.7467	18.0958	24.1406	18.6968	24.6339	21.7187	20.7425	18.2191	0	1.8875	42.1743	6.49417	0	29.1571
2014	0.157272	8	124	25.0646	18.0958	25.9147	18.6968	27.0897	21.7187	0	18.2191	1	3.22038	61.2627	7.82705	0.146065	12.0221
2014	0.000178	8	125	18.2965	18.0958	21.3383	18.6968	22.2099	21.7187	17.0652	18.2191	0	1.6513	39.1621	6.25797	0.000178	148.536
2014	0.002004	8	126	20.542	18.0958	20.1053	18.6968	21.0182	21.7187	18.5009	18.2191	0	1.76241	40.5651	6.36907	0.002002	67.1094
2014	0.009292	8	127	24.6734	18.0958	26.1466	18.6968	26.7329	21.7187	22.3278	18.2191	0	0.82891	29.5455	5.43558	0.0092491	121.072
2014	0	8	128	19.5505	18.0958	20.0823	18.6968	22.9329	21.7187	19.6042	18.2191	0	1.29852	0	0	0	195.958
2014	0	8	129	18.1211	18.0958	16.5552	18.6968	21.093	21.7187	17.3391	18.2191	0	0.387444	24.9412	4.99411	0	221.714
2014	5.1e-05	8	130	21.0338	18.0958	23.429	18.6968	24.0417	21.7187	20.3099	18.2191	0	0.962481	31.0155	5.56915	5.1e-05	95.9625
2014	0.000211	8	131	22.278	18.0958	23.5471	18.6968	24.5868	21.7187	20.7477	18.2191	0	0.888123	30.1928	5.49479	0.000211	114.21
2014	0.008931	8	132	24.8551	18.0958	25.8783	18.6968	27.5629	21.7187	23.3138	18.2191	0	1.30867	34.9912	5.91534	0.0088914	135.057
2014	9e-05	8	133	21.9459	18.0958	22.3643	18.6968	24.6346	21.7187	21.0712	18.2191	0	0.935716	30.718	5.54239	9e-05	151.076
2014	0.046839	8	134	21.5028	18.0958	21.7257	18.6968	24.1998	21.7187	20.7802	18.2191	0	0.505189	26.1311	5.11186	0.0457751	154.743
2014	0.015825	8	135	23.4235	18.0958	24.6463	18.6968	25.6174	21.7187	20.5572	18.2191	0	0.195724	23.063	4.80239	0.0157011	148.14
2014	0.009835	8	136	22.2531	18.0958	23.3456	18.6968	24.7705	21.7187	22.0663	18.2191	0	1.77112	40.6762	6.37779	0.009787	36.6056
2014	13.1431	8	137	27.3314	18.0958	28.123	18.6968	30.4945	21.7187	26.2521	18.2191	1	2.87964	56.0449	7.48631	2.64923	34.5361
2014	1e-06	8	138	21.4794	18.0958	25.0364	18.6968	26.9019	21.7187	20.8499	18.2191	0	-0.66385	15.5458	3.94282	1e-06	213.479
2014	0.001796	8	139	23.1184	18.0958	25.7354	18.6968	25.9501	21.7187	22.9425	18.2191	0	0.560262	26.6972	5.16693	0.0017944	132.781
2014	0	8	140	21.2578	18.0958	22.7676	18.6968	24.4893	21.7187	0	18.2191	0	0.0675429	21.8483	4.67421	0	219.135
2014	0.058634	8	141	23.5464	18.0958	25.2611	18.6968	26.5838	21.7187	22.4797	18.2191	0	3.15456	60.2367	7.76123	0.0569794	91.8092
2014	0.000401	8	142	20.5618	18.0958	23.0476	18.6968	24.0247	21.7187	21.1339	18.2191	0	1.57388	38.1992	6.18055	0.0004009	144.948
2014	8.2e-05	8	143	19.7106	18.0958	22.0267	18.6968	23.6934	21.7187	19.9742	18.2191	0	0.697314	28.1322	5.30398	8.2e-05	198.257
2014	4e-06	9	1	21.2429	25.5548	24.8037	26.4629	25.7049	27.0049	22.0201	0	0	-2.86102	58.1517	7.62573	4e-06	52.4386
2014	3e-06	9	2	21.6365	25.5548	20.9383	26.4629	23.3056	27.0049	20.863	0	0	-2.35873	66.0647	8.12802	3e-06	58.343
2014	0.54356	9	3	23.3182	25.5548	24.9492	26.4629	26.9892	27.0049	22.3457	0	1	-2.90876	57.4258	7.57798	0.434091	70.2205
2014	0.024459	9	4	21.2058	25.5548	21.2528	26.4629	23.1751	27.0049	19.8233	0	0	-1.64205	78.2285	8.84469	0.0241647	57.4076
2014	1.8852	9	5	24.7576	25.5548	26.2067	26.4629	28.0146	27.0049	24.8695	0	1	0.0816362	111.691	10.5684	1.05959	156.156
2014	11.7139	9	6	24.9519	25.5548	25.8441	26.4629	26.8146	27.0049	21.261	0	1	0.240317	115.07	10.7271	2.5427	156.288
2014	0.013387	9	7	22.1812	25.5548	24.0647	26.4629	25.044	27.0049	22.2118	0	0	-1.53217	80.1844	8.95458	0.0132982	156.288
2014	0.000322	9	8	18.0958	25.5548	18.6968	26.4629	21.7187	27.0049	18.2191	0	0	-2.94004	56.9528	7.54671	0.0003219	205.822
2014	0.00017	9	10	19.9877	25.5548	21.6655	26.4629	23.3099	27.0049	19.8212	0	0	-2.0945	70.4297	8.39224	0.00017	50.004
2014	0.003725	9	11	19.9318	25.5548	21.7382	26.4629	23.3582	27.0049	19.6941	0	0	-1.83821	74.7971	8.64853	0.0037181	52.2662
2014	0	9	12	21.8652	25.5548	24.1219	26.4629	25.8759	27.0049	21.6551	0	0	-2.6355	61.6421	7.85125	0	43.9291
2014	1.08692	9	13	22.9232	25.5548	24.0516	26.4629	24.7643	27.0049	20.8127	0	1	-2.20028	68.6655	8.28647	0.73569	81.5755
2014	0.001933	9	14	22.8717	25.5548	23.8802	26.4629	24.2314	27.0049	21.1411	0	0	-0.480331	100.128	10.0064	0.0019311	57.9827
2014	1.4e-05	9	15	21.2323	25.5548	22.2587	26.4629	23.6442	27.0049	20.1161	0	0	-2.77422	59.4831	7.71253	1.4e-05	43.6816
2014	0.19918	9	16	20.0187	25.5548	20.1934	26.4629	21.2318	27.0049	18.765	0	1	-2.13768	0	0	0.181638	72.146
2014	0.160731	9	17	20.8988	25.5548	23.2735	26.4629	24.2197	27.0049	20.3025	0	1	-2.06911	70.8565	8.41763	0.14905	56.2647
2014	2.29409	9	18	24.4113	25.5548	26.1353	26.4629	28.5296	27.0049	25.1974	0	1	-1.70351	77.1452	8.78324	1.19213	56.3981
2014	0.016835	9	19	21.0437	25.5548	20.6888	26.4629	22.2701	27.0049	20.4405	0	0	-0.731018	95.1742	9.75573	0.0166949	125.782
2014	0.001696	9	20	20.1377	25.5548	23.1312	26.4629	23.5622	27.0049	20.1574	0	0	-0.838612	93.0865	9.64813	0.0016946	109.414
2014	0	9	21	18.6396	25.5548	20.0972	26.4629	21.3688	27.0049	16.974	0	0	-1.13056	87.5381	9.35618	0	114.704
2014	1e-06	9	22	20.7077	25.5548	22.8653	26.4629	23.5114	27.0049	20.06	0	0	-1.1824	86.5708	9.30434	1e-06	112.458
2014	14.3153	9	23	25.2541	25.5548	26.898	26.4629	28.2208	27.0049	24.8849	0	1	0.325035	116.895	10.8118	2.72885	159.71
2014	167.085	9	24	25.5193	25.5548	26.5202	26.4629	27.2874	27.0049	23.7679	0	1	0.735479	125.938	11.2222	5.12447	168.955
2014	0.051048	9	25	23.0917	25.5548	25.0416	26.4629	26.286	27.0049	23.8903	0	0	-1.40779	82.4275	9.07896	0.0497878	119.323
2014	13.1005	9	26	26.113	25.5548	28.4392	26.4629	29.9801	27.0049	26.3146	0	1	-1.29942	84.407	9.18733	2.64621	38.054
2014	0.000666	9	27	20.6225	25.5548	23.287	26.4629	24.2889	27.0049	19.9008	0	0	-2.52581	63.3765	7.96094	0.0006658	36.3745
2014	0.000252	9	28	21.4318	25.5548	22.6059	26.4629	24.2783	27.0049	20.4029	0	0	-2.08658	70.5628	8.40017	0.000252	48.6382
2014	0.023043	9	29	20.2796	25.5548	22.9056	26.4629	23.3762	27.0049	21.7836	0	0	0	0	0	0.0227815	61.8356
2014	0.069226	9	30	22.6912	25.5548	24.7645	26.4629	26.6664	27.0049	23.5063	0	0	-2.01724	71.7325	8.4695	0.066935	58.4692
2014	0	9	31	20.2595	25.5548	19.3951	26.4629	21.3438	27.0049	19.0117	0	0	-2.21983	68.342	8.26692	0	113.348
2014	0.018731	9	32	22.6842	25.5548	22.9699	26.4629	24.6468	27.0049	21.8995	0	0	-1.39646	82.6333	9.09028	0.0185577	111.874
2014	1.03528	9	33	23.1843	25.5548	21.9903	26.4629	23.8643	27.0049	24.6695	0	1	-0.862022	92.6353	9.62472	0.710632	118.105
2014	4.50802	9	34	23.945	25.5548	25.7112	26.4629	26.0599	27.0049	22.8137	0	1	-1.42375	82.1379	9.063	1.7062	123.93
2014	312.228	9	35	26.438	25.5548	28.0165	26.4629	28.9879	27.0049	23.6931	0	1	0.311744	116.607	10.7985	5.74693	152.948
2014	18.0891	9	36	25.0195	25.5548	25.5061	26.4629	26.5897	27.0049	22.6069	0	1	-0.232303	105.154	10.2544	2.94911	164.504
2014	0.068553	9	37	22.6768	25.5548	23.0157	26.4629	24.9306	27.0049	21.5926	0	0	-2.2883	67.2145	8.19844	0.0663054	56.1558
2014	2e-06	9	38	21.9912	25.5548	24.8182	26.4629	26.0883	27.0049	21.1302	0	0	-3.0681	55.0364	7.41865	2e-06	44.8588
2014	0.025227	9	39	21.5787	25.5548	24.0038	26.4629	25.3455	27.0049	20.465	0	0	-1.69136	77.3588	8.79538	0.0249141	52.7098
2014	4.03349	9	40	23.8096	25.5548	23.9528	26.4629	26.4453	27.0049	22.252	0	1	-2.01402	71.7871	8.47273	1.61611	30.3238
2014	39.2827	9	41	25.6471	25.5548	26.4962	26.4629	27.9454	27.0049	24.2181	0	1	-1.26753	84.994	9.21922	3.69592	119.825
2014	0.069819	9	42	22.6903	25.5548	23.4072	26.4629	24.0107	27.0049	21.3008	0	0	-0.436665	101.004	10.0501	0.0674895	141.73
2014	5e-06	9	43	21.8109	25.5548	21.9524	26.4629	24.7417	27.0049	21.3412	0	0	-1.75666	76.2143	8.73008	5e-06	42.4868
2014	25.5086	9	44	23.9861	25.5548	25.0467	26.4629	26.3382	27.0049	23.571	0	1	0.997697	131.892	11.4844	3.27747	165.639
2014	251.577	9	45	26.3326	25.5548	27.0872	26.4629	28.6791	27.0049	22.482	0	1	0.435715	119.3	10.9225	5.53172	137.702
2014	0	9	46	18.7952	25.5548	22.8384	26.4629	23.6249	27.0049	20.9568	0	0	-2.63576	61.638	7.85098	0	51.5836
2014	216.022	9	47	26.6961	25.5548	26.8985	26.4629	28.7507	27.0049	24.7989	0	1	0.604745	123.021	11.0915	5.38	146.754
2014	0.035287	9	48	21.8363	25.5548	22.1083	26.4629	23.5927	27.0049	21.3313	0	0	-2.5292	63.3225	7.95754	0.0346787	89.7364
2014	0.081002	9	49	21.4385	25.5548	23.3047	26.4629	24.7059	27.0049	21.9362	0	0	-1.35825	83.3294	9.1285	0.0778884	76.7237
2014	3e-05	9	50	17.9705	25.5548	21.449	26.4629	22.8956	27.0049	0	0	0	-3.02165	55.7277	7.4651	3e-05	48.5726
2014	0	9	51	18.7922	25.5548	18.6347	26.4629	20.9298	27.0049	16.9516	0	0	-1.05287	88.998	9.43388	0	58.233
2014	0.938836	9	52	24.4435	25.5548	24.295	26.4629	26.1914	27.0049	21.7155	0	1	-1.54326	79.986	8.94349	0.662088	90.8713
2014	0.01403	9	53	21.8854	25.5548	22.9613	26.4629	24.7812	27.0049	21.0651	0	0	-2.3491	66.2212	8.13764	0.0139325	40.123
2014	1e-06	9	54	19.0131	25.5548	20.8779	26.4629	21.8474	27.0049	19.2867	0	0	-1.73804	76.5398	8.7487	1e-06	61.3744
2014	1.78479	9	55	25.3954	25.5548	26.9658	26.4629	26.3982	27.0049	25.5896	0	1	0.499584	120.699	10.9863	1.02417	127.089
2014	0.001715	9	56	21.7078	25.5548	22.1313	26.4629	23.7067	27.0049	21.2567	0	0	-2.18749	68.8776	8.29925	0.0017135	34.4278
2014	0.049983	9	57	23.2461	25.5548	23.251	26.4629	24.7775	27.0049	21.8814	0	0	-1.71572	76.9309	8.77103	0.048774	93.3706
2014	1e-06	9	58	20.3683	25.5548	20.6834	26.4629	22.8952	27.0049	18.4106	0	0	-3.25756	52.2612	7.22919	1e-06	66.3224
2014	3.22008	9	59	23.9387	25.5548	25.3088	26.4629	25.6689	27.0049	23.2928	0	1	-1.39219	82.7109	9.09455	1.43986	95.573
2014	0.051398	9	60	23.8816	25.5548	25.8897	26.4629	27.5154	27.0049	23.947	0	0	-1.33974	83.6676	9.147	0.0501207	51.644
2014	8.96062	9	61	25.7808	25.5548	26.5175	26.4629	28.3435	27.0049	24.2664	0	1	-1.56479	79.6014	8.92196	2.29864	59.7818
2014	328.279	9	62	25.6167	25.5548	25.746	26.4629	26.2781	27.0049	25.1869	0	1	0.203971	114.291	10.6907	5.7969	151.192
2014	0.082495	9	63	22.1787	25.5548	22.3046	26.4629	23.6001	27.0049	20.4577	0	0	-0.417523	101.389	10.0692	0.0792686	162.341
2014	4.16759	9	64	24.3115	25.5548	24.8698	26.4629	26.4584	27.0049	22.5231	0	1	-0.593376	97.8787	9.89337	1.64241	113.971
2014	21.9506	9	65	25.4621	25.5548	26.9668	26.4629	28.4007	27.0049	23.5584	0	1	-1.51868	80.4263	8.96807	3.13335	101.615
2014	7e-05	9	66	21.8058	25.5548	21.0939	26.4629	23.355	27.0049	20.1822	0	0	-1.73137	76.6567	8.75538	7e-05	82.1055
2014	0.030088	9	67	22.6889	25.5548	22.8498	26.4629	24.3159	27.0049	21.5019	0	0	-0.681707	96.1388	9.80504	0.0296442	55.9601
2014	201.602	9	68	25.8219	25.5548	27.2732	26.4629	29.2101	27.0049	23.7065	0	1	0.490078	120.491	10.9768	5.31124	144.263
2014	0.082076	9	69	22.6695	25.5548	25.0936	26.4629	26.1233	27.0049	22.7123	0	0	-1.62211	78.5817	8.86463	0.0788814	35.9106
2014	0.000502	9	70	22.3375	25.5548	22.5509	26.4629	24.8415	27.0049	20.526	0	0	-1.79613	75.5268	8.69061	0.0005019	34.6708
2014	0.007977	9	71	20.6187	25.5548	21.5904	26.4629	22.7339	27.0049	19.6533	0	0	-2.9117	57.3813	7.57505	0.0079454	40.2198
2014	0.031625	9	72	22.0611	25.5548	22.8237	26.4629	23.5388	27.0049	21.3403	0	0	-2.07328	70.7864	8.41347	0.0311352	36.2403
2014	9.74753	9	73	25.4409	25.5548	27.1423	26.4629	28.026	27.0049	22.9504	0	1	-1.21809	85.908	9.26866	2.37468	121.848
2014	0	9	74	22.5588	25.5548	25.3752	26.4629	25.8148	27.0049	20.0013	0	0	-1.4523	81.6213	9.03445	0	58.819
2014	0	9	75	20.4547	25.5548	21.91	26.4629	23.3087	27.0049	20.5813	0	0	-1.4692	81.3161	9.01755	0	54.8733
2014	0.085435	9	76	23.4146	25.5548	22.1343	26.4629	24.5973	27.0049	21.775	0	0	-2.83745	58.5118	7.6493	0.0819808	44.7901
2014	0	9	77	19.3196	25.5548	19.9122	26.4629	21.8688	27.0049	20.0339	0	0	-1.52889	80.2432	8.95785	0	65.4928
2014	0	9	78	18.1875	25.5548	23.6834	26.4629	24.4403	27.0049	0	0	0	-3.06999	55.0083	7.41676	0	74.9465
2014	0	9	79	22.4469	25.5548	23.1329	26.4629	25.0972	27.0049	20.6108	0	0	-1.45607	81.5532	9.03068	0	52.1677
2014	0.002132	9	80	17.2126	25.5548	20.5905	26.4629	21.6395	27.0049	18.3637	0	0	-1.98759	72.2356	8.49915	0.0021297	60.8816
2014	0	9	81	22.7791	25.5548	24.0292	26.4629	24.6054	27.0049	19.6919	0	0	-1.50039	80.7545	8.98635	0	125.208
2014	170.783	9	82	25.3684	25.5548	24.0375	26.4629	24.9145	27.0049	23.6607	0	1	0.700549	125.156	11.1873	5.14623	167.672
2014	1.20302	9	83	22.4175	25.5548	23.3454	26.4629	24.1695	27.0049	20.7635	0	1	-1.28692	84.6368	9.19982	0.789827	115.099
2014	0.000229	9	84	23.5105	25.5548	23.7178	26.4629	25.4245	27.0049	21.9833	0	0	-1.95338	72.8183	8.53336	0.000229	36.5575
2014	0.055793	9	85	20.8562	25.5548	21.3202	26.4629	22.9756	27.0049	19.6594	0	0	-2.53449	63.2384	7.95226	0.0542921	40.3715
2014	3e-06	9	86	20.9923	25.5548	21.5083	26.4629	23.2508	27.0049	20.1349	0	0	-2.33388	66.4692	8.15286	3e-06	58.1734
2014	0.001335	9	87	23.7764	25.5548	26.7088	26.4629	27.9045	27.0049	24.1376	0	0	-1.65119	78.0671	8.83556	0.0013341	42.2556
2014	0.066068	9	88	21.2712	25.5548	22.0281	26.4629	23.1536	27.0049	17.9244	0	0	-1.3326	83.7984	9.15415	0.0639771	54.7517
2014	3.1e-05	9	89	19.9388	25.5548	21.7455	26.4629	23.3881	27.0049	18.7855	0	0	-2.54239	63.1128	7.94435	3.1e-05	52.8856
2014	2.99465	9	90	23.3156	25.5548	21.9343	26.4629	23.1483	27.0049	18.8646	0	1	-0.366805	102.413	10.1199	1.38496	124.271
2014	0	9	91	21.8637	25.5548	23.0285	26.4629	24.9045	27.0049	21.5003	0	0	-2.53913	63.1645	7.94761	0	51.5417
2014	0.001066	9	92	20.224	25.5548	22.4227	26.4629	23.2269	27.0049	19.6379	0	0	-2.75727	59.7448	7.72948	0.0010654	72.8764
2014	0.000112	9	93	20.4015	25.5548	22.0884	26.4629	23.5977	27.0049	22.3325	0	0	-2.56547	62.7467	7.92128	0.000112	48.1824
2014	0.568917	9	94	21.7894	25.5548	21.8527	26.4629	23.273	27.0049	19.937	0	1	-1.2395	85.5115	9.24725	0.450386	112.683
2014	0	9	95	18.5105	25.5548	21.1503	26.4629	22.523	27.0049	20.2093	0	0	-1.84361	74.7038	8.64314	0	52.3919
2014	0.274622	9	96	24.4623	25.5548	26.0583	26.4629	26.5465	27.0049	23.086	0	1	-0.428953	101.159	10.0578	0.24265	84.4302
2014	6.2e-05	9	97	20.7229	25.5548	22.0653	26.4629	23.2374	27.0049	19.9149	0	0	-0.927998	91.3696	9.55875	6.2e-05	89.1277
2014	0.127205	9	98	21.4121	25.5548	25.1372	26.4629	27.0663	27.0049	22.2695	0	1	-2.45367	64.5303	8.03308	0.119741	60.3696
2014	0.000731	9	99	20.9005	25.5548	22.1464	26.4629	23.1982	27.0049	20.6001	0	0	-1.72385	76.7883	8.76289	0.0007307	39.9722
2014	416.708	9	100	25.7747	25.5548	27.0706	26.4629	27.5156	27.0049	25.4908	0	1	0.504329	120.804	10.9911	6.03478	160.166
2014	3.11291	9	101	24.6226	25.5548	25.6919	26.4629	26.9347	27.0049	21.8995	0	1	0.280718	115.938	10.7675	1.41413	170.021
2014	3.3e-05	9	102	21.0515	25.5548	20.7453	26.4629	23.7191	27.0049	17.23	0	0	-2.38892	65.5748	8.09783	3.3e-05	53.0855
2014	4.53587	9	103	23.4043	25.5548	24.46	26.4629	26.0262	27.0049	21.9016	0	1	0.793553	127.245	11.2803	1.71125	171.342
2014	0	9	104	21.8644	25.5548	24.7042	26.4629	25.1187	27.0049	20.9751	0	0	-0.0383655	109.169	10.4484	0	79.0226
2014	0.020038	9	105	22.484	25.5548	23.9332	26.4629	26.2219	27.0049	21.3583	0	0	-2.34295	66.3214	8.1438	0.0198399	37.9289
2014	0.199492	9	106	23.1602	25.5548	23.5471	26.4629	24.6337	27.0049	22.3296	0	1	-0.609793	97.5542	9.87695	0.181898	75.1031
2014	0.125974	9	107	22.4562	25.5548	24.4004	26.4629	26.0255	27.0049	22.0919	0	1	-2.4434	64.6953	8.04334	0.118648	59.5514
2014	1.33862	9	108	23.9619	25.5548	24.6318	26.4629	26.4186	27.0049	22.4706	0	1	-1.6528	78.0385	8.83394	0.849559	43.4029
2014	15.9715	9	109	24.6094	25.5548	26.0734	26.4629	27.0248	27.0049	23.7077	0	1	-1.59009	79.1505	8.89666	2.83153	105.301
2014	5.94314	9	110	24.1446	25.5548	24.8636	26.4629	26.1596	27.0049	23.212	0	1	-0.745863	94.8848	9.74088	1.93775	138.387
2014	4e-05	9	111	20.7135	25.5548	23.2781	26.4629	24.419	27.0049	20.1249	0	0	-2.9352	57.0258	7.55154	4e-05	50.6778
2014	0.021436	9	112	23.3279	25.5548	25.5651	26.4629	26.0522	27.0049	20.7629	0	0	0.740187	126.044	11.2269	0.0212095	95.4709
2014	0.625545	9	113	23.753	25.5548	24.853	26.4629	26.0197	27.0049	22.0763	0	1	-2.34462	66.2942	8.14213	0.485843	77.984
2014	6.16019	9	114	24.909	25.5548	26.9315	26.4629	28.3534	27.0049	23.8157	0	1	-2.35762	66.0828	8.12913	1.96854	15.8133
2014	0	9	115	20.1944	25.5548	20.399	26.4629	22.8371	27.0049	19.5673	0	0	-0.534752	99.0422	9.95199	0	62.0921
2014	0.129523	9	116	23.2503	25.5548	26.5594	26.4629	27.3518	27.0049	22.8042	0	1	-0.245524	104.883	10.2412	0.121795	52.637
2014	0.099185	9	117	21.0028	25.5548	21.8161	26.4629	23.7088	27.0049	19.8147	0	0	-2.02491	71.6027	8.46184	0.094569	66.3863
2014	4.2357	9	118	25.7588	25.5548	26.8339	26.4629	26.4754	27.0049	24.953	0	1	0.877658	129.15	11.3644	1.6555	150.552
2014	0.000971	9	119	19.1363	25.5548	20.9846	26.4629	22.3357	27.0049	19.7427	0	0	-1.81313	75.2315	8.67361	0.0009705	63.7027
2014	0.008322	9	120	21.5673	25.5548	22.1806	26.4629	23.8409	27.0049	20.0426	0	0	-2.34916	66.2203	8.13758	0.0082876	52.5829
2014	0.075786	9	121	19.1272	25.5548	21.4882	26.4629	22.3797	27.0049	0	0	0	-2.39121	65.5378	8.09554	0.0730516	70.9007
2014	1.47682	9	122	22.9362	25.5548	25.1438	26.4629	25.3401	27.0049	0	0	1	-1.49896	80.7803	8.98778	0.906975	107.183
2014	0.198019	9	123	22.7467	25.5548	24.1406	26.4629	24.6339	27.0049	20.7425	0	1	-1.05253	89.0044	9.43421	0.180669	128.266
2014	35.1461	9	124	25.0646	25.5548	25.9147	26.4629	27.0897	27.0049	0	0	1	0.280344	115.93	10.7671	3.58757	165.504
2014	0.070466	9	125	18.2965	25.5548	21.3383	26.4629	22.2099	27.0049	17.0652	0	0	-1.28874	84.6033	9.198	0.0680941	36.4113
2014	0.067002	9	126	20.542	25.5548	20.1053	26.4629	21.0182	27.0049	18.5009	0	0	-1.17763	86.6596	9.30911	0.0648528	100.692
2014	0.059266	9	127	24.6734	25.5548	26.1466	26.4629	26.7329	27.0049	22.3278	0	0	-2.11113	70.151	8.37562	0.0575762	39.8043
2014	0	9	128	19.5505	25.5548	20.0823	26.4629	22.9329	27.0049	19.6042	0	0	-1.64152	0	0	0	54.9237
2014	0	9	129	18.1211	25.5548	16.5552	26.4629	21.093	27.0049	17.3391	0	0	-2.55259	62.9508	7.93415	0	77.984
2014	0.000136	9	130	21.0338	25.5548	23.429	26.4629	24.0417	27.0049	20.3099	0	0	-1.97756	72.4063	8.50919	0.000136	73.0448
2014	5e-05	9	131	22.278	25.5548	23.5471	26.4629	24.5868	27.0049	20.7477	0	0	-2.05191	71.1464	8.43483	5e-05	63.3712
2014	0.488438	9	132	24.8551	25.5548	25.8783	26.4629	27.5629	27.0049	23.3138	0	1	-1.63137	78.4177	8.85537	0.397727	34.2447
2014	6e-06	9	133	21.9459	25.5548	22.3643	26.4629	24.6346	27.0049	21.0712	0	0	-2.00432	71.9515	8.48242	6e-06	47.6377
2014	0.000194	9	134	21.5028	25.5548	21.7257	26.4629	24.1998	27.0049	20.7802	0	0	-2.43485	64.833	8.0519	0.000194	36.0948
2014	1.62404	9	135	23.4235	25.5548	24.6463	26.4629	25.6174	27.0049	20.5572	0	1	-2.74431	59.9453	7.74243	0.964714	43.6428
2014	0.684569	9	136	22.2531	25.5548	23.3456	26.4629	24.7705	27.0049	22.0663	0	1	-1.16892	86.8218	9.31782	0.52151	134.261
2014	1238.23	9	137	27.3314	25.5548	28.123	26.4629	30.4945	27.0049	26.2521	0	1	-0.0603946	108.709	10.4263	7.12225	130.223
2014	0	9	138	21.4794	25.5548	25.0364	26.4629	26.9019	27.0049	20.8499	0	0	-3.60389	47.3737	6.88286	0	73.5613
2014	0.020514	9	139	23.1184	25.5548	25.7354	26.4629	25.9501	27.0049	22.9425	0	0	-2.37978	65.723	8.10697	0.0203064	36.9655
2014	6e-06	9	140	21.2578	25.5548	22.7676	26.4629	24.4893	27.0049	0	0	0	-2.87249	57.9768	7.61425	6e-06	76.3979
2014	0.398969	9	141	23.5464	25.5548	25.2611	26.4629	26.5838	27.0049	22.4797	0	1	0.214523	114.517	10.7013	0.335736	75.3764
2014	0.02546	9	142	20.5618	25.5548	23.0476	26.4629	24.0247	27.0049	21.1339	0	0	-1.36615	83.1852	9.12059	0.0251413	45.9378
2014	5e-06	9	143	19.7106	25.5548	22.0267	26.4629	23.6934	27.0049	19.9742	0	0	-2.24272	67.9639	8.24402	5e-06	62.0144
2014	0	10	1	21.2429	19.9877	24.8037	21.6655	25.7049	23.3099	22.0201	19.8212	0	-0.766515	30.5944	5.53122	0	35.2115
2014	0	10	2	21.6365	19.9877	20.9383	21.6655	23.3056	23.3099	20.863	19.8212	0	-0.264224	36.4033	6.03351	0	101.572
2014	7.7e-05	10	3	23.3182	19.9877	24.9492	21.6655	26.9892	23.3099	22.3457	19.8212	0	-0.814256	30.0686	5.48348	7.7e-05	102.631
2014	7e-06	10	4	21.2058	19.9877	21.2528	21.6655	23.1751	23.3099	19.8233	19.8212	0	0.45245	45.565	6.75019	7e-06	99.1393
2014	0.000435	10	5	24.7576	19.9877	26.2067	21.6655	28.0146	23.3099	24.8695	19.8212	0	2.17614	71.8066	8.47388	0.0004349	206.585
2014	0.00027	10	6	24.9519	19.9877	25.8441	21.6655	26.8146	23.3099	21.261	19.8212	0	2.33482	74.5211	8.63256	0.00027	205.822
2014	8e-06	10	7	22.1812	19.9877	24.0647	21.6655	25.044	23.3099	22.2118	19.8212	0	0.562336	47.0606	6.86007	8e-06	61.1088
2014	0	10	8	18.0958	19.9877	18.6968	21.6655	21.7187	23.3099	18.2191	19.8212	0	-0.845533	29.7265	5.4522	0	61.1088
2014	0.003933	10	9	25.5548	19.9877	26.4629	21.6655	27.0049	23.3099	0	19.8212	0	2.0945	70.4297	8.39224	0.0039253	141.547
2014	1e-06	10	11	19.9318	19.9877	21.7382	21.6655	23.3582	23.3099	19.6941	19.8212	0	0.256292	42.9553	6.55403	1e-06	69.8955
2014	0	10	12	21.8652	19.9877	24.1219	21.6655	25.8759	23.3099	21.6551	19.8212	0	-0.540993	33.1401	5.75674	0	37.7136
2014	2.2e-05	10	13	22.9232	19.9877	24.0516	21.6655	24.7643	23.3099	20.8127	19.8212	0	-0.105773	38.3404	6.19196	2.2e-05	128.905
2014	2e-06	10	14	22.8717	19.9877	23.8802	21.6655	24.2314	23.3099	21.1411	19.8212	0	1.61417	62.5983	7.91191	2e-06	112.277
2014	0	10	15	21.2323	19.9877	22.2587	21.6655	23.6442	23.3099	20.1161	19.8212	0	-0.679714	31.5622	5.61802	0	74.1097
2014	2.3e-05	10	16	20.0187	19.9877	20.1934	21.6655	21.2318	23.3099	18.765	19.8212	0	-0.0431715	0	0	2.3e-05	91.1359
2014	0	10	17	20.8988	19.9877	23.2735	21.6655	24.2197	23.3099	20.3025	19.8212	0	0.0253924	39.9819	6.32313	0	46.0124
2014	0.000113	10	18	24.4113	19.9877	26.1353	21.6655	28.5296	23.3099	25.1974	19.8212	0	0.390996	44.7391	6.68873	0.000113	90.2659
2014	2.2e-05	10	19	21.0437	19.9877	20.6888	21.6655	22.2701	23.3099	20.4405	19.8212	0	1.36349	58.6943	7.66122	2.2e-05	170.169
2014	9e-06	10	20	20.1377	19.9877	23.1312	21.6655	23.5622	23.3099	20.1574	19.8212	0	1.25589	57.0573	7.55363	9e-06	163.681
2014	0	10	21	18.6396	19.9877	20.0972	21.6655	21.3688	23.3099	16.974	19.8212	0	0.96394	52.7319	7.26168	0	157.656
2014	0	10	22	20.7077	19.9877	22.8653	21.6655	23.5114	23.3099	20.06	19.8212	0	0.912101	51.9817	7.20984	0	159.094
2014	0.002009	10	23	25.2541	19.9877	26.898	21.6655	28.2208	23.3099	24.8849	19.8212	0	2.41954	75.9909	8.71728	0.002007	209.783
2014	0.014487	10	24	25.5193	19.9877	26.5202	21.6655	27.2874	23.3099	23.7679	19.8212	0	2.82998	83.3153	9.12772	0.0143831	218.989
2014	4e-06	10	25	23.0917	19.9877	25.0416	21.6655	26.286	23.3099	23.8903	19.8212	0	0.686718	48.7826	6.98445	4e-06	168.034
2014	0.001244	10	26	26.113	19.9877	28.4392	21.6655	29.9801	23.3099	26.3146	19.8212	0	0.795087	50.3081	7.09282	0.0012432	94.3683
2014	0	10	27	20.6225	19.9877	23.287	21.6655	24.2889	23.3099	19.9008	19.8212	0	-0.431302	34.4151	5.86643	0	62.5021
2014	0	10	28	21.4318	19.9877	22.6059	21.6655	24.2783	23.3099	20.4029	19.8212	0	0.00792717	39.7614	6.30566	0	17.9757
2014	2.4e-05	10	29	20.2796	19.9877	22.9056	21.6655	23.3762	23.3099	21.7836	19.8212	0	0	0	0	2.4e-05	15.3471
2014	1.3e-05	10	30	22.6912	19.9877	24.7645	21.6655	26.6664	23.3099	23.5063	19.8212	0	0.0772623	40.6406	6.375	1.3e-05	100.949
2014	0	10	31	20.2595	19.9877	19.3951	21.6655	21.3438	23.3099	19.0117	19.8212	0	-0.125321	38.0987	6.17241	0	154.792
2014	1.7e-05	10	32	22.6842	19.9877	22.9699	21.6655	24.6468	23.3099	21.8995	19.8212	0	0.698043	48.9409	6.99578	1.7e-05	156.745
2014	0.002647	10	33	23.1843	19.9877	21.9903	21.6655	23.8643	23.3099	24.6695	19.8212	0	1.23248	56.7042	7.53022	0.0026435	166.952
2014	7.2e-05	10	34	23.945	19.9877	25.7112	21.6655	26.0599	23.3099	22.8137	19.8212	0	0.670756	48.5599	6.96849	7.2e-05	174.1
2014	0.006012	10	35	26.438	19.9877	28.0165	21.6655	28.9879	23.3099	23.6931	19.8212	0	2.40625	75.7593	8.70398	0.005994	202.693
2014	0.002949	10	36	25.0195	19.9877	25.5061	21.6655	26.5897	23.3099	22.6069	19.8212	0	1.8622	66.5846	8.15994	0.0029447	214.316
2014	2.8e-05	10	37	22.6768	19.9877	23.0157	21.6655	24.9306	23.3099	21.5926	19.8212	0	-0.193795	37.2581	6.10394	2.8e-05	90.6359
2014	0	10	38	21.9912	19.9877	24.8182	21.6655	26.0883	23.3099	21.1302	19.8212	0	-0.973591	28.3465	5.32414	0	40.7152
2014	1.4e-05	10	39	21.5787	19.9877	24.0038	21.6655	25.3455	23.3099	20.465	19.8212	0	0.403142	44.9018	6.70088	1.4e-05	73.4647
2014	0.000104	10	40	23.8096	19.9877	23.9528	21.6655	26.4453	23.3099	22.252	19.8212	0	0.0804841	40.6817	6.37822	0.000104	56.3894
2014	0.001629	10	41	25.6471	19.9877	26.4962	21.6655	27.9454	23.3099	24.2181	19.8212	0	0.826979	50.7616	7.12472	0.0016277	169.015
2014	1.1e-05	10	42	22.6903	19.9877	23.4072	21.6655	24.0107	23.3099	21.3008	19.8212	0	1.65784	63.2912	7.95558	1.1e-05	191.364
2014	0	10	43	21.8109	19.9877	21.9524	21.6655	24.7417	23.3099	21.3412	19.8212	0	0.337841	44.0309	6.63558	0	51.3764
2014	0.000372	10	44	23.9861	19.9877	25.0467	21.6655	26.3382	23.3099	23.571	19.8212	0	3.0922	88.1709	9.38994	0.0003719	215.892
2014	0.030575	10	45	26.3326	19.9877	27.0872	21.6655	28.6791	23.3099	22.482	19.8212	0	2.53022	77.9328	8.82795	0.0301169	187.87
2014	0	10	46	18.7952	19.9877	22.8384	21.6655	23.6249	23.3099	20.9568	19.8212	0	-0.541256	33.1371	5.75648	0	48.0521
2014	0.014513	10	47	26.6961	19.9877	26.8985	21.6655	28.7507	23.3099	24.7989	19.8212	0	2.69925	80.9458	8.99699	0.0144087	196.839
2014	7e-06	10	48	21.8363	19.9877	22.1083	21.6655	23.5927	23.3099	21.3313	19.8212	0	-0.434699	34.3752	5.86304	7e-06	141.137
2014	5.7e-05	10	49	21.4385	19.9877	23.3047	21.6655	24.7059	23.3099	21.9362	19.8212	0	0.736256	49.477	7.03399	5.7e-05	111.426
2014	0	10	50	17.9705	19.9877	21.449	21.6655	22.8956	23.3099	0	19.8212	0	-0.927143	28.8433	5.37059	0	30.0255
2014	0	10	51	18.7922	19.9877	18.6347	21.6655	20.9298	23.3099	16.9516	19.8212	0	1.04164	53.8664	7.33937	0	78.7175
2014	3.4e-05	10	52	24.4435	19.9877	24.295	21.6655	26.1914	23.3099	21.7155	19.8212	0	0.551248	46.9086	6.84898	3.4e-05	137.013
2014	7e-06	10	53	21.8854	19.9877	22.9613	21.6655	24.7812	23.3099	21.0651	19.8212	0	-0.2546	36.5195	6.04314	7e-06	49.634
2014	0	10	54	19.0131	19.9877	20.8779	21.6655	21.8474	23.3099	19.2867	19.8212	0	0.356464	44.2784	6.6542	0	87.6517
2014	0.001212	10	55	25.3954	19.9877	26.9658	21.6655	26.3982	23.3099	25.5896	19.8212	0	2.59409	79.0645	8.89182	0.0012113	182.125
2014	0	10	56	21.7078	19.9877	22.1313	21.6655	23.7067	23.3099	21.2567	19.8212	0	-0.0929859	38.4989	6.20475	0	47.3626
2014	1.3e-05	10	57	23.2461	19.9877	23.251	21.6655	24.7775	23.3099	21.8814	19.8212	0	0.378785	44.5759	6.67652	1.3e-05	142.638
2014	0	10	58	20.3683	19.9877	20.6834	21.6655	22.8952	23.3099	18.4106	19.8212	0	-1.16305	26.365	5.13469	0	27.9949
2014	0.000221	10	59	23.9387	19.9877	25.3088	21.6655	25.6689	23.3099	23.2928	19.8212	0	0.702313	49.0007	7.00005	0.000221	145.411
2014	6.2e-05	10	60	23.8816	19.9877	25.8897	21.6655	27.5154	23.3099	23.947	19.8212	0	0.75476	49.7377	7.0525	6.2e-05	97.6672
2014	0.001364	10	61	25.7808	19.9877	26.5175	21.6655	28.3435	23.3099	24.2664	19.8212	0	0.529719	46.6141	6.82745	0.0013631	101.514
2014	0.004591	10	62	25.6167	19.9877	25.746	21.6655	26.2781	23.3099	25.1869	19.8212	0	2.29848	73.8949	8.59621	0.0045805	200.129
2014	1.5e-05	10	63	22.1787	19.9877	22.3046	21.6655	23.6001	23.3099	20.4577	19.8212	0	1.67698	63.5961	7.97472	1.5e-05	211.444
2014	0.000452	10	64	24.3115	19.9877	24.8698	21.6655	26.4584	23.3099	22.5231	19.8212	0	1.50113	60.8223	7.79886	0.0004519	164.388
2014	0.000721	10	65	25.4621	19.9877	26.9668	21.6655	28.4007	23.3099	23.5584	19.8212	0	0.575829	47.2459	6.87357	0.0007207	148.154
2014	0	10	66	21.8058	19.9877	21.0939	21.6655	23.355	23.3099	20.1822	19.8212	0	0.363139	44.3672	6.66087	0	128.638
2014	5e-06	10	67	22.6889	19.9877	22.8498	21.6655	24.3159	23.3099	21.5019	19.8212	0	1.4128	59.4523	7.71053	5e-06	107.131
2014	0.007373	10	68	25.8219	19.9877	27.2732	21.6655	29.2101	23.3099	23.7065	19.8212	0	2.58458	78.8956	8.88232	0.007346	195.801
2014	8e-06	10	69	22.6695	19.9877	25.0936	21.6655	26.1233	23.3099	22.7123	19.8212	0	0.472392	45.8346	6.77013	8e-06	90.8795
2014	0	10	70	22.3375	19.9877	22.5509	21.6655	24.8415	23.3099	20.526	19.8212	0	0.298372	43.5086	6.59611	0	61.2227
2014	0	10	71	20.6187	19.9877	21.5904	21.6655	22.7339	23.3099	19.6533	19.8212	0	-0.817194	30.0363	5.48054	0	55.8063
2014	3e-06	10	72	22.0611	19.9877	22.8237	21.6655	23.5388	23.3099	21.3403	19.8212	0	0.0212249	39.9293	6.31896	3e-06	50.0125
2014	0.002401	10	73	25.4409	19.9877	27.1423	21.6655	28.026	23.3099	22.9504	19.8212	0	0.876416	51.4685	7.17415	0.0023981	173.948
2014	0	10	74	22.5588	19.9877	25.3752	21.6655	25.8148	23.3099	20.0013	19.8212	0	0.642208	48.1628	6.93994	0	108.907
2014	0	10	75	20.4547	19.9877	21.91	21.6655	23.3087	23.3099	20.5813	19.8212	0	0.625305	47.9285	6.92304	0	59.2642
2014	6.8e-05	10	76	23.4146	19.9877	22.1343	21.6655	24.5973	23.3099	21.775	19.8212	0	-0.742942	30.8557	5.55479	6.8e-05	39.6316
2014	0	10	77	19.3196	19.9877	19.9122	21.6655	21.8688	23.3099	20.0339	19.8212	0	0.565613	47.1056	6.86335	0	49.7358
2014	0	10	78	18.1875	19.9877	23.6834	21.6655	24.4403	23.3099	0	19.8212	0	-0.975484	28.3264	5.32225	0	15.886
2014	0	10	79	22.4469	19.9877	23.1329	21.6655	25.0972	23.3099	20.6108	19.8212	0	0.638439	48.1105	6.93617	0	95.2114
2014	0	10	80	17.2126	19.9877	20.5905	21.6655	21.6395	23.3099	18.3637	19.8212	0	0.106912	41.0195	6.40465	0	75.9928
2014	1.6e-05	10	81	22.7791	19.9877	24.0292	21.6655	24.6054	23.3099	19.6919	19.8212	0	0.594114	47.4976	6.89185	1.6e-05	174.701
2014	0.009188	10	82	25.3684	19.9877	24.0375	21.6655	24.9145	23.3099	23.6607	19.8212	0	2.79505	82.6788	9.09279	0.009146	217.365
2014	4.3e-05	10	83	22.4175	19.9877	23.3454	21.6655	24.1695	23.3099	20.7635	19.8212	0	0.807584	50.4856	7.10532	4.3e-05	166.206
2014	0.000908	10	84	23.5105	19.9877	23.7178	21.6655	25.4245	23.3099	21.9833	19.8212	0	0.141122	41.4589	6.43886	0.0009076	80.4956
2014	2e-06	10	85	20.8562	19.9877	21.3202	21.6655	22.9756	23.3099	19.6594	19.8212	0	-0.439985	34.3132	5.85775	2e-06	75.7043
2014	0	10	86	20.9923	19.9877	21.5083	21.6655	23.2508	23.3099	20.1349	19.8212	0	-0.239378	36.7037	6.05836	0	46.0093
2014	0.000216	10	87	23.7764	19.9877	26.7088	21.6655	27.9045	23.3099	24.1376	19.8212	0	0.443317	45.4418	6.74105	0.000216	71.8193
2014	5e-06	10	88	21.2712	19.9877	22.0281	21.6655	23.1536	23.3099	17.9244	19.8212	0	0.761908	49.8386	7.05964	5e-06	100.725
2014	0	10	89	19.9388	19.9877	21.7455	21.6655	23.3881	23.3099	18.7855	19.8212	0	-0.447886	34.2208	5.84985	0	42.4169
2014	0.001915	10	90	23.3156	19.9877	21.9343	21.6655	23.1483	23.3099	18.8646	19.8212	0	1.7277	64.4076	8.02543	0.0019132	171.695
2014	0	10	91	21.8637	19.9877	23.0285	21.6655	24.9045	23.3099	21.5003	19.8212	0	-0.44463	34.2589	5.85311	0	33.4077
2014	0	10	92	20.224	19.9877	22.4227	21.6655	23.2269	23.3099	19.6379	19.8212	0	-0.662764	31.7529	5.63497	0	110.788
2014	0	10	93	20.4015	19.9877	22.0884	21.6655	23.5977	23.3099	22.3325	19.8212	0	-0.470962	33.9513	5.82677	0	37.0284
2014	0.000177	10	94	21.7894	19.9877	21.8527	21.6655	23.273	23.3099	19.937	19.8212	0	0.855006	51.1617	7.15274	0.000177	162.797
2014	0	10	95	18.5105	19.9877	21.1503	21.6655	22.523	23.3099	20.2093	19.8212	0	0.250897	42.8846	6.54863	0	64.2647
2014	0.000103	10	96	24.4623	19.9877	26.0583	21.6655	26.5465	23.3099	23.086	19.8212	0	1.66555	63.4139	7.96329	0.000103	139.362
2014	0	10	97	20.7229	19.9877	22.0653	21.6655	23.2374	23.3099	19.9149	19.8212	0	1.16651	55.7149	7.46424	0	132.647
2014	2.7e-05	10	98	21.4121	19.9877	25.1372	21.6655	27.0663	23.3099	22.2695	19.8212	0	-0.359163	35.2666	5.93857	2.7e-05	33.309
2014	1e-06	10	99	20.9005	19.9877	22.1464	21.6655	23.1982	23.3099	20.6001	19.8212	0	0.370652	44.4674	6.66839	1e-06	27.623
2014	0.050148	10	100	25.7747	19.9877	27.0706	21.6655	27.5156	23.3099	25.4908	19.8212	0	2.59883	79.149	8.89657	0.0489311	210.538
2014	0.000156	10	101	24.6226	19.9877	25.6919	21.6655	26.9347	23.3099	21.8995	19.8212	0	2.37522	75.2202	8.67296	0.000156	219.816
2014	0	10	102	21.0515	19.9877	20.7453	21.6655	23.7191	23.3099	17.23	19.8212	0	-0.294411	36.0399	6.00333	0	55.0982
2014	7.8e-05	10	103	23.4043	19.9877	24.46	21.6655	26.0262	23.3099	21.9016	19.8212	0	2.88806	84.3788	9.18579	7.8e-05	220.885
2014	0	10	104	21.8644	19.9877	24.7042	21.6655	25.1187	23.3099	20.9751	19.8212	0	2.05614	69.7872	8.35388	0	130.743
2014	4e-06	10	105	22.484	19.9877	23.9332	21.6655	26.2219	23.3099	21.3583	19.8212	0	-0.248443	36.5939	6.04929	4e-06	39.452
2014	6e-06	10	106	23.1602	19.9877	23.5471	21.6655	24.6337	23.3099	22.3296	19.8212	0	1.48471	60.5665	7.78245	6e-06	117.961
2014	3.8e-05	10	107	22.4562	19.9877	24.4004	21.6655	26.0255	23.3099	22.0919	19.8212	0	-0.3489	35.3886	5.94883	3.8e-05	100.535
2014	4e-06	10	108	23.9619	19.9877	24.6318	21.6655	26.4186	23.3099	22.4706	19.8212	0	0.441702	45.42	6.73944	4e-06	86.3398
2014	0.000111	10	109	24.6094	19.9877	26.0734	21.6655	27.0248	23.3099	23.7077	19.8212	0	0.504414	46.2692	6.80215	0.000111	154.382
2014	8.8e-05	10	110	24.1446	19.9877	24.8636	21.6655	26.1596	23.3099	23.212	19.8212	0	1.34864	58.4671	7.64638	8.8e-05	186.258
2014	0	10	111	20.7135	19.9877	23.2781	21.6655	24.419	23.3099	20.1249	19.8212	0	-0.840699	29.7793	5.45704	0	77.6482
2014	1e-05	10	112	23.3279	19.9877	25.5651	21.6655	26.0522	23.3099	20.7629	19.8212	0	2.83469	83.4012	9.13243	1e-05	149.567
2014	4e-05	10	113	23.753	19.9877	24.853	21.6655	26.0197	23.3099	22.0763	19.8212	0	-0.250114	36.5737	6.04762	4e-05	17.9585
2014	4.8e-05	10	114	24.909	19.9877	26.9315	21.6655	28.3534	23.3099	23.8157	19.8212	0	-0.263111	36.4167	6.03463	4.8e-05	61.8498
2014	0	10	115	20.1944	19.9877	20.399	21.6655	22.8371	23.3099	19.5673	19.8212	0	1.55975	61.7401	7.85749	0	112.53
2014	4.7e-05	10	116	23.2503	19.9877	26.5594	21.6655	27.3518	23.3099	22.8042	19.8212	0	1.84898	66.369	8.14672	4.7e-05	103.932
2014	3.8e-05	10	117	21.0028	19.9877	21.8161	21.6655	23.7088	23.3099	19.8147	19.8212	0	0.069598	40.5429	6.36733	3.8e-05	105.772
2014	0.00544	10	118	25.7588	19.9877	26.8339	21.6655	26.4754	23.3099	24.953	19.8212	0	2.97216	85.931	9.2699	0.0054253	205.718
2014	0	10	119	19.1363	19.9877	20.9846	21.6655	22.3357	23.3099	19.7427	19.8212	0	0.281372	43.2847	6.57911	0	64.2241
2014	1e-06	10	120	21.5673	19.9877	22.1806	21.6655	23.8409	23.3099	20.0426	19.8212	0	-0.254656	36.5188	6.04308	1e-06	81.234
2014	2.4e-05	10	121	19.1272	19.9877	21.4882	21.6655	22.3797	23.3099	0	19.8212	0	-0.296702	36.0124	6.00103	2.4e-05	94.3416
2014	4.8e-05	10	122	22.9362	19.9877	25.1438	21.6655	25.3401	23.3099	0	19.8212	0	0.595544	47.5173	6.89328	4.8e-05	155.596
2014	6e-06	10	123	22.7467	19.9877	24.1406	21.6655	24.6339	23.3099	20.7425	19.8212	0	1.04197	53.8713	7.33971	6e-06	177.565
2014	0.014006	10	124	25.0646	19.9877	25.9147	21.6655	27.0897	23.3099	0	19.8212	0	2.37485	75.2137	8.67258	0.0139088	215.126
2014	0.000387	10	125	18.2965	19.9877	21.3383	21.6655	22.2099	23.3099	17.0652	19.8212	0	0.805763	50.4597	7.1035	0.0003869	65.2108
2014	5e-06	10	126	20.542	19.9877	20.1053	21.6655	21.0182	23.3099	18.5009	19.8212	0	0.916872	52.0506	7.21461	5e-06	148.428
2014	9.1e-05	10	127	24.6734	19.9877	26.1466	21.6655	26.7329	23.3099	22.3278	19.8212	0	-0.0166236	39.4524	6.28111	9.1e-05	95.0028
2014	0	10	128	19.5505	19.9877	20.0823	21.6655	22.9329	23.3099	19.6042	19.8212	0	0.452988	0	0	0	21.0448
2014	0	10	129	18.1211	19.9877	16.5552	21.6655	21.093	23.3099	17.3391	19.8212	0	-0.458089	34.1015	5.83965	0	17.9585
2014	0	10	130	21.0338	19.9877	23.429	21.6655	24.0417	23.3099	20.3099	19.8212	0	0.116948	41.1482	6.41468	0	113.03
2014	0	10	131	22.278	19.9877	23.5471	21.6655	24.5868	23.3099	20.7477	19.8212	0	0.0425903	40.1997	6.34033	0	99.889
2014	0.000255	10	132	24.8551	19.9877	25.8783	21.6655	27.5629	23.3099	23.3138	19.8212	0	0.463133	45.7094	6.76087	0.000255	82.3985
2014	0	10	133	21.9459	19.9877	22.3643	21.6655	24.6346	23.3099	21.0712	19.8212	0	0.0901828	40.8055	6.38792	0	59.8306
2014	0	10	134	21.5028	19.9877	21.7257	21.6655	24.1998	23.3099	20.7802	19.8212	0	-0.340344	35.4905	5.95739	0	56.1811
2014	0.000935	10	135	23.4235	19.9877	24.6463	21.6655	25.6174	23.3099	20.5572	19.8212	0	-0.649809	31.8991	5.64793	0.0009346	66.7849
2014	4.9e-05	10	136	22.2531	19.9877	23.3456	21.6655	24.7705	23.3099	22.0663	19.8212	0	0.925584	52.1763	7.22332	4.9e-05	179.54
2014	0.151746	10	137	27.3314	19.9877	28.123	21.6655	30.4945	23.3099	26.2521	19.8212	1	2.03411	69.4197	8.33185	0.141279	181.973
2014	1e-05	10	138	21.4794	19.9877	25.0364	21.6655	26.9019	23.3099	20.8499	19.8212	0	-1.50938	22.9283	4.78835	1e-05	16.0798
2014	1.1e-05	10	139	23.1184	19.9877	25.7354	21.6655	25.9501	23.3099	22.9425	19.8212	0	-0.285271	36.1497	6.01246	1.1e-05	85.8869
2014	0	10	140	21.2578	19.9877	22.7676	21.6655	24.4893	23.3099	0	19.8212	0	-0.77799	30.4676	5.51975	0	15.9134
2014	9.3e-05	10	141	23.5464	19.9877	25.2611	21.6655	26.5838	23.3099	22.4797	19.8212	0	2.30903	74.0764	8.60676	9.3e-05	117.628
2014	3e-06	10	142	20.5618	19.9877	23.0476	21.6655	24.0247	23.3099	21.1339	19.8212	0	0.728351	49.3659	7.02609	3e-06	64.7969
2014	0	10	143	19.7106	19.9877	22.0267	21.6655	23.6934	23.3099	19.9742	19.8212	0	-0.148219	37.8166	6.14952	0	16.7788
2014	3.5e-05	11	1	21.2429	19.9318	24.8037	21.7382	25.7049	23.3582	22.0201	19.6941	0	-1.02281	33.4953	5.78751	3.5e-05	163.025
2014	0	11	2	21.6365	19.9318	20.9383	21.7382	23.3056	23.3582	20.863	19.6941	0	-0.520516	39.5616	6.2898	0	96.4285
2014	0.007525	11	3	23.3182	19.9318	24.9492	21.7382	26.9892	23.3582	22.3457	19.6941	0	-1.07055	32.945	5.73977	0.0074968	93.918
2014	0	11	4	21.2058	19.9318	21.2528	21.7382	23.1751	23.3582	19.8233	19.6941	0	0.196158	49.0907	7.00648	0	92.0992
2014	0.361762	11	5	24.7576	19.9318	26.2067	21.7382	28.0146	23.3582	24.8695	19.6941	1	1.91985	76.2158	8.73017	0.308779	24.1161
2014	0.030811	11	6	24.9519	19.9318	25.8441	21.7382	26.8146	23.3582	21.261	19.6941	0	2.07853	79.0117	8.88885	0.0303459	23.4408
2014	1e-06	11	7	22.1812	19.9318	24.0647	21.7382	25.044	23.3582	22.2118	19.6941	0	0.306043	50.6426	7.11636	1e-06	141.547
2014	3e-05	11	8	18.0958	19.9318	18.6968	21.7382	21.7187	23.3582	18.2191	19.6941	0	-1.10183	32.5869	5.7085	3e-05	189.531
2014	0.489438	11	9	25.5548	19.9318	26.4629	21.7382	27.0049	23.3582	0	19.6941	1	1.83821	74.7971	8.64853	0.398399	189.531
2014	0.000236	11	10	19.9877	19.9318	21.6655	21.7382	23.3099	23.3582	19.8212	19.6941	0	-0.256292	42.9553	6.55403	0.000236	75.4571
2014	3e-06	11	12	21.8652	19.9318	24.1219	21.7382	25.8759	23.3582	21.6551	19.6941	0	-0.797285	36.1566	6.01304	3e-06	155.81
2014	0.00142	11	13	22.9232	19.9318	24.0516	21.7382	24.7643	23.3582	20.8127	19.6941	0	-0.362065	41.58	6.44825	0.001419	69.8631
2014	0	11	14	22.8717	19.9318	23.8802	21.7382	24.2314	23.3582	21.1411	19.6941	0	1.35788	66.7195	8.1682	0	104.195
2014	0	11	15	21.2323	19.9318	22.2587	21.7382	23.6442	23.3582	20.1161	19.6941	0	-0.936006	34.5076	5.87431	0	118.87
2014	1.1e-05	11	16	20.0187	19.9318	20.1934	21.7382	21.2318	23.3582	18.765	19.6941	0	-0.299464	0	0	1.1e-05	114.572
2014	0.004333	11	17	20.8988	19.9318	23.2735	21.7382	24.2197	23.3582	20.3025	19.6941	0	-0.2309	43.2888	6.57942	0.0043236	154.426
2014	0.01523	11	18	24.4113	19.9318	26.1353	21.7382	28.5296	23.3582	25.1974	19.6941	0	0.134704	48.2334	6.94502	0.0151152	101.884
2014	0.004977	11	19	21.0437	19.9318	20.6888	21.7382	22.2701	23.3582	20.4405	19.6941	0	1.10719	62.687	7.91751	0.0049647	44.6502
2014	1e-06	11	20	20.1377	19.9318	23.1312	21.7382	23.5622	23.3582	20.1574	19.6941	0	0.9996	60.9948	7.80992	1e-06	81.399
2014	1e-06	11	21	18.6396	19.9318	20.0972	21.7382	21.3688	23.3582	16.974	19.6941	0	0.707648	56.5198	7.51797	1e-06	74.1015
2014	2e-06	11	22	20.7077	19.9318	22.8653	21.7382	23.5114	23.3582	20.06	19.6941	0	0.655809	55.7431	7.46613	2e-06	56.5932
2014	0.58161	11	23	25.2541	19.9318	26.898	21.7382	28.2208	23.3582	24.8849	19.6941	1	2.16325	80.5249	8.97357	0.458443	27.5115
2014	4.66089	11	24	25.5193	19.9318	26.5202	21.7382	27.2874	23.3582	23.7679	19.6941	1	2.57369	88.0597	9.38401	1.73358	39.7356
2014	0.000873	11	25	23.0917	19.9318	25.0416	21.7382	26.286	23.3582	23.8903	19.6941	0	0.430426	52.4284	7.24075	0.0008726	23.9634
2014	0.12673	11	26	26.113	19.9318	28.4392	21.7382	29.9801	23.3582	26.3146	19.6941	1	0.538795	54.0095	7.34911	0.11932	118.978
2014	0.000476	11	27	20.6225	19.9318	23.287	21.7382	24.2889	23.3582	19.9008	19.6941	0	-0.687594	37.4878	6.12273	0.0004759	129.077
2014	6.5e-05	11	28	21.4318	19.9318	22.6059	21.7382	24.2783	23.3582	20.4029	19.6941	0	-0.248365	43.0592	6.56196	6.5e-05	172.972
2014	3e-06	11	29	20.2796	19.9318	22.9056	21.7382	23.3762	23.3582	21.7836	19.6941	0	0	0	0	3e-06	183.429
2014	0.007929	11	30	22.6912	19.9318	24.7645	21.7382	26.6664	23.3582	23.5063	19.6941	0	-0.17903	43.974	6.63129	0.0078977	95.5941
2014	0	11	31	20.2595	19.9318	19.3951	21.7382	21.3438	23.3582	19.0117	19.6941	0	-0.381613	41.3283	6.42871	0	52.673
2014	1e-06	11	32	22.6842	19.9318	22.9699	21.7382	24.6468	23.3582	21.8995	19.6941	0	0.441751	52.5925	7.25207	1e-06	35.3149
2014	0.000409	11	33	23.1843	19.9318	21.9903	21.7382	23.8643	23.3582	24.6695	19.6941	0	0.976191	60.6298	7.78651	0.0004089	27.0183
2014	4e-06	11	34	23.945	19.9318	25.7112	21.7382	26.0599	23.3582	22.8137	19.6941	0	0.414464	52.1975	7.22478	4e-06	35.6453
2014	2.69669	11	35	26.438	19.9318	28.0165	21.7382	28.9879	23.3582	23.6931	19.6941	1	2.14996	80.2866	8.96028	1.30744	15.0147
2014	0.18245	11	36	25.0195	19.9318	25.5061	21.7382	26.5897	23.3582	22.6069	19.6941	1	1.60591	70.8329	8.41623	0.167589	30.0382
2014	1e-06	11	37	22.6768	19.9318	23.0157	21.7382	24.9306	23.3582	21.5926	19.6941	0	-0.450087	40.4526	6.36023	1e-06	106.751
2014	4e-06	11	38	21.9912	19.9318	24.8182	21.7382	26.0883	23.3582	21.1302	19.6941	0	-1.22988	31.1413	5.58044	4e-06	158.947
2014	2e-06	11	39	21.5787	19.9318	24.0038	21.7382	25.3455	23.3582	20.465	19.6941	0	0.14685	48.4022	6.95717	2e-06	123.643
2014	1.7e-05	11	40	23.8096	19.9318	23.9528	21.7382	26.4453	23.3582	22.252	19.6941	0	-0.175808	44.0168	6.63451	1.7e-05	146.363
2014	0.56195	11	41	25.6471	19.9318	26.4962	21.7382	27.9454	23.3582	24.2181	19.6941	1	0.570687	54.4793	7.38101	0.445935	23.0381
2014	0	11	42	22.6903	19.9318	23.4072	21.7382	24.0107	23.3582	21.3008	19.6941	0	1.40155	67.4348	8.21187	0	11.1883
2014	0	11	43	21.8109	19.9318	21.9524	21.7382	24.7417	23.3582	21.3412	19.6941	0	0.0815491	47.4979	6.89187	0	146.6
2014	1.3e-05	11	44	23.9861	19.9318	25.0467	21.7382	26.3382	23.3582	23.571	19.6941	0	2.83591	93.0498	9.64623	1.3e-05	28.848
2014	4.85416	11	45	26.3326	19.9318	27.0872	21.7382	28.6791	23.3582	22.482	19.6941	1	2.27393	82.5236	9.08425	1.76715	11.2313
2014	0	11	46	18.7952	19.9318	22.8384	21.7382	23.6249	23.3582	20.9568	19.6941	0	-0.797548	36.1534	6.01277	0	156.223
2014	3.30187	11	47	26.6961	19.9318	26.8985	21.7382	28.7507	23.3582	24.7989	19.6941	1	2.44296	85.6231	9.25328	1.45905	11.9018
2014	0.000354	11	48	21.8363	19.9318	22.1083	21.7382	23.5927	23.3582	21.3313	19.6941	0	-0.690991	37.4462	6.11933	0.0003539	62.1485
2014	4.1e-05	11	49	21.4385	19.9318	23.3047	21.7382	24.7059	23.3582	21.9362	19.6941	0	0.479963	53.1482	7.29028	4.1e-05	83.5916
2014	0	11	50	17.9705	19.9318	21.449	21.7382	22.8956	23.3582	0	19.6941	0	-1.18343	31.6618	5.62688	0	163.098
2014	0	11	51	18.7922	19.9318	18.6347	21.7382	20.9298	23.3582	16.9516	19.6941	0	0.785343	57.6941	7.59566	0	124.073
2014	3e-06	11	52	24.4435	19.9318	24.295	21.7382	26.1914	23.3582	21.7155	19.6941	0	0.294956	50.4849	7.10528	3e-06	55.1761
2014	0.004971	11	53	21.8854	19.9318	22.9613	21.7382	24.7812	23.3582	21.0651	19.6941	0	-0.510892	39.6828	6.29943	0.0049587	145.152
2014	3e-06	11	54	19.0131	19.9318	20.8779	21.7382	21.8474	23.3582	19.2867	19.6941	0	0.100171	47.7549	6.91049	3e-06	108.097
2014	0.15278	11	55	25.3954	19.9318	26.9658	21.7382	26.3982	23.3582	25.5896	19.6941	1	2.3378	83.688	9.14812	0.142176	51.2465
2014	0	11	56	21.7078	19.9318	22.1313	21.7382	23.7067	23.3582	21.2567	19.6941	0	-0.349278	41.7451	6.46104	0	144.914
2014	1e-06	11	57	23.2461	19.9318	23.251	21.7382	24.7775	23.3582	21.8814	19.6941	0	0.122493	48.0639	6.93281	1e-06	56.5348
2014	8e-06	11	58	20.3683	19.9318	20.6834	21.7382	22.8952	23.3582	18.4106	19.6941	0	-1.41934	29.0626	5.39098	8e-06	176.725
2014	0.103658	11	59	23.9387	19.9318	25.3088	21.7382	25.6689	23.3582	23.2928	19.6941	1	0.446021	52.6545	7.25634	0.0986301	55.9424
2014	0.009606	11	60	23.8816	19.9318	25.8897	21.7382	27.5154	23.3582	23.947	19.6941	0	0.498468	53.4184	7.30879	0.0095602	96.2758
2014	0.104046	11	61	25.7808	19.9318	26.5175	21.7382	28.3435	23.3582	24.2664	19.6941	1	0.273427	50.1795	7.08375	0.0989816	92.5197
2014	0.000206	11	62	25.6167	19.9318	25.746	21.7382	26.2781	23.3582	25.1869	19.6941	0	2.04218	78.3668	8.8525	0.000206	22.2005
2014	1e-06	11	63	22.1787	19.9318	22.3046	21.7382	23.6001	23.3582	20.4577	19.6941	0	1.42069	67.7495	8.23101	1e-06	40.2892
2014	0.075153	11	64	24.3115	19.9318	24.8698	21.7382	26.4584	23.3582	22.5231	19.6941	0	1.24484	64.8855	8.05516	0.072463	50.5465
2014	0.314256	11	65	25.4621	19.9318	26.9668	21.7382	28.4007	23.3582	23.5584	19.6941	1	0.319537	50.8349	7.12986	0.273271	45.5579
2014	0.000384	11	66	21.8058	19.9318	21.0939	21.7382	23.355	23.3582	20.1822	19.6941	0	0.106847	47.8472	6.91717	0.0003839	69.8868
2014	0.000831	11	67	22.6889	19.9318	22.8498	21.7382	24.3159	23.3582	21.5019	19.6941	0	1.15651	63.4703	7.96683	0.0008307	91.2592
2014	2.18102	11	68	25.8219	19.9318	27.2732	21.7382	29.2101	23.3582	23.7065	19.6941	1	2.32829	83.5142	9.13861	1.1572	30.5421
2014	1.5e-05	11	69	22.6695	19.9318	25.0936	21.7382	26.1233	23.3582	22.7123	19.6941	0	0.2161	49.3706	7.02642	1.5e-05	114.225
2014	0.000474	11	70	22.3375	19.9318	22.5509	21.7382	24.8415	23.3582	20.526	19.6941	0	0.0420799	46.9554	6.8524	0.0004739	131.104
2014	0.000787	11	71	20.6187	19.9318	21.5904	21.7382	22.7339	23.3582	19.6533	19.6941	0	-1.07349	32.9113	5.73683	0.0007867	140.675
2014	0.000177	11	72	22.0611	19.9318	22.8237	21.7382	23.5388	23.3582	21.3403	19.6941	0	-0.235067	43.234	6.57525	0.000177	154.027
2014	0.647102	11	73	25.4409	19.9318	27.1423	21.7382	28.026	23.3582	22.9504	19.6941	1	0.620124	55.2115	7.43044	0.499017	27.9962
2014	0	11	74	22.5588	19.9318	25.3752	21.7382	25.8148	23.3582	20.0013	19.6941	0	0.385916	51.7858	7.19624	0	91.7436
2014	0	11	75	20.4547	19.9318	21.91	21.7382	23.3087	23.3582	20.5813	19.6941	0	0.369013	51.5428	7.17933	0	164.407
2014	0.025291	11	76	23.4146	19.9318	22.1343	21.7382	24.5973	23.3582	21.775	19.6941	0	-0.999234	33.7687	5.81109	0.0249765	155.457
2014	0	11	77	19.3196	19.9318	19.9122	21.7382	21.8688	23.3582	20.0339	19.6941	0	0.309321	50.6893	7.11964	0	157.656
2014	0	11	78	18.1875	19.9318	23.6834	21.7382	24.4403	23.3582	0	19.6941	0	-1.23178	31.1202	5.57854	0	199.456
2014	0	11	79	22.4469	19.9318	23.1329	21.7382	25.0972	23.3582	20.6108	19.6941	0	0.382146	51.7316	7.19247	0	96.5072
2014	9.4e-05	11	80	17.2126	19.9318	20.5905	21.7382	21.6395	23.3582	18.3637	19.6941	0	-0.14938	44.3681	6.66094	9.4e-05	122.557
2014	0.000455	11	81	22.7791	19.9318	24.0292	21.7382	24.6054	23.3582	19.6919	19.6941	0	0.337821	51.0959	7.14814	0.0004549	26.4986
2014	0.11997	11	82	25.3684	19.9318	24.0375	21.7382	24.9145	23.3582	23.6607	19.6941	1	2.53876	87.4053	9.34908	0.113302	39.0879
2014	1e-06	11	83	22.4175	19.9318	23.3454	21.7382	24.1695	23.3582	20.7635	19.6941	0	0.551292	54.1933	7.36161	1e-06	30.844
2014	0.00076	11	84	23.5105	19.9318	23.7178	21.7382	25.4245	23.3582	21.9833	19.6941	0	-0.11517	44.825	6.69515	0.0007597	111.363
2014	0.000661	11	85	20.8562	19.9318	21.3202	21.7382	22.9756	23.3582	19.6594	19.6941	0	-0.696277	37.3815	6.11404	0.0006608	115.332
2014	2e-06	11	86	20.9923	19.9318	21.5083	21.7382	23.2508	23.3582	20.1349	19.6941	0	-0.49567	39.8748	6.31465	2e-06	156.243
2014	0.001183	11	87	23.7764	19.9318	26.7088	21.7382	27.9045	23.3582	24.1376	19.6941	0	0.187025	48.9628	6.99735	0.0011823	126.277
2014	0.000336	11	88	21.2712	19.9318	22.0281	21.7382	23.1536	23.3582	17.9244	19.6941	0	0.505616	53.5229	7.31594	0.0003359	94.2849
2014	0	11	89	19.9388	19.9318	21.7455	21.7382	23.3881	23.3582	18.7855	19.6941	0	-0.704178	37.285	6.10614	0	154.599
2014	4.2e-05	11	90	23.3156	19.9318	21.9343	21.7382	23.1483	23.3582	18.8646	19.6941	0	1.47141	68.587	8.28173	4.2e-05	40.6339
2014	4e-06	11	91	21.8637	19.9318	23.0285	21.7382	24.9045	23.3582	21.5003	19.6941	0	-0.700922	37.3247	6.1094	4e-06	161.842
2014	0.000738	11	92	20.224	19.9318	22.4227	21.7382	23.2269	23.3582	19.6379	19.6941	0	-0.919056	34.707	5.89126	0.0007377	91.496
2014	0	11	93	20.4015	19.9318	22.0884	21.7382	23.5977	23.3582	22.3325	19.6941	0	-0.727254	37.0037	6.08307	0	156.016
2014	0.00021	11	94	21.7894	19.9318	21.8527	21.7382	23.273	23.3582	19.937	19.6941	0	0.598714	54.8938	7.40903	0.00021	41.4125
2014	0	11	95	18.5105	19.9318	21.1503	21.7382	22.523	23.3582	20.2093	19.6941	0	-0.00539554	46.307	6.80492	0	132.829
2014	0.005045	11	96	24.4623	19.9318	26.0583	21.7382	26.5465	23.3582	23.086	19.6941	0	1.40926	67.5615	8.21958	0.0050323	63.2159
2014	1.6e-05	11	97	20.7229	19.9318	22.0653	21.7382	23.2374	23.3582	19.9149	19.6941	0	0.910214	59.6067	7.72053	1.6e-05	62.4405
2014	3e-06	11	98	21.4121	19.9318	25.1372	21.7382	27.0663	23.3582	22.2695	19.6941	0	-0.615455	38.3764	6.19487	3e-06	167.312
2014	0	11	99	20.9005	19.9318	22.1464	21.7382	23.1982	23.3582	20.6001	19.6941	0	0.114359	47.9512	6.92468	0	163.88
2014	2.48472	11	100	25.7747	19.9318	27.0706	21.7382	27.5156	23.3582	25.4908	19.6941	1	2.34254	83.7749	9.15286	1.24839	24.7396
2014	0.005076	11	101	24.6226	19.9318	25.6919	21.7382	26.9347	23.3582	21.8995	19.6941	0	2.11893	79.7315	8.92925	0.0050632	38.2614
2014	0	11	102	21.0515	19.9318	20.7453	21.7382	23.7191	23.3582	17.23	19.6941	0	-0.550703	39.1828	6.25962	0	140.873
2014	0.078992	11	103	23.4043	19.9318	24.46	21.7382	26.0262	23.3582	21.9016	19.6941	0	2.63177	89.153	9.44209	0.0760273	41.7071
2014	0	11	104	21.8644	19.9318	24.7042	21.7382	25.1187	23.3582	20.9751	19.6941	0	1.79985	74.135	8.61017	0	88.6372
2014	0.00036	11	105	22.484	19.9318	23.9332	21.7382	26.2219	23.3582	21.3583	19.6941	0	-0.504735	39.7604	6.30558	0.0003599	153.995
2014	0.001099	11	106	23.1602	19.9318	23.5471	21.7382	24.6337	23.3582	22.3296	19.6941	0	1.22842	64.6213	8.03874	0.0010984	83.6618
2014	0.000418	11	107	22.4562	19.9318	24.4004	21.7382	26.0255	23.3582	22.0919	19.6941	0	-0.605192	38.5036	6.20513	0.0004179	97.7005
2014	0.000167	11	108	23.9619	19.9318	24.6318	21.7382	26.4186	23.3582	22.4706	19.6941	0	0.18541	48.9402	6.99573	0.000167	112.215
2014	3e-06	11	109	24.6094	19.9318	26.0734	21.7382	27.0248	23.3582	23.7077	19.6941	0	0.248122	49.8216	7.05844	3e-06	41.4973
2014	0.01959	11	110	24.1446	19.9318	24.8636	21.7382	26.1596	23.3582	23.212	19.6941	0	1.09235	62.4522	7.90267	0.0194006	32.3999
2014	0	11	111	20.7135	19.9318	23.2781	21.7382	24.419	23.3582	20.1249	19.6941	0	-1.09699	32.6421	5.71333	0	120.848
2014	1e-06	11	112	23.3279	19.9318	25.5651	21.7382	26.0522	23.3582	20.7629	19.6941	0	2.5784	88.1481	9.38872	1e-06	84.5145
2014	3e-06	11	113	23.753	19.9318	24.853	21.7382	26.0197	23.3582	22.0763	19.6941	0	-0.506407	39.7393	6.30391	3e-06	205.271
2014	0.176923	11	114	24.909	19.9318	26.9315	21.7382	28.3534	23.3582	23.8157	19.6941	1	-0.519403	39.5756	6.29092	0.162903	138.026
2014	0	11	115	20.1944	19.9318	20.399	21.7382	22.8371	23.3582	19.5673	19.6941	0	1.30346	65.8334	8.11378	0	95.2007
2014	8e-06	11	116	23.2503	19.9318	26.5594	21.7382	27.3518	23.3582	22.8042	19.6941	0	1.59269	70.6106	8.40301	8e-06	112.213
2014	0.043008	11	117	21.0028	19.9318	21.8161	21.7382	23.7088	23.3582	19.8147	19.6941	0	-0.186694	43.8724	6.62363	0.0421088	86.5055
2014	0.248729	11	118	25.7588	19.9318	26.8339	21.7382	26.4754	23.3582	24.953	19.6941	1	2.71587	90.7483	9.52619	0.222126	70.9255
2014	0.000462	11	119	19.1363	19.9318	20.9846	21.7382	22.3357	23.3582	19.7427	19.6941	0	0.0250804	46.7227	6.8354	0.0004619	142.488
2014	0.005056	11	120	21.5673	19.9318	22.1806	21.7382	23.8409	23.3582	20.0426	19.6941	0	-0.510948	39.6821	6.29937	0.0050433	116.522
2014	6e-06	11	121	19.1272	19.9318	21.4882	21.7382	22.3797	23.3582	0	19.6941	0	-0.552994	39.1541	6.25733	6e-06	107.868
2014	1e-06	11	122	22.9362	19.9318	25.1438	21.7382	25.3401	23.3582	0	19.6941	0	0.339252	51.1164	7.14957	1e-06	42.2796
2014	1e-06	11	123	22.7467	19.9318	24.1406	21.7382	24.6339	23.3582	20.7425	19.6941	0	0.785679	57.6992	7.596	1e-06	24.1003
2014	1.36665	11	124	25.0646	19.9318	25.9147	21.7382	27.0897	23.3582	0	19.6941	1	2.11856	79.7249	8.92888	0.861474	31.5993
2014	2e-05	11	125	18.2965	19.9318	21.3383	21.7382	22.2099	23.3582	17.0652	19.6941	0	0.54947	54.1665	7.35979	2e-05	133.879
2014	6.9e-05	11	126	20.542	19.9318	20.1053	21.7382	21.0182	23.3582	18.5009	19.6941	0	0.66058	55.8143	7.4709	6.9e-05	56.7218
2014	0.012593	11	127	24.6734	19.9318	26.1466	21.7382	26.7329	23.3582	22.3278	19.6941	0	-0.272916	42.7377	6.5374	0.0125144	106.812
2014	0	11	128	19.5505	19.9318	20.0823	21.7382	22.9329	23.3582	19.6042	19.6941	0	0.196695	0	0	0	181.195
2014	0	11	129	18.1211	19.9318	16.5552	21.7382	21.093	23.3582	17.3391	19.6941	0	-0.714381	37.1605	6.09594	0	205.271
2014	3.5e-05	11	130	21.0338	19.9318	23.429	21.7382	24.0417	23.3582	20.3099	19.6941	0	-0.139344	44.5019	6.67098	3.5e-05	81.1493
2014	3.7e-05	11	131	22.278	19.9318	23.5471	21.7382	24.5868	23.3582	20.7477	19.6941	0	-0.213702	43.5154	6.59662	3.7e-05	95.7504
2014	0.027787	11	132	24.8551	19.9318	25.8783	21.7382	27.5629	23.3582	23.3138	19.6941	0	0.206841	49.2405	7.01716	0.0274079	117.593
2014	4e-06	11	133	21.9459	19.9318	22.3643	21.7382	24.6346	23.3582	21.0712	19.6941	0	-0.166109	44.1455	6.64421	4e-06	134.923
2014	3.6e-05	11	134	21.5028	19.9318	21.7257	21.7382	24.1998	23.3582	20.7802	19.6941	0	-0.596636	38.6099	6.21368	3.6e-05	139.331
2014	0.02485	11	135	23.4235	19.9318	24.6463	21.7382	25.6174	23.3582	20.5572	19.6941	0	-0.906101	34.8598	5.90422	0.0245463	129.842
2014	0.004989	11	136	22.2531	19.9318	23.3456	21.7382	24.7705	23.3582	22.0663	19.6941	0	0.669292	55.9446	7.47961	0.0049766	33.757
2014	23.1649	11	137	27.3314	19.9318	28.123	21.7382	30.4945	23.3582	26.2521	19.6941	1	1.77782	73.7561	8.58814	3.1849	21.6851
2014	1e-06	11	138	21.4794	19.9318	25.0364	21.7382	26.9019	23.3582	20.8499	19.6941	0	-1.76568	25.4484	5.04465	1e-06	197.231
2014	0.00071	11	139	23.1184	19.9318	25.7354	21.7382	25.9501	23.3582	22.9425	19.6941	0	-0.541563	39.2973	6.26876	0.0007097	121.338
2014	0	11	140	21.2578	19.9318	22.7676	21.7382	24.4893	23.3582	0	19.6941	0	-1.03428	33.3626	5.77604	0	202.507
2014	0.056731	11	141	23.5464	19.9318	25.2611	21.7382	26.5838	23.3582	22.4797	19.6941	0	2.05274	78.5538	8.86306	0.0551802	73.6567
2014	1e-06	11	142	20.5618	19.9318	23.0476	21.7382	24.0247	23.3582	21.1339	19.6941	0	0.472059	53.033	7.28238	1e-06	130.51
2014	2e-06	11	143	19.7106	19.9318	22.0267	21.7382	23.6934	23.3582	19.9742	19.6941	0	-0.404511	41.0344	6.40581	2e-06	182.125
2014	0	12	1	21.2429	21.8652	24.8037	24.1219	25.7049	25.8759	22.0201	21.6551	0	-0.225522	24.9024	4.99023	0	49.965
2014	0	12	2	21.6365	21.8652	20.9383	24.1219	23.3056	25.8759	20.863	21.6551	0	0.27677	30.1678	5.49252	0	41.208
2014	0.000175	12	3	23.3182	21.8652	24.9492	24.1219	26.9892	25.8759	22.3457	21.6551	0	-0.273262	24.4282	4.94249	0.000175	28.803
2014	0.001841	12	4	21.2058	21.8652	21.2528	24.1219	23.1751	25.8759	19.8233	21.6551	0	0.993444	38.5541	6.20919	0.0018393	35.3258
2014	0.000215	12	5	24.7576	21.8652	26.2067	24.1219	28.0146	25.8759	24.8695	21.6551	0	2.71713	62.9306	7.93288	0.000215	135.211
2014	1e-06	12	6	24.9519	21.8652	25.8441	24.1219	26.8146	25.8759	21.261	21.6551	0	2.87582	65.4734	8.09156	1e-06	134.453
2014	1.9e-05	12	7	22.1812	21.8652	24.0647	24.1219	25.044	25.8759	22.2118	21.6551	0	1.10333	39.9308	6.31908	1.9e-05	50.004
2014	0	12	8	18.0958	21.8652	18.6968	24.1219	21.7187	25.8759	18.2191	21.6551	0	-0.30454	24.12	4.91121	0	75.4571
2014	4e-06	12	9	25.5548	21.8652	26.4629	24.1219	27.0049	25.8759	0	21.6551	0	2.6355	61.6421	7.85125	4e-06	117.278
2014	0	12	10	19.9877	21.8652	21.6655	24.1219	23.3099	25.8759	19.8212	21.6551	0	0.540993	33.1401	5.75674	0	117.278
2014	0	12	11	19.9318	21.8652	21.7382	24.1219	23.3582	25.8759	19.6941	21.6551	0	0.797285	36.1566	6.01304	0	126.475
2014	1e-06	12	13	22.9232	21.8652	24.0516	24.1219	24.7643	25.8759	20.8127	21.6551	0	0.43522	31.9335	5.65097	1e-06	62.1221
2014	3.4e-05	12	14	22.8717	21.8652	23.8802	24.1219	24.2314	25.8759	21.1411	21.6551	0	2.15517	54.3304	7.37092	3.4e-05	71.8523
2014	0	12	15	21.2323	21.8652	22.2587	24.1219	23.6442	25.8759	20.1161	21.6551	0	-0.138721	25.7762	5.07703	0	31.1182
2014	0.000693	12	16	20.0187	21.8652	20.1934	24.1219	21.2318	25.8759	18.765	21.6551	0	0.497822	0	0	0.0006928	26.3431
2014	1e-06	12	17	20.8988	21.8652	23.2735	24.1219	24.2197	25.8759	20.3025	21.6551	0	0.566386	33.4331	5.78214	1e-06	38.1346
2014	9e-06	12	18	24.4113	21.8652	26.1353	24.1219	28.5296	25.8759	25.1974	21.6551	0	0.931989	37.7947	6.14774	9e-06	27.333
2014	0	12	19	21.0437	21.8652	20.6888	24.1219	22.2701	25.8759	20.4405	21.6551	0	1.90448	50.6977	7.12023	0	97.6574
2014	0.000248	12	20	20.1377	21.8652	23.1312	24.1219	23.5622	25.8759	20.1574	21.6551	0	1.79689	49.1771	7.01264	0.000248	107.953
2014	0	12	21	18.6396	21.8652	20.0972	24.1219	21.3688	25.8759	16.974	21.6551	0	1.50493	45.1676	6.72068	0	94.0506
2014	0	12	22	20.7077	21.8652	22.8653	24.1219	23.5114	25.8759	20.06	21.6551	0	1.45309	44.4735	6.66884	0	91.3255
2014	7.2e-05	12	23	25.2541	21.8652	26.898	24.1219	28.2208	25.8759	24.8849	21.6551	0	2.96053	66.8516	8.17628	7.2e-05	138.143
2014	0.002242	12	24	25.5193	21.8652	26.5202	24.1219	27.2874	25.8759	23.7679	21.6551	0	3.37098	73.7319	8.58673	0.0022395	147.608
2014	0	12	25	23.0917	21.8652	25.0416	24.1219	26.286	25.8759	23.8903	21.6551	0	1.22771	41.5182	6.44346	0	97.3365
2014	1.3e-05	12	26	26.113	21.8652	28.4392	24.1219	29.9801	25.8759	26.3146	21.6551	0	1.33608	42.9265	6.55183	1.3e-05	59.4476
2014	0	12	27	20.6225	21.8652	23.287	24.1219	24.2889	25.8759	19.9008	21.6551	0	0.109691	28.3603	5.32544	0	24.6912
2014	0	12	28	21.4318	21.8652	22.6059	24.1219	24.2783	25.8759	20.4029	21.6551	0	0.54892	33.2314	5.76467	0	59.1639
2014	1e-06	12	29	20.2796	21.8652	22.9056	24.1219	23.3762	25.8759	21.7836	21.6551	0	0	0	0	1e-06	68.8377
2014	1e-06	12	30	22.6912	21.8652	24.7645	24.1219	26.6664	25.8759	23.5063	21.6551	0	0.618256	34.0356	5.83401	1e-06	40.3791
2014	0	12	31	20.2595	21.8652	19.3951	24.1219	21.3438	25.8759	19.0117	21.6551	0	0.415673	31.7129	5.63142	0	82.8611
2014	0.002489	12	32	22.6842	21.8652	22.9699	24.1219	24.6468	25.8759	21.8995	21.6551	0	1.23904	41.6643	6.45479	0.0024859	83.9909
2014	0.007916	12	33	23.1843	21.8652	21.9903	24.1219	23.8643	25.8759	24.6695	21.6551	0	1.77348	48.8493	6.98923	0.0078848	95.8188
2014	8e-06	12	34	23.945	21.8652	25.7112	24.1219	26.0599	25.8759	22.8137	21.6551	0	1.21175	41.3127	6.4275	8e-06	105.72
2014	0.0003	12	35	26.438	21.8652	28.0165	24.1219	28.9879	25.8759	23.6931	21.6551	0	2.94724	66.6344	8.16299	0.0003	130.816
2014	7e-06	12	36	25.0195	21.8652	25.5061	24.1219	26.5897	25.8759	22.6069	21.6551	0	2.4032	58.0483	7.61894	7e-06	142.224
2014	0.00119	12	37	22.6768	21.8652	23.0157	24.1219	24.9306	25.8759	21.5926	21.6551	0	0.347198	30.9464	5.56295	0.0011893	35.5959
2014	0	12	38	21.9912	21.8652	24.8182	24.1219	26.0883	25.8759	21.1302	21.6551	0	-0.432598	22.8785	4.78315	0	48.0934
2014	0.000293	12	39	21.5787	21.8652	24.0038	24.1219	25.3455	25.8759	20.465	21.6551	0	0.944135	37.9442	6.15988	0.000293	20.7288
2014	0	12	40	23.8096	21.8652	23.9528	24.1219	26.4453	25.8759	22.252	21.6551	0	0.621477	34.0732	5.83723	0	52.2008
2014	1.6e-05	12	41	25.6471	21.8652	26.4962	24.1219	27.9454	25.8759	24.2181	21.6551	0	1.36797	43.3454	6.58372	1.6e-05	98.4136
2014	1e-06	12	42	22.6903	21.8652	23.4072	24.1219	24.0107	25.8759	21.3008	21.6551	0	2.19883	54.976	7.41458	1e-06	119.789
2014	0	12	43	21.8109	21.8652	21.9524	24.1219	24.7417	25.8759	21.3412	21.6551	0	0.878835	37.144	6.09458	0	42.1199
2014	5.8e-05	12	44	23.9861	21.8652	25.0467	24.1219	26.3382	25.8759	23.571	21.6551	0	3.6332	78.3038	8.84895	5.8e-05	144.119
2014	0.000113	12	45	26.3326	21.8652	27.0872	24.1219	28.6791	25.8759	22.482	21.6551	0	3.07121	68.6737	8.28696	0.000113	117.049
2014	0	12	46	18.7952	21.8652	22.8384	24.1219	23.6249	25.8759	20.9568	21.6551	0	-0.00026271	27.2013	5.21549	0	49.3468
2014	0.004199	12	47	26.6961	21.8652	26.8985	24.1219	28.7507	25.8759	24.7989	21.6551	0	3.24024	71.5038	8.45599	0.0041902	125.475
2014	1e-06	12	48	21.8363	21.8652	22.1083	24.1219	23.5927	25.8759	21.3313	21.6551	0	0.106294	28.3241	5.32204	1e-06	76.6885
2014	0.000554	12	49	21.4385	21.8652	23.3047	24.1219	24.7059	25.8759	21.9362	21.6551	0	1.27725	42.159	6.493	0.0005538	41.0342
2014	0	12	50	17.9705	21.8652	21.449	24.1219	22.8956	25.8759	0	21.6551	0	-0.386149	23.325	4.8296	0	46.783
2014	0	12	51	18.7922	21.8652	18.6347	24.1219	20.9298	25.8759	16.9516	21.6551	0	1.58263	46.2179	6.79838	0	34.6803
2014	1e-06	12	52	24.4435	21.8652	24.295	24.1219	26.1914	25.8759	21.7155	21.6551	0	1.09224	39.7907	6.30799	1e-06	65.6648
2014	1e-06	12	53	21.8854	21.8652	22.9613	24.1219	24.7812	25.8759	21.0651	21.6551	0	0.286394	30.2736	5.50214	1e-06	33.8365
2014	0	12	54	19.0131	21.8652	20.8779	24.1219	21.8474	25.8759	19.2867	21.6551	0	0.897457	37.3713	6.11321	0	17.7794
2014	0.000238	12	55	25.3954	21.8652	26.9658	24.1219	26.3982	25.8759	25.5896	21.6551	0	3.13508	69.7364	8.35083	0.000238	119.479
2014	3.2e-05	12	56	21.7078	21.8652	22.1313	24.1219	23.7067	25.8759	21.2567	21.6551	0	0.448007	32.0781	5.66376	3.2e-05	32.1232
2014	1e-06	12	57	23.2461	21.8652	23.251	24.1219	24.7775	25.8759	21.8814	21.6551	0	0.919778	37.6447	6.13553	1e-06	74.893
2014	0	12	58	20.3683	21.8652	20.6834	24.1219	22.8952	25.8759	18.4106	21.6551	0	-0.622058	21.102	4.59369	0	63.1512
2014	2e-06	12	59	23.9387	21.8652	25.3088	24.1219	25.6689	25.8759	23.2928	21.6551	0	1.24331	41.7194	6.45906	2e-06	79.1099
2014	1e-06	12	60	23.8816	21.8652	25.8897	24.1219	27.5154	25.8759	23.947	21.6551	0	1.29575	42.3997	6.5115	1e-06	36.8484
2014	0.001955	12	61	25.7808	21.8652	26.5175	24.1219	28.3435	25.8759	24.2664	21.6551	0	1.07071	39.5196	6.28646	0.0019531	38.3927
2014	7e-05	12	62	25.6167	21.8652	25.746	24.1219	26.2781	25.8759	25.1869	21.6551	0	2.83947	64.8865	8.05522	7e-05	128.264
2014	1e-06	12	63	22.1787	21.8652	22.3046	24.1219	23.6001	25.8759	20.4577	21.6551	0	2.21797	55.2603	7.43372	1e-06	140.522
2014	1.6e-05	12	64	24.3115	21.8652	24.8698	24.1219	26.4584	25.8759	22.5231	21.6551	0	2.04212	52.6767	7.25787	1.6e-05	100.094
2014	0.000127	12	65	25.4621	21.8652	26.9668	24.1219	28.4007	25.8759	23.5584	21.6551	0	1.11682	40.1015	6.33257	0.000127	76.5292
2014	0.000421	12	66	21.8058	21.8652	21.0939	24.1219	23.355	25.8759	20.1822	21.6551	0	0.904132	37.453	6.11988	0.0004209	58.411
2014	1e-06	12	67	22.6889	21.8652	22.8498	24.1219	24.3159	25.8759	21.5019	21.6551	0	1.95379	51.4023	7.16954	1e-06	51.3533
2014	0.000361	12	68	25.8219	21.8652	27.2732	24.1219	29.2101	25.8759	23.7065	21.6551	0	3.12558	69.5777	8.34133	0.0003609	126.039
2014	1.4e-05	12	69	22.6695	21.8652	25.0936	24.1219	26.1233	25.8759	22.7123	21.6551	0	1.01339	38.8021	6.22914	1.4e-05	49.0599
2014	0.003798	12	70	22.3375	21.8652	22.5509	24.1219	24.8415	25.8759	20.526	21.6551	0	0.839365	36.6644	6.05511	0.0037908	30.9812
2014	1e-06	12	71	20.6187	21.8652	21.5904	24.1219	22.7339	25.8759	19.6533	21.6551	0	-0.276201	24.3991	4.93955	1e-06	33.814
2014	0	12	72	22.0611	21.8652	22.8237	24.1219	23.5388	25.8759	21.3403	21.6551	0	0.562218	33.3849	5.77797	0	50.8867
2014	9e-06	12	73	25.4409	21.8652	27.1423	24.1219	28.026	25.8759	22.9504	21.6551	0	1.41741	43.9988	6.63316	9e-06	105.296
2014	0	12	74	22.5588	21.8652	25.3752	24.1219	25.8148	25.8759	20.0013	21.6551	0	1.1832	40.9466	6.39895	0	54.2176
2014	0	12	75	20.4547	21.8652	21.91	24.1219	23.3087	25.8759	20.5813	21.6551	0	1.1663	40.7305	6.38205	0	66.7276
2014	1.6e-05	12	76	23.4146	21.8652	22.1343	24.1219	24.5973	25.8759	21.775	21.6551	0	-0.201949	25.1382	5.0138	1.6e-05	46.1572
2014	0	12	77	19.3196	21.8652	19.9122	24.1219	21.8688	25.8759	20.0339	21.6551	0	1.10661	39.9722	6.32236	0	45.751
2014	0	12	78	18.1875	21.8652	23.6834	24.1219	24.4403	25.8759	0	21.6551	0	-0.434491	22.8604	4.78126	0	84.3959
2014	0.045188	12	79	22.4469	21.8652	23.1329	24.1219	25.0972	25.8759	20.6108	21.6551	0	1.17943	40.8983	6.39518	0.0441968	33.9
2014	0	12	80	17.2126	21.8652	20.5905	24.1219	21.6395	25.8759	18.3637	21.6551	0	0.647905	34.3824	5.86365	0	25.329
2014	1e-06	12	81	22.7791	21.8652	24.0292	24.1219	24.6054	25.8759	19.6919	21.6551	0	1.13511	40.3334	6.35086	1e-06	104.328
2014	1.7e-05	12	82	25.3684	21.8652	24.0375	24.1219	24.9145	25.8759	23.6607	21.6551	0	3.33605	73.1332	8.5518	1.7e-05	145.807
2014	4e-06	12	83	22.4175	21.8652	23.3454	24.1219	24.1695	25.8759	20.7635	21.6551	0	1.34858	43.0904	6.56433	4e-06	97.324
2014	0.000528	12	84	23.5105	21.8652	23.7178	24.1219	25.4245	25.8759	21.9833	21.6551	0	0.682116	34.7848	5.89787	0.0005279	30.0215
2014	0	12	85	20.8562	21.8652	21.3202	24.1219	22.9756	25.8759	19.6594	21.6551	0	0.101009	28.2679	5.31676	0	22.9873
2014	0	12	86	20.9923	21.8652	21.5083	24.1219	23.2508	25.8759	20.1349	21.6551	0	0.301615	30.4413	5.51736	0	43.8469
2014	0.000133	12	87	23.7764	21.8652	26.7088	24.1219	27.9045	25.8759	24.1376	21.6551	0	0.984311	38.4407	6.20006	0.000133	34.4182
2014	0	12	88	21.2712	21.8652	22.0281	24.1219	23.1536	25.8759	17.9244	21.6551	0	1.3029	42.4928	6.51865	0	41.2274
2014	0	12	89	19.9388	21.8652	21.7455	24.1219	23.3881	25.8759	18.7855	21.6551	0	0.0931076	28.184	5.30886	0	43.126
2014	0	12	90	23.3156	21.8652	21.9343	24.1219	23.1483	25.8759	18.8646	21.6551	0	2.26869	56.0169	7.48444	0	102.53
2014	0	12	91	21.8637	21.8652	23.0285	24.1219	24.9045	25.8759	21.5003	21.6551	0	0.0963633	28.2185	5.31211	0	47.2337
2014	0	12	92	20.224	21.8652	22.4227	24.1219	23.2269	25.8759	19.6379	21.6551	0	-0.121771	25.9486	5.09398	0	48.2437
2014	0	12	93	20.4015	21.8652	22.0884	24.1219	23.5977	25.8759	22.3325	21.6551	0	0.0700316	27.9395	5.28578	0	39.8775
2014	0	12	94	21.7894	21.8652	21.8527	24.1219	23.273	25.8759	19.937	21.6551	0	1.396	43.7152	6.61175	0	94.4992
2014	0	12	95	18.5105	21.8652	21.1503	24.1219	22.523	25.8759	20.2093	21.6551	0	0.79189	36.0917	6.00764	0	31.2091
2014	3.1e-05	12	96	24.4623	21.8652	26.0583	24.1219	26.5465	25.8759	23.086	21.6551	0	2.20654	55.0904	7.42229	3.1e-05	76.8173
2014	0	12	97	20.7229	21.8652	22.0653	24.1219	23.2374	25.8759	19.9149	21.6551	0	1.7075	47.9314	6.92325	0	62.283
2014	0.000207	12	98	21.4121	21.8652	25.1372	24.1219	27.0663	25.8759	22.2695	21.6551	0	0.18183	29.1339	5.39758	0.000207	54.4782
2014	1.2e-05	12	99	20.9005	21.8652	22.1464	24.1219	23.1982	25.8759	20.6001	21.6551	0	0.911645	37.545	6.12739	1.2e-05	50.1405
2014	0.000185	12	100	25.7747	21.8652	27.0706	24.1219	27.5156	25.8759	25.4908	21.6551	0	3.13983	69.8157	8.35558	0.000185	138.851
2014	1e-05	12	101	24.6226	21.8652	25.6919	24.1219	26.9347	25.8759	21.8995	21.6551	0	2.91622	66.1288	8.13196	1e-05	148.187
2014	0	12	102	21.0515	21.8652	20.7453	24.1219	23.7191	25.8759	17.23	21.6551	0	0.246582	29.8371	5.46233	0	31.604
2014	9e-06	12	103	23.4043	21.8652	24.46	24.1219	26.0262	25.8759	21.9016	21.6551	0	3.42905	74.7326	8.6448	9e-06	149.376
2014	0	12	104	21.8644	21.8652	24.7042	24.1219	25.1187	25.8759	20.9751	21.6551	0	2.59713	61.0411	7.81288	0	79.0549
2014	0.001173	12	105	22.484	21.8652	23.9332	24.1219	26.2219	25.8759	21.3583	21.6551	0	0.29255	30.3414	5.5083	0.0011723	45.7554
2014	1.3e-05	12	106	23.1602	21.8652	23.5471	24.1219	24.6337	25.8759	22.3296	21.6551	0	2.0257	52.4387	7.24145	1.3e-05	54.5507
2014	5e-06	12	107	22.4562	21.8652	24.4004	24.1219	26.0255	25.8759	22.0919	21.6551	0	0.192093	29.2448	5.40784	5e-06	39.4737
2014	0.000674	12	108	23.9619	21.8652	24.6318	24.1219	26.4186	25.8759	22.4706	21.6551	0	0.982695	38.4207	6.19844	0.0006738	36.9348
2014	5e-06	12	109	24.6094	21.8652	26.0734	24.1219	27.0248	25.8759	23.7077	21.6551	0	1.04541	39.2021	6.26116	5e-06	83.9092
2014	0	12	110	24.1446	21.8652	24.8636	24.1219	26.1596	25.8759	23.212	21.6551	0	1.88963	50.4865	7.10538	0	115.335
2014	3e-06	12	111	20.7135	21.8652	23.2781	24.1219	24.419	25.8759	20.1249	21.6551	0	-0.299706	24.1675	4.91604	3e-06	30.6425
2014	4.9e-05	12	112	23.3279	21.8652	25.5651	24.1219	26.0522	25.8759	20.7629	21.6551	0	3.37568	73.8127	8.59143	4.9e-05	96.9096
2014	5e-06	12	113	23.753	21.8652	24.853	24.1219	26.0197	25.8759	22.0763	21.6551	0	0.290879	30.3229	5.50663	5e-06	90.3381
2014	7e-06	12	114	24.909	21.8652	26.9315	24.1219	28.3534	25.8759	23.8157	21.6551	0	0.277882	30.18	5.49363	7e-06	41.8819
2014	0	12	115	20.1944	21.8652	20.399	24.1219	22.8371	25.8759	19.5673	21.6551	0	2.10075	53.5311	7.31649	0	59.8931
2014	0.000997	12	116	23.2503	21.8652	26.5594	24.1219	27.3518	25.8759	22.8042	21.6551	0	2.38997	57.847	7.60572	0.0009965	65.452
2014	0	12	117	21.0028	21.8652	21.8161	24.1219	23.7088	25.8759	19.8147	21.6551	0	0.610591	33.9462	5.82634	0	34.852
2014	0.002217	12	118	25.7588	21.8652	26.8339	24.1219	26.4754	25.8759	24.953	21.6551	0	3.51316	76.1938	8.72891	0.0022145	144.292
2014	0	12	119	19.1363	21.8652	20.9846	24.1219	22.3357	25.8759	19.7427	21.6551	0	0.822366	36.4588	6.03812	0	36.4219
2014	0	12	120	21.5673	21.8652	22.1806	24.1219	23.8409	25.8759	20.0426	21.6551	0	0.286337	30.273	5.50209	0	22.7025
2014	7.9e-05	12	121	19.1272	21.8652	21.4882	24.1219	22.3797	25.8759	0	21.6551	0	0.244292	29.812	5.46004	7.9e-05	35.5896
2014	0.00025	12	122	22.9362	21.8652	25.1438	24.1219	25.3401	25.8759	0	21.6551	0	1.13654	40.3515	6.35229	0.00025	85.977
2014	1e-06	12	123	22.7467	21.8652	24.1406	24.1219	24.6339	25.8759	20.7425	21.6551	0	1.58296	46.2225	6.79871	1e-06	106.791
2014	0.000198	12	124	25.0646	21.8652	25.9147	24.1219	27.0897	25.8759	0	21.6551	0	2.91584	66.1228	8.13159	0.000198	143.156
2014	2e-05	12	125	18.2965	21.8652	21.3383	24.1219	22.2099	25.8759	17.0652	21.6551	0	1.34676	43.0665	6.5625	2e-05	38.9173
2014	1e-06	12	126	20.542	21.8652	20.1053	24.1219	21.0182	25.8759	18.5009	21.6551	0	1.45787	44.5371	6.67361	1e-06	79.0441
2014	4e-06	12	127	24.6734	21.8652	26.1466	24.1219	26.7329	25.8759	22.3278	21.6551	0	0.52437	32.949	5.74012	4e-06	51.7096
2014	3.7e-05	12	128	19.5505	21.8652	20.0823	24.1219	22.9329	25.8759	19.6042	21.6551	0	0.993981	0	0	3.7e-05	68.4623
2014	0	12	129	18.1211	21.8652	16.5552	24.1219	21.093	25.8759	17.3391	21.6551	0	0.0829044	28.0757	5.29865	0	90.3381
2014	0	12	130	21.0338	21.8652	23.429	24.1219	24.0417	25.8759	20.3099	21.6551	0	0.657942	34.5003	5.87369	0	41.841
2014	0	12	131	22.278	21.8652	23.5471	24.1219	24.5868	25.8759	20.7477	21.6551	0	0.583584	33.6323	5.79933	0	37.9294
2014	8e-06	12	132	24.8551	21.8652	25.8783	24.1219	27.5629	25.8759	23.3138	21.6551	0	1.00413	38.6869	6.21988	8e-06	43.5907
2014	0.00311	12	133	21.9459	21.8652	22.3643	24.1219	24.6346	25.8759	21.0712	21.6551	0	0.631176	34.1865	5.84692	0.0031052	26.4603
2014	0	12	134	21.5028	21.8652	21.7257	24.1219	24.1998	25.8759	20.7802	21.6551	0	0.200649	29.3374	5.4164	0	41.7392
2014	6.6e-05	12	135	23.4235	21.8652	24.6463	24.1219	25.6174	25.8759	20.5572	21.6551	0	-0.108816	26.0808	5.10693	6.6e-05	29.9784
2014	1e-06	12	136	22.2531	21.8652	23.3456	24.1219	24.7705	25.8759	22.0663	21.6551	0	1.46658	44.6535	6.68233	1e-06	106.944
2014	0.004641	12	137	27.3314	21.8652	28.123	24.1219	30.4945	25.8759	26.2521	21.6551	0	2.5751	60.6974	7.79085	0.0046303	112.882
2014	0.000149	12	138	21.4794	21.8652	25.0364	24.1219	26.9019	25.8759	20.8499	21.6551	0	-0.96839	18.0401	4.24736	0.000149	81.3702
2014	2e-06	12	139	23.1184	21.8652	25.7354	24.1219	25.9501	25.8759	22.9425	21.6551	0	0.255723	29.937	5.47147	2e-06	53.0586
2014	0	12	140	21.2578	21.8652	22.7676	24.1219	24.4893	25.8759	0	21.6551	0	-0.236997	24.788	4.97875	0	87.6595
2014	2.6e-05	12	141	23.5464	21.8652	25.2611	24.1219	26.5838	25.8759	22.4797	21.6551	0	2.85002	65.0567	8.06577	2.6e-05	45.066
2014	0.001677	12	142	20.5618	21.8652	23.0476	24.1219	24.0247	25.8759	21.1339	21.6551	0	1.26934	42.0564	6.48509	0.0016756	27.7716
2014	0	12	143	19.7106	21.8652	22.0267	24.1219	23.6934	25.8759	19.9742	21.6551	0	0.392774	31.4555	5.60852	0	66.4585
2014	0	13	1	21.2429	22.9232	24.8037	24.0516	25.7049	24.7643	22.0201	20.8127	0	-0.660742	29.4355	5.42545	0	53.2115
2014	0	13	2	21.6365	22.9232	20.9383	24.0516	23.3056	24.7643	20.863	20.8127	0	-0.15845	35.1381	5.92774	0	60.1961
2014	0.018919	13	3	23.3182	22.9232	24.9492	24.0516	26.9892	24.7643	22.3457	20.8127	0	-0.708482	28.9197	5.37771	0.0187423	48.8055
2014	0.00686	13	4	21.2058	22.9232	21.2528	24.0516	23.1751	24.7643	19.8233	20.8127	0	0.558224	44.1482	6.64441	0.0068366	40.4761
2014	1.32852	13	5	24.7576	22.9232	26.2067	24.0516	28.0146	24.7643	24.8695	20.8127	1	2.28191	70.0251	8.3681	0.845232	145.787
2014	8.79595	13	6	24.9519	22.9232	25.8441	24.0516	26.8146	24.7643	21.261	20.8127	1	2.4406	72.7061	8.52679	2.28197	145.171
2014	0.001712	13	7	22.1812	22.9232	24.0647	24.0516	25.044	24.7643	22.2118	20.8127	0	0.668109	45.6205	6.7543	0.0017105	52.2662
2014	3e-06	13	8	18.0958	22.9232	18.6968	24.0516	21.7187	24.7643	18.2191	20.8127	0	-0.73976	28.5843	5.34643	3e-06	69.8955
2014	5.39616	13	9	25.5548	22.9232	26.4629	24.0516	27.0049	24.7643	0	20.8127	1	2.20028	68.6655	8.28647	1.8557	126.475
2014	1e-06	13	10	19.9877	22.9232	21.6655	24.0516	23.3099	24.7643	19.8212	20.8127	0	0.105773	38.3404	6.19196	1e-06	27.5026
2014	0.00018	13	11	19.9318	22.9232	21.7382	24.0516	23.3582	24.7643	19.6941	20.8127	0	0.362065	41.58	6.44825	0.00018	27.5026
2014	1e-06	13	12	21.8652	22.9232	24.1219	24.0516	25.8759	24.7643	21.6551	20.8127	0	-0.43522	31.9335	5.65097	1e-06	44.931
2014	0	13	14	22.8717	22.9232	23.8802	24.0516	24.2314	24.7643	21.1411	20.8127	0	1.71995	60.9358	7.80614	0	67.9885
2014	1e-05	13	15	21.2323	22.9232	22.2587	24.0516	23.6442	24.7643	20.1161	20.8127	0	-0.573941	30.3849	5.51225	1e-05	32.2514
2014	0.056844	13	16	20.0187	22.9232	20.1934	24.0516	21.2318	24.7643	18.765	20.8127	0	0.0626018	0	0	0.0552871	48.06
2014	0.000804	13	17	20.8988	22.9232	23.2735	24.0516	24.2197	24.7643	20.3025	20.8127	0	0.131166	38.6555	6.21736	0.0008037	43.1826
2014	0.003251	13	18	24.4113	22.9232	26.1353	24.0516	28.5296	24.7643	25.1974	20.8127	0	0.496769	43.3353	6.58296	0.0032457	33.1995
2014	0.009961	13	19	21.0437	22.9232	20.6888	24.0516	22.2701	24.7643	20.4405	20.8127	0	1.46926	57.0848	7.55545	0.0099117	113.239
2014	0	13	20	20.1377	22.9232	23.1312	24.0516	23.5622	24.7643	20.1574	20.8127	0	1.36167	55.4705	7.44785	0	118.452
2014	0	13	21	18.6396	22.9232	20.0972	24.0516	21.3688	24.7643	16.974	20.8127	0	1.06971	51.2069	7.1559	0	105.377
2014	0	13	22	20.7077	22.9232	22.8653	24.0516	23.5114	24.7643	20.06	20.8127	0	1.01787	50.4677	7.10406	0	106.175
2014	1.11837	13	23	25.2541	22.9232	26.898	24.0516	28.2208	24.7643	24.8849	20.8127	1	2.52531	74.158	8.6115	0.750649	149.485
2014	23.0281	13	24	25.5193	22.9232	26.5202	24.0516	27.2874	24.7643	23.7679	20.8127	1	2.93576	81.3955	9.02195	3.17922	159.596
2014	0.006024	13	25	23.0917	22.9232	25.0416	24.0516	26.286	24.7643	23.8903	20.8127	0	0.792492	47.3162	6.87868	0.0060059	105.088
2014	25.0778	13	26	26.113	22.9232	28.4392	24.0516	29.9801	24.7643	26.3146	20.8127	1	0.90086	48.8189	6.98705	3.26108	65.1285
2014	6e-06	13	27	20.6225	22.9232	23.287	24.0516	24.2889	24.7643	19.9008	20.8127	0	-0.325528	33.1852	5.76066	6e-06	23.2642
2014	1e-06	13	28	21.4318	22.9232	22.6059	24.0516	24.2783	24.7643	20.4029	20.8127	0	0.113701	38.4386	6.19989	1e-06	54.8876
2014	0	13	29	20.2796	22.9232	22.9056	24.0516	23.3762	24.7643	21.7836	20.8127	0	0	0	0	0	66.2218
2014	0.00618	13	30	22.6912	22.9232	24.7645	24.0516	26.6664	24.7643	23.5063	20.8127	0	0.183036	39.3032	6.26922	0.006161	45.1024
2014	0	13	31	20.2595	22.9232	19.3951	24.0516	21.3438	24.7643	19.0117	20.8127	0	-0.0195472	36.8041	6.06664	0	97.0471
2014	0.000575	13	32	22.6842	22.9232	22.9699	24.0516	24.6468	24.7643	21.8995	20.8127	0	0.803816	47.4722	6.89001	0.0005748	95.8667
2014	1.07112	13	33	23.1843	22.9232	21.9903	24.0516	23.8643	24.7643	24.6695	20.8127	1	1.33826	55.1224	7.42445	0.728091	107.903
2014	3.10403	13	34	23.945	22.9232	25.7112	24.0516	26.0599	24.7643	22.8137	20.8127	1	0.776529	47.0969	6.86272	1.41197	118.238
2014	9.49167	13	35	26.438	22.9232	28.0165	24.0516	28.9879	24.7643	23.6931	20.8127	1	2.51202	73.9292	8.59821	2.35058	140.176
2014	1.15168	13	36	25.0195	22.9232	25.5061	24.0516	26.5897	24.7643	22.6069	20.8127	1	1.96798	64.8696	8.05416	0.766249	153.204
2014	0.000427	13	37	22.6768	22.9232	23.0157	24.0516	24.9306	24.7643	21.5926	20.8127	0	-0.0880218	35.978	5.99817	0.0004269	52.2755
2014	0	13	38	21.9912	22.9232	24.8182	24.0516	26.0883	24.7643	21.1302	20.8127	0	-0.867818	27.2314	5.21837	0	45.9459
2014	0.00124	13	39	21.5787	22.9232	24.0038	24.0516	25.3455	24.7643	20.465	20.8127	0	0.508915	43.4954	6.5951	0.0012392	39.3303
2014	1e-06	13	40	23.8096	22.9232	23.9528	24.0516	26.4453	24.7643	22.252	20.8127	0	0.186257	39.3436	6.27245	1e-06	44.62
2014	0.78246	13	41	25.6471	22.9232	26.4962	24.0516	27.9454	24.7643	24.2181	20.8127	1	0.932752	49.2655	7.01894	0.577994	108.57
2014	0	13	42	22.6903	22.9232	23.4072	24.0516	24.0107	24.7643	21.3008	20.8127	0	1.76361	61.6194	7.8498	0	129.441
2014	0	13	43	21.8109	22.9232	21.9524	24.0516	24.7417	24.7643	21.3412	20.8127	0	0.443615	42.6383	6.5298	0	30.3808
2014	0	13	44	23.9861	22.9232	25.0467	24.0516	26.3382	24.7643	23.571	20.8127	0	3.19798	86.1957	9.28416	0	154.214
2014	8.80664	13	45	26.3326	22.9232	27.0872	24.0516	28.6791	24.7643	22.482	20.8127	1	2.63599	76.0764	8.72218	2.28306	125.46
2014	0	13	46	18.7952	22.9232	22.8384	24.0516	23.6249	24.7643	20.9568	20.8127	0	-0.435483	31.9305	5.65071	0	54.7562
2014	46.5418	13	47	26.6961	22.9232	26.8985	24.0516	28.7507	24.7643	24.7989	20.8127	1	2.80502	79.0537	8.89121	3.86161	134.367
2014	0.015636	13	48	21.8363	22.9232	22.1083	24.0516	23.5927	24.7643	21.3313	20.8127	0	-0.328926	33.1461	5.75726	0.015515	80.6939
2014	0.00051	13	49	21.4385	22.9232	23.3047	24.0516	24.7059	24.7643	21.9362	20.8127	0	0.842029	48.0002	6.92822	0.0005099	55.0701
2014	0	13	50	17.9705	22.9232	21.449	24.0516	22.8956	24.7643	0	20.8127	0	-0.821369	27.7183	5.26482	0	46.9514
2014	0	13	51	18.7922	22.9232	18.6347	24.0516	20.9298	24.7643	16.9516	20.8127	0	1.14741	52.3249	7.2336	0	45.9829
2014	1.27397	13	52	24.4435	22.9232	24.295	24.0516	26.1914	24.7643	21.7155	20.8127	1	0.657021	45.4709	6.74321	0.821525	79.9398
2014	0.000562	13	53	21.8854	22.9232	22.9613	24.0516	24.7812	24.7643	21.0651	20.8127	0	-0.148826	35.2523	5.93736	0.0005618	41.5343
2014	0	13	54	19.0131	22.9232	20.8779	24.0516	21.8474	24.7643	19.2867	20.8127	0	0.462237	42.8819	6.54843	0	34.7643
2014	0.015672	13	55	25.3954	22.9232	26.9658	24.0516	26.3982	24.7643	25.5896	20.8127	0	2.69986	77.1947	8.78605	0.0155505	122.817
2014	0.000125	13	56	21.7078	22.9232	22.1313	24.0516	23.7067	24.7643	21.2567	20.8127	0	0.0127875	37.1975	6.09898	0.000125	39.5281
2014	0.365019	13	57	23.2461	22.9232	23.251	24.0516	24.7775	24.7643	21.8814	20.8127	1	0.484558	43.1747	6.57075	0.311168	89.3794
2014	0	13	58	20.3683	22.9232	20.6834	24.0516	22.8952	24.7643	18.4106	20.8127	0	-1.05728	25.29	5.02891	0	59.6167
2014	0.322508	13	59	23.9387	22.9232	25.3088	24.0516	25.6689	24.7643	23.2928	20.8127	1	0.808086	47.531	6.89428	0.27953	92.5451
2014	0.002171	13	60	23.8816	22.9232	25.8897	24.0516	27.5154	24.7643	23.947	20.8127	0	0.860533	48.257	6.94672	0.0021686	49.4698
2014	0.038069	13	61	25.7808	22.9232	26.5175	24.0516	28.3435	24.7643	24.2664	20.8127	0	0.635493	45.181	6.72168	0.0373623	45.4271
2014	3.87455	13	62	25.6167	22.9232	25.746	24.0516	26.2781	24.7643	25.1869	20.8127	1	2.40425	72.0875	8.49044	1.58403	139.781
2014	0.156694	13	63	22.1787	22.9232	22.3046	24.0516	23.6001	24.7643	20.4577	20.8127	1	1.78275	61.9203	7.86894	0.145566	153.219
2014	0.745314	13	64	24.3115	22.9232	24.8698	24.0516	26.4584	24.7643	22.5231	20.8127	1	1.6069	59.1837	7.69309	0.556934	102.655
2014	0.311586	13	65	25.4621	22.9232	26.9668	24.0516	28.4007	24.7643	23.5584	20.8127	1	0.681602	45.803	6.76779	0.271237	90.2671
2014	2e-06	13	66	21.8058	22.9232	21.0939	24.0516	23.355	24.7643	20.1822	20.8127	0	0.468912	42.9693	6.5551	2e-06	77.8084
2014	0.005528	13	67	22.6889	22.9232	22.8498	24.0516	24.3159	24.7643	21.5019	20.8127	0	1.51857	57.8324	7.60476	0.0055128	54.1503
2014	9.64217	13	68	25.8219	22.9232	27.2732	24.0516	29.2101	24.7643	23.7065	20.8127	1	2.69036	77.0277	8.77655	2.36483	137.539
2014	0.01264	13	69	22.6695	22.9232	25.0936	24.0516	26.1233	24.7643	22.7123	20.8127	0	0.578166	44.4136	6.66435	0.0125608	56.4008
2014	1.8e-05	13	70	22.3375	22.9232	22.5509	24.0516	24.8415	24.7643	20.526	20.8127	0	0.404145	42.1244	6.49033	1.8e-05	29.1781
2014	0.001395	13	71	20.6187	22.9232	21.5904	24.0516	22.7339	24.7643	19.6533	20.8127	0	-0.711421	28.8881	5.37477	0.001394	46.1412
2014	0.00298	13	72	22.0611	22.9232	22.8237	24.0516	23.5388	24.7643	21.3403	20.8127	0	0.126998	38.6037	6.21319	0.0029756	60.8364
2014	0.718875	13	73	25.4409	22.9232	27.1423	24.0516	28.026	24.7643	22.9504	20.8127	1	0.982189	49.962	7.06838	0.54167	115.466
2014	0	13	74	22.5588	22.9232	25.3752	24.0516	25.8148	24.7643	20.0013	20.8127	0	0.747982	46.7059	6.83417	0	62.3707
2014	0	13	75	20.4547	22.9232	21.91	24.0516	23.3087	24.7643	20.5813	20.8127	0	0.731078	46.4751	6.81727	0	75.3123
2014	0.011363	13	76	23.4146	22.9232	22.1343	24.0516	24.5973	24.7643	21.775	20.8127	0	-0.637169	29.6918	5.44902	0.0112989	42.0712
2014	0	13	77	19.3196	22.9232	19.9122	24.0516	21.8688	24.7643	20.0339	20.8127	0	0.671387	45.6648	6.75758	0	51.843
2014	2e-06	13	78	18.1875	22.9232	23.6834	24.0516	24.4403	24.7643	0	20.8127	0	-0.869711	27.2116	5.21648	2e-06	78.0705
2014	0	13	79	22.4469	22.9232	23.1329	24.0516	25.0972	24.7643	20.6108	20.8127	0	0.744212	46.6544	6.8304	0	43.9501
2014	2e-06	13	80	17.2126	22.9232	20.5905	24.0516	21.6395	24.7643	18.3637	20.8127	0	0.212685	39.6758	6.29887	2e-06	20.6283
2014	0.128978	13	81	22.7791	22.9232	24.0292	24.0516	24.6054	24.7643	19.6919	20.8127	1	0.699887	46.0508	6.78608	0.121313	116.688
2014	7.93065	13	82	25.3684	22.9232	24.0375	24.0516	24.9145	24.7643	23.6607	20.8127	1	2.90083	80.7665	8.98702	2.18949	157.901
2014	0	13	83	22.4175	22.9232	23.3454	24.0516	24.1695	24.7643	20.7635	20.8127	0	0.913357	48.9937	6.99955	0	108.116
2014	1e-05	13	84	23.5105	22.9232	23.7178	24.0516	25.4245	24.7643	21.9833	20.8127	0	0.246896	40.108	6.33308	1e-05	34.1657
2014	0.030241	13	85	20.8562	22.9232	21.3202	24.0516	22.9756	24.7643	19.6594	20.8127	0	-0.334211	33.0853	5.75198	0.0297928	33.8917
2014	0	13	86	20.9923	22.9232	21.5083	24.0516	23.2508	24.7643	20.1349	20.8127	0	-0.133605	35.4333	5.95258	0	50.5355
2014	1.1e-05	13	87	23.7764	22.9232	26.7088	24.0516	27.9045	24.7643	24.1376	20.8127	0	0.549091	44.0269	6.63528	1.1e-05	42.93
2014	0.043771	13	88	21.2712	22.9232	22.0281	24.0516	23.1536	24.7643	17.9244	20.8127	0	0.867681	48.3563	6.95387	0.0428401	54.7121
2014	0	13	89	19.9388	22.9232	21.7455	24.0516	23.3881	24.7643	18.7855	20.8127	0	-0.342112	32.9944	5.74408	0	32.1015
2014	0	13	90	23.3156	22.9232	21.9343	24.0516	23.1483	24.7643	18.8646	20.8127	0	1.83347	62.721	7.91966	0	117.396
2014	0	13	91	21.8637	22.9232	23.0285	24.0516	24.9045	24.7643	21.5003	20.8127	0	-0.338857	33.0318	5.74733	0	38.9168
2014	5.1e-05	13	92	20.224	22.9232	22.4227	24.0516	23.2269	24.7643	19.6379	20.8127	0	-0.556991	30.572	5.5292	5.1e-05	67.2985
2014	0	13	93	20.4015	22.9232	22.0884	24.0516	23.5977	24.7643	22.3325	20.8127	0	-0.365188	32.7298	5.721	0	40.4381
2014	0.004817	13	94	21.7894	22.9232	21.8527	24.0516	23.273	24.7643	19.937	20.8127	0	0.960779	49.6598	7.04697	0.0048054	108.299
2014	0	13	95	18.5105	22.9232	21.1503	24.0516	22.523	24.7643	20.2093	20.8127	0	0.35667	41.5104	6.44286	0	37.3611
2014	0.00201	13	96	24.4623	22.9232	26.0583	24.0516	26.5465	24.7643	23.086	20.8127	0	1.77133	61.7405	7.85751	0.002008	86.5367
2014	0	13	97	20.7229	22.9232	22.0653	24.0516	23.2374	24.7643	19.9149	20.8127	0	1.27228	54.1471	7.35847	0	75.608
2014	0	13	98	21.4121	22.9232	25.1372	24.0516	27.0663	24.7643	22.2695	20.8127	0	-0.253389	34.0215	5.8328	0	48.609
2014	2.1e-05	13	99	20.9005	22.9232	22.1464	24.0516	23.1982	24.7643	20.6001	20.8127	0	0.476425	43.0679	6.56261	2.1e-05	49.1467
2014	20.9693	13	100	25.7747	22.9232	27.0706	24.0516	27.5156	24.7643	25.4908	20.8127	1	2.70461	77.2781	8.7908	3.08965	149.231
2014	0.018368	13	101	24.6226	22.9232	25.6919	24.0516	26.9347	24.7643	21.8995	20.8127	0	2.481	73.3966	8.56718	0.0182013	159.835
2014	0	13	102	21.0515	22.9232	20.7453	24.0516	23.7191	24.7643	17.23	20.8127	0	-0.188638	34.7811	5.89755	0	32.2781
2014	0.012065	13	103	23.4043	22.9232	24.46	24.0516	26.0262	24.7643	21.9016	20.8127	0	2.99383	82.4468	9.08002	0.0119928	161.053
2014	0	13	104	21.8644	22.9232	24.7042	24.0516	25.1187	24.7643	20.9751	20.8127	0	2.16191	68.0312	8.2481	0	85.0112
2014	0.000128	13	105	22.484	22.9232	23.9332	24.0516	26.2219	24.7643	21.3583	20.8127	0	-0.14267	35.3254	5.94352	0.000128	36.9945
2014	0.036951	13	106	23.1602	22.9232	23.5471	24.0516	24.6337	24.7643	22.3296	20.8127	0	1.59048	58.9313	7.67667	0.0362847	73.6325
2014	0.017898	13	107	22.4562	22.9232	24.4004	24.0516	26.0255	24.7643	22.0919	20.8127	0	-0.243127	34.1414	5.84306	0.0177397	56.1827
2014	0.000111	13	108	23.9619	22.9232	24.6318	24.0516	26.4186	24.7643	22.4706	20.8127	0	0.547475	44.0055	6.63366	0.000111	45.6931
2014	0.425529	13	109	24.6094	22.9232	26.0734	24.0516	27.0248	24.7643	23.7077	20.8127	1	0.610188	44.8415	6.69638	0.354543	96.3579
2014	0.007385	13	110	24.1446	22.9232	24.8636	24.0516	26.1596	24.7643	23.212	20.8127	0	1.45441	56.8607	7.5406	0.0073579	129.336
2014	0	13	111	20.7135	22.9232	23.2781	24.0516	24.419	24.7643	20.1249	20.8127	0	-0.734926	28.636	5.35126	0	48.9519
2014	0.001324	13	112	23.3279	22.9232	25.5651	24.0516	26.0522	24.7643	20.7629	20.8127	0	2.94047	81.4805	9.02665	0.0013231	102.507
2014	0.94026	13	113	23.753	22.9232	24.853	24.0516	26.0197	24.7643	22.0763	20.8127	1	-0.144341	35.3056	5.94185	0.662822	83.5777
2014	1.03902	13	114	24.909	22.9232	26.9315	24.0516	28.3534	24.7643	23.8157	20.8127	1	-0.157338	35.1513	5.92885	0.712467	50.2532
2014	0	13	115	20.1944	22.9232	20.399	24.0516	22.8371	24.7643	19.5673	20.8127	0	1.66553	60.0891	7.75171	0	64.3653
2014	0.004181	13	116	23.2503	22.9232	26.5594	24.0516	27.3518	24.7643	22.8042	20.8127	0	1.95475	64.6568	8.04094	0.0041723	61.4103
2014	0.000488	13	117	21.0028	22.9232	21.8161	24.0516	23.7088	24.7643	19.8147	20.8127	0	0.175371	39.2071	6.26156	0.0004879	49.7289
2014	0.143899	13	118	25.7588	22.9232	26.8339	24.0516	26.4754	24.7643	24.953	20.8127	1	3.07794	83.9812	9.16413	0.134443	153.12
2014	3.6e-05	13	119	19.1363	22.9232	20.9846	24.0516	22.3357	24.7643	19.7427	20.8127	0	0.387146	41.9041	6.47333	3.6e-05	44.8232
2014	0.000142	13	120	21.5673	22.9232	22.1806	24.0516	23.8409	24.7643	20.0426	20.8127	0	-0.148883	35.2516	5.93731	0.000142	44.7316
2014	0	13	121	19.1272	22.9232	21.4882	24.0516	22.3797	24.7643	0	20.8127	0	-0.190928	34.7541	5.89526	0	49.8132
2014	0.050438	13	122	22.9362	22.9232	25.1438	24.0516	25.3401	24.7643	0	20.8127	0	0.701317	46.0702	6.78751	0.0492072	99.7029
2014	0.079543	13	123	22.7467	22.9232	24.1406	24.0516	24.6339	24.7643	20.7425	20.8127	0	1.14774	52.3298	7.23393	0.0765378	118.435
2014	13.8099	13	124	25.0646	22.9232	25.9147	24.0516	27.0897	24.7643	0	20.8127	1	2.48062	73.3903	8.56681	2.6953	154.3
2014	0	13	125	18.2965	22.9232	21.3383	24.0516	22.2099	24.7643	17.0652	20.8127	0	0.911536	48.9682	6.99772	0	37.2905
2014	0.005753	13	126	20.542	22.9232	20.1053	24.0516	21.0182	24.7643	18.5009	20.8127	0	1.02265	50.5355	7.10884	0.0057365	91.5206
2014	0.001312	13	127	24.6734	22.9232	26.1466	24.0516	26.7329	24.7643	22.3278	20.8127	0	0.0891498	38.1348	6.17534	0.0013111	55.4411
2014	0	13	128	19.5505	22.9232	20.0823	24.0516	22.9329	24.7643	19.6042	20.8127	0	0.558761	0	0	0	67.8964
2014	0	13	129	18.1211	22.9232	16.5552	24.0516	21.093	24.7643	17.3391	20.8127	0	-0.352316	32.8773	5.73387	0	83.5777
2014	2e-06	13	130	21.0338	22.9232	23.429	24.0516	24.0417	24.7643	20.3099	20.8127	0	0.222722	39.8024	6.30891	2e-06	60.5154
2014	1e-06	13	131	22.278	22.9232	23.5471	24.0516	24.5868	24.7643	20.7477	20.8127	0	0.148364	38.8697	6.23455	1e-06	39.8378
2014	0.833146	13	132	24.8551	22.9232	25.8783	24.0516	27.5629	24.7643	23.3138	20.8127	1	0.568907	44.2903	6.6551	0.606034	39.1162
2014	0	13	133	21.9459	22.9232	22.3643	24.0516	24.6346	24.7643	21.0712	20.8127	0	0.195956	39.4654	6.28215	0	25.4151
2014	2e-06	13	134	21.5028	22.9232	21.7257	24.0516	24.1998	24.7643	20.7802	20.8127	0	-0.234571	34.2414	5.85162	2e-06	41.6622
2014	0.730168	13	135	23.4235	22.9232	24.6463	24.0516	25.6174	24.7643	20.5572	20.8127	1	-0.544036	30.7155	5.54215	0.548219	33.7435
2014	0.003222	13	136	22.2531	22.9232	23.3456	24.0516	24.7705	24.7643	22.0663	20.8127	0	1.03136	50.6595	7.11755	0.0032168	120.695
2014	25.6817	13	137	27.3314	22.9232	28.123	24.0516	30.4945	24.7643	26.2521	20.8127	1	2.13988	67.6683	8.22607	3.28398	120.647
2014	0	13	138	21.4794	22.9232	25.0364	24.0516	26.9019	24.7643	20.8499	20.8127	0	-1.40361	21.9265	4.68258	0	77.2128
2014	0.000908	13	139	23.1184	22.9232	25.7354	24.0516	25.9501	24.7643	22.9425	20.8127	0	-0.179497	34.889	5.90669	0.0009076	60.067
2014	0	13	140	21.2578	22.9232	22.7676	24.0516	24.4893	24.7643	0	20.8127	0	-0.672217	29.3111	5.41397	0	80.6057
2014	0.003598	13	141	23.5464	22.9232	25.2611	24.0516	26.5838	24.7643	22.4797	20.8127	0	2.4148	72.2668	8.50099	0.0035915	58.2063
2014	0.000179	13	142	20.5618	22.9232	23.0476	24.0516	24.0247	24.7643	21.1339	20.8127	0	0.834124	47.8907	6.92031	0.000179	39.089
2014	0	13	143	19.7106	22.9232	22.0267	24.0516	23.6934	24.7643	19.9742	20.8127	0	-0.0424461	36.5268	6.04374	0	63.7433
2014	0.018026	14	1	21.2429	22.8717	24.8037	23.8802	25.7049	24.2314	22.0201	21.1411	0	-2.38069	51.0567	7.14539	0.0178655	24.393
2014	0	14	2	21.6365	22.8717	20.9383	23.8802	23.3056	24.2314	20.863	21.1411	0	-1.8784	58.4871	7.64769	0	72.7894
2014	0.05066	14	3	23.3182	22.8717	24.9492	23.8802	26.9892	24.2314	22.3457	21.1411	0	-2.42843	50.3767	7.09765	0.0494185	69.2949
2014	0	14	4	21.2058	22.8717	21.2528	23.8802	23.1751	24.2314	19.8233	21.1411	0	-1.16172	69.9625	8.36436	0	68.897
2014	1.00679	14	5	24.7576	22.8717	26.2067	23.8802	28.0146	24.2314	24.8695	21.1411	1	0.561967	101.769	10.0881	0.696536	173.642
2014	0.181651	14	6	24.9519	22.8717	25.8441	23.8802	26.8146	24.2314	21.261	21.1411	1	0.720648	104.996	10.2467	0.166913	172.037
2014	1e-06	14	7	22.1812	22.8717	24.0647	23.8802	25.044	24.2314	22.2118	21.1411	0	-1.05184	71.8128	8.47424	1e-06	43.9291
2014	6e-06	14	8	18.0958	22.8717	18.6968	23.8802	21.7187	24.2314	18.2191	21.1411	0	-2.45971	49.9337	7.06638	6e-06	37.7136
2014	0.411169	14	9	25.5548	22.8717	26.4629	23.8802	27.0049	24.2314	0	21.1411	1	0.480331	100.128	10.0064	0.344418	155.81
2014	2e-06	14	10	19.9877	22.8717	21.6655	23.8802	23.3099	24.2314	19.8212	21.1411	0	-1.61417	62.5983	7.91191	2e-06	44.931
2014	0.00032	14	11	19.9318	22.8717	21.7382	23.8802	23.3582	24.2314	19.6941	21.1411	0	-1.35788	66.7195	8.1682	0.0003199	42.6915
2014	0.000275	14	12	21.8652	22.8717	24.1219	23.8802	25.8759	24.2314	21.6551	21.1411	0	-2.15517	54.3304	7.37092	0.000275	42.6915
2014	0.005254	14	13	22.9232	22.8717	24.0516	23.8802	24.7643	24.2314	20.8127	21.1411	0	-1.71995	60.9358	7.80614	0.0052402	78.5821
2014	0.035613	14	15	21.2323	22.8717	22.2587	23.8802	23.6442	24.2314	20.1161	21.1411	0	-2.29389	52.3047	7.2322	0.0349935	44.2477
2014	0	14	16	20.0187	22.8717	20.1934	23.8802	21.2318	24.2314	18.765	21.1411	0	-1.65735	0	0	0	63.1789
2014	0.004051	14	17	20.8988	22.8717	23.2735	23.8802	24.2197	24.2314	20.3025	21.1411	0	-1.58878	63.0008	7.9373	0.0040428	25.0352
2014	0.038504	14	18	24.4113	22.8717	26.1353	23.8802	28.5296	24.2314	25.1974	21.1411	0	-1.22318	68.9382	8.30291	0.0377812	57.1
2014	0.078103	14	19	21.0437	22.8717	20.6888	23.8802	22.2701	24.2314	20.4405	21.1411	0	-0.250687	86.033	9.2754	0.075203	137.833
2014	0	14	20	20.1377	22.8717	23.1312	23.8802	23.5622	24.2314	20.1574	21.1411	0	-0.358281	84.0486	9.1678	0	136.598
2014	6e-06	14	21	18.6396	22.8717	20.0972	23.8802	21.3688	24.2314	16.974	21.1411	0	-0.650234	78.7807	8.87585	6e-06	126.596
2014	4.4e-05	14	22	20.7077	22.8717	22.8653	23.8802	23.5114	24.2314	20.06	21.1411	0	-0.702073	77.8632	8.82401	4.4e-05	128.29
2014	0.981501	14	23	25.2541	22.8717	26.898	23.8802	28.2208	24.2314	24.8849	21.1411	1	0.805365	106.739	10.3315	0.683855	176.454
2014	5.38592	14	24	25.5193	22.8717	26.5202	23.8802	27.2874	24.2314	23.7679	21.1411	1	1.21581	115.388	10.7419	1.8541	185.623
2014	0.005489	14	25	23.0917	22.8717	25.0416	23.8802	26.286	24.2314	23.8903	21.1411	0	-0.927456	73.9364	8.59863	0.005474	134.92
2014	0.198853	14	26	26.113	22.8717	28.4392	23.8802	29.9801	24.2314	26.3146	21.1411	1	-0.819087	75.8118	8.707	0.181365	70.1556
2014	0.000315	14	27	20.6225	22.8717	23.287	23.8802	24.2889	24.2314	19.9008	21.1411	0	-2.04548	55.9595	7.48061	0.000315	34.8387
2014	5.5e-05	14	28	21.4318	22.8717	22.6059	23.8802	24.2783	24.2314	20.4029	21.1411	0	-1.60625	62.7238	7.91984	5.5e-05	22.1055
2014	1e-06	14	29	20.2796	22.8717	22.9056	23.8802	23.3762	24.2314	21.7836	21.1411	0	0	0	0	1e-06	30.6722
2014	0.021924	14	30	22.6912	22.8717	24.7645	23.8802	26.6664	24.2314	23.5063	21.1411	0	-1.53691	63.8269	7.98917	0.0216871	71.9057
2014	0	14	31	20.2595	22.8717	19.3951	23.8802	21.3438	24.2314	19.0117	21.1411	0	-1.73949	60.631	7.78659	0	121.321
2014	0	14	32	22.6842	22.8717	22.9699	23.8802	24.6468	24.2314	21.8995	21.1411	0	-0.916131	74.1313	8.60995	0	123.1
2014	0.00372	14	33	23.1843	22.8717	21.9903	23.8802	23.8643	24.2314	24.6695	21.1411	0	-0.381691	83.6199	9.14439	0.0037131	133.63
2014	0.052223	14	34	23.945	22.8717	25.7112	23.8802	26.0599	24.2314	22.8137	21.1411	0	-0.943418	73.6621	8.58267	0.0509051	141.837
2014	3.37144	14	35	26.438	22.8717	28.0165	23.8802	28.9879	24.2314	23.6931	21.1411	1	0.792074	106.464	10.3182	1.47509	169.354
2014	0.323636	14	36	25.0195	22.8717	25.5061	23.8802	26.5897	24.2314	22.6069	21.1411	1	0.248028	95.5333	9.77411	0.280382	180.645
2014	0	14	37	22.6768	22.8717	23.0157	23.8802	24.9306	24.2314	21.5926	21.1411	0	-1.80797	59.5693	7.71812	0	60.2047
2014	0.000151	14	38	21.9912	22.8717	24.8182	23.8802	26.0883	24.2314	21.1302	21.1411	0	-2.58776	48.1403	6.93832	0.000151	20.3062
2014	0	14	39	21.5787	22.8717	24.0038	23.8802	25.3455	24.2314	20.465	21.1411	0	-1.21103	69.1401	8.31505	0	39.6782
2014	0	14	40	23.8096	22.8717	23.9528	23.8802	26.4453	24.2314	22.252	21.1411	0	-1.53369	63.8784	7.99239	0	32.7882
2014	0.635333	14	41	25.6471	22.8717	26.4962	23.8802	27.9454	24.2314	24.2181	21.1411	1	-0.787195	76.3682	8.73889	0.491846	135.511
2014	0.000573	14	42	22.6903	22.8717	23.4072	23.8802	24.0107	24.2314	21.3008	21.1411	0	0.043666	91.5801	9.56975	0.0005728	158.449
2014	0	14	43	21.8109	22.8717	21.9524	23.8802	24.7417	24.2314	21.3412	21.1411	0	-1.27633	68.0584	8.24975	0	25.7252
2014	0.399242	14	44	23.9861	22.8717	25.0467	23.8802	26.3382	24.2314	23.571	21.1411	1	1.47803	121.091	11.0041	0.335931	182.253
2014	4.05859	14	45	26.3326	22.8717	27.0872	23.8802	28.6791	24.2314	22.482	21.1411	1	0.916045	109.038	10.4421	1.62109	154.616
2014	0	14	46	18.7952	22.8717	22.8384	23.8802	23.6249	24.2314	20.9568	21.1411	0	-2.15543	54.3265	7.37065	0	31.4562
2014	8.00729	14	47	26.6961	22.8717	26.8985	23.8802	28.7507	24.2314	24.7989	21.1411	1	1.08508	112.597	10.6112	2.19803	163.582
2014	0.000684	14	48	21.8363	22.8717	22.1083	23.8802	23.5927	24.2314	21.3313	21.1411	0	-2.04887	55.9087	7.47721	0.0006838	111.606
2014	0	14	49	21.4385	22.8717	23.3047	23.8802	24.7059	24.2314	21.9362	21.1411	0	-0.877918	74.7908	8.64817	0	77.9084
2014	0	14	50	17.9705	22.8717	21.449	23.8802	22.8956	24.2314	0	21.1411	0	-2.54132	48.787	6.98477	0	20.8051
2014	0	14	51	18.7922	22.8717	18.6347	23.8802	20.9298	24.2314	16.9516	21.1411	0	-0.572539	80.166	8.95355	0	50.3306
2014	0.051971	14	52	24.4435	22.8717	24.295	23.8802	26.1914	24.2314	21.7155	21.1411	0	-1.06293	71.625	8.46316	0.0506655	104.249
2014	0.004241	14	53	21.8854	22.8717	22.9613	23.8802	24.7812	24.2314	21.0651	21.1411	0	-1.86877	58.6344	7.65731	0.004232	31.4265
2014	0.001868	14	54	19.0131	22.8717	20.8779	23.8802	21.8474	24.2314	19.2867	21.1411	0	-1.25771	68.366	8.26837	0.0018663	54.6291
2014	0	14	55	25.3954	22.8717	26.9658	23.8802	26.3982	24.2314	25.5896	21.1411	0	0.979914	110.376	10.506	0	152.029
2014	0	14	56	21.7078	22.8717	22.1313	23.8802	23.7067	24.2314	21.2567	21.1411	0	-1.70716	61.1356	7.81892	0	26.1219
2014	0.00328	14	57	23.2461	22.8717	23.251	23.8802	24.7775	24.2314	21.8814	21.1411	0	-1.23539	68.7356	8.29069	0.0032746	111.104
2014	0.01065	14	58	20.3683	22.8717	20.6834	23.8802	22.8952	24.2314	18.4106	21.1411	0	-2.77723	45.5471	6.74886	0.0105937	28.1462
2014	0.193119	14	59	23.9387	22.8717	25.3088	23.8802	25.6689	24.2314	23.2928	21.1411	1	-0.911861	74.2048	8.61422	0.176571	113.725
2014	0.01452	14	60	23.8816	22.8717	25.8897	23.8802	27.5154	24.2314	23.947	21.1411	0	-0.859414	75.1112	8.66667	0.0144156	66.2552
2014	0.153389	14	61	25.7808	22.8717	26.5175	23.8802	28.3435	24.2314	24.2664	21.1411	1	-1.08445	71.2611	8.44163	0.142705	67.5117
2014	1.25553	14	62	25.6167	22.8717	25.746	23.8802	26.2781	24.2314	25.1869	21.1411	1	0.684302	104.252	10.2104	0.813383	167.095
2014	0.009605	14	63	22.1787	22.8717	22.3046	23.8802	23.6001	24.2314	20.4577	21.1411	0	0.0628076	91.9468	9.58889	0.0095592	178.369
2014	0.350605	14	64	24.3115	22.8717	24.8698	23.8802	26.4584	24.2314	22.5231	21.1411	1	-0.113045	88.6053	9.41304	0.300553	132.693
2014	0.546984	14	65	25.4621	22.8717	26.9668	23.8802	28.4007	24.2314	23.5584	21.1411	1	-1.03835	72.0417	8.48774	0.436307	115.796
2014	0.002753	14	66	21.8058	22.8717	21.0939	23.8802	23.355	24.2314	20.1822	21.1411	0	-1.25103	68.4764	8.27505	0.0027492	96.7796
2014	0.003322	14	67	22.6889	22.8717	22.8498	23.8802	24.3159	24.2314	21.5019	21.1411	0	-0.201376	86.9502	9.32471	0.0033165	78.1956
2014	12.4323	14	68	25.8219	22.8717	27.2732	23.8802	29.2101	24.2314	23.7065	21.1411	1	0.970409	110.176	10.4965	2.59766	163.12
2014	0.000158	14	69	22.6695	22.8717	25.0936	23.8802	26.1233	24.2314	22.7123	21.1411	0	-1.14178	70.2965	8.3843	0.000158	69.3393
2014	0.017847	14	70	22.3375	22.8717	22.5509	23.8802	24.8415	24.2314	20.526	21.1411	0	-1.3158	67.4087	8.21028	0.0176896	30.7397
2014	0.001139	14	71	20.6187	22.8717	21.5904	23.8802	22.7339	24.2314	19.6533	21.1411	0	-2.43137	50.335	7.09472	0.0011384	34.8488
2014	0.000467	14	72	22.0611	22.8717	22.8237	23.8802	23.5388	24.2314	21.3403	21.1411	0	-1.59295	62.9346	7.93314	0.0004669	37.2465
2014	1.10846	14	73	25.4409	22.8717	27.1423	23.8802	28.026	24.2314	22.9504	21.1411	1	-0.737758	77.2347	8.78833	0.745956	140.856
2014	0	14	74	22.5588	22.8717	25.3752	23.8802	25.8148	24.2314	20.0013	21.1411	0	-0.971965	73.1729	8.55412	0	80.1554
2014	0	14	75	20.4547	22.8717	21.91	23.8802	23.3087	24.2314	20.5813	21.1411	0	-0.988869	72.884	8.53721	0	54.1137
2014	0.016351	14	76	23.4146	22.8717	22.1343	23.8802	24.5973	24.2314	21.775	21.1411	0	-2.35712	51.3941	7.16897	0.0162188	21.8138
2014	0	14	77	19.3196	22.8717	19.9122	23.8802	21.8688	24.2314	20.0339	21.1411	0	-1.04856	71.8684	8.47752	0	31.9462
2014	0	14	78	18.1875	22.8717	23.6834	23.8802	24.4403	24.2314	0	21.1411	0	-2.58966	48.114	6.93643	0	45.006
2014	0	14	79	22.4469	22.8717	23.1329	23.8802	25.0972	24.2314	20.6108	21.1411	0	-0.975735	73.1085	8.55035	0	61.575
2014	8.7e-05	14	80	17.2126	22.8717	20.5905	23.8802	21.6395	24.2314	18.3637	21.1411	0	-1.50726	64.3015	8.01882	8.7e-05	47.1248
2014	0	14	81	22.7791	22.8717	24.0292	23.8802	24.6054	24.2314	19.6919	21.1411	0	-1.02006	72.3524	8.50602	0	141.623
2014	0.617751	14	82	25.3684	22.8717	24.0375	23.8802	24.9145	24.2314	23.6607	21.1411	1	1.18088	114.639	10.707	0.481037	184.248
2014	0	14	83	22.4175	22.8717	23.3454	23.8802	24.1695	24.2314	20.7635	21.1411	0	-0.80659	76.0296	8.71949	0	133.21
2014	0.000373	14	84	23.5105	22.8717	23.7178	23.8802	25.4245	24.2314	21.9833	21.1411	0	-1.47305	64.8513	8.05303	0.0003729	50.7893
2014	0.004462	14	85	20.8562	22.8717	21.3202	23.8802	22.9756	24.2314	19.6594	21.1411	0	-2.05416	55.8297	7.47192	0.0044521	45.9436
2014	0.004449	14	86	20.9923	22.8717	21.5083	23.8802	23.2508	24.2314	20.1349	21.1411	0	-1.85355	58.8677	7.67253	0.0044391	29.6045
2014	0.003102	14	87	23.7764	22.8717	26.7088	23.8802	27.9045	24.2314	24.1376	21.1411	0	-1.17086	69.8098	8.35523	0.0030972	46.9155
2014	0.007487	14	88	21.2712	22.8717	22.0281	23.8802	23.1536	24.2314	17.9244	21.1411	0	-0.852266	75.2351	8.67382	0.0074591	72.1349
2014	0	14	89	19.9388	22.8717	21.7455	23.8802	23.3881	24.2314	18.7855	21.1411	0	-2.06206	55.7116	7.46402	0	25.8537
2014	0	14	90	23.3156	22.8717	21.9343	23.8802	23.1483	24.2314	18.8646	21.1411	0	0.113526	92.9221	9.63961	0	138.521
2014	0.013977	14	91	21.8637	22.8717	23.0285	23.8802	24.9045	24.2314	21.5003	21.1411	0	-2.0588	55.7603	7.46728	0.0138802	25.4841
2014	0.001328	14	92	20.224	22.8717	22.4227	23.8802	23.2269	24.2314	19.6379	21.1411	0	-2.27694	52.5501	7.24915	0.0013271	80.8809
2014	0	14	93	20.4015	22.8717	22.0884	23.8802	23.5977	24.2314	22.3325	21.1411	0	-2.08514	55.3677	7.44095	0	18.6204
2014	0.002261	14	94	21.7894	22.8717	21.8527	23.8802	23.273	24.2314	19.937	21.1411	0	-0.759168	76.8588	8.76691	0.0022584	130.476
2014	0	14	95	18.5105	22.8717	21.1503	23.8802	22.523	24.2314	20.2093	21.1411	0	-1.36328	66.6314	8.16281	0	31.1099
2014	0.017976	14	96	24.4623	22.8717	26.0583	23.8802	26.5465	24.2314	23.086	21.1411	0	0.0513777	91.7278	9.57746	0.0178163	108.368
2014	0.000646	14	97	20.7229	22.8717	22.0653	23.8802	23.2374	24.2314	19.9149	21.1411	0	-0.447668	82.4176	9.07842	0.0006458	99.2572
2014	0	14	98	21.4121	22.8717	25.1372	23.8802	27.0663	24.2314	22.2695	21.1411	0	-1.97334	57.044	7.55275	0	21.9986
2014	0	14	99	20.9005	22.8717	22.1464	23.8802	23.1982	24.2314	20.6001	21.1411	0	-1.24352	68.6008	8.28256	0	22.7057
2014	4.9524	14	100	25.7747	22.8717	27.0706	23.8802	27.5156	24.2314	25.4908	21.1411	1	0.98466	110.476	10.5107	1.78379	177.199
2014	0.088295	14	101	24.6226	22.8717	25.6919	23.8802	26.9347	24.2314	21.8995	21.1411	0	0.761048	105.825	10.2871	0.0846123	186.435
2014	0	14	102	21.0515	22.8717	20.7453	23.8802	23.7191	24.2314	17.23	21.1411	0	-1.90859	58.0263	7.6175	0	26.2922
2014	0.196077	14	103	23.4043	22.8717	24.46	23.8802	26.0262	24.2314	21.9016	21.1411	1	1.27388	116.639	10.8	0.179047	187.963
2014	0	14	104	21.8644	22.8717	24.7042	23.8802	25.1187	24.2314	20.9751	21.1411	0	0.441965	99.362	9.96805	0	103.915
2014	0.00107	14	105	22.484	22.8717	23.9332	23.8802	26.2219	24.2314	21.3583	21.1411	0	-1.86262	58.7287	7.66347	0.0010694	18.4602
2014	0.001813	14	106	23.1602	22.8717	23.5471	23.8802	24.6337	24.2314	22.3296	21.1411	0	-0.129462	88.2965	9.39662	0.0018114	86.901
2014	0.001101	14	107	22.4562	22.8717	24.4004	23.8802	26.0255	24.2314	22.0919	21.1411	0	-1.96307	57.1991	7.56301	0.0011004	73.3948
2014	0.002029	14	108	23.9619	22.8717	24.6318	23.8802	26.4186	24.2314	22.4706	21.1411	0	-1.17247	69.7828	8.35361	0.0020269	59.7946
2014	0.031641	14	109	24.6094	22.8717	26.0734	23.8802	27.0248	24.2314	23.7077	21.1411	0	-1.10976	70.8345	8.41633	0.0311507	122.815
2014	0.013879	14	110	24.1446	22.8717	24.8636	23.8802	26.1596	24.2314	23.212	21.1411	0	-0.265532	85.7578	9.26055	0.0137836	152.761
2014	0	14	111	20.7135	22.8717	23.2781	23.8802	24.419	24.2314	20.1249	21.1411	0	-2.45487	50.002	7.07121	0	50.354
2014	0	14	112	23.3279	22.8717	25.5651	23.8802	26.0522	24.2314	20.7629	21.1411	0	1.22052	115.489	10.7466	0	123.419
2014	0.015004	14	113	23.753	22.8717	24.853	23.8802	26.0197	24.2314	22.0763	21.1411	0	-1.86429	58.7031	7.66179	0.0148926	51.1983
2014	0	14	114	24.909	22.8717	26.9315	23.8802	28.3534	24.2314	23.8157	21.1411	0	-1.87729	58.5041	7.6488	0	39.4271
2014	0	14	115	20.1944	22.8717	20.399	23.8802	22.8371	24.2314	19.5673	21.1411	0	-0.0544212	89.7124	9.47166	0	85.7257
2014	0	14	116	23.2503	22.8717	26.5594	23.8802	27.3518	24.2314	22.8042	21.1411	0	0.234807	95.275	9.76089	0	79.5957
2014	0.002132	14	117	21.0028	22.8717	21.8161	23.8802	23.7088	24.2314	19.8147	21.1411	0	-1.54458	63.7045	7.98151	0.0021297	73.1734
2014	0.899094	14	118	25.7588	22.8717	26.8339	23.8802	26.4754	24.2314	24.953	21.1411	1	1.35799	118.463	10.8841	0.641377	176.872
2014	0.00144	14	119	19.1363	22.8717	20.9846	23.8802	22.3357	24.2314	19.7427	21.1411	0	-1.3328	67.1299	8.19328	0.001439	41.6455
2014	0.005556	14	120	21.5673	22.8717	22.1806	23.8802	23.8409	24.2314	20.0426	21.1411	0	-1.86883	58.6335	7.65725	0.0055406	55.7777
2014	1e-05	14	121	19.1272	22.8717	21.4882	23.8802	22.3797	24.2314	0	21.1411	0	-1.91088	57.9914	7.61521	1e-05	60.2477
2014	0.004474	14	122	22.9362	22.8717	25.1438	23.8802	25.3401	24.2314	0	21.1411	0	-1.01863	72.3768	8.50745	0.004464	123.117
2014	0.005592	14	123	22.7467	22.8717	24.1406	23.8802	24.6339	24.2314	20.7425	21.1411	0	-0.572202	80.172	8.95388	0.0055764	144.28
2014	2.51142	14	124	25.0646	22.8717	25.9147	23.8802	27.0897	24.2314	0	21.1411	1	0.760675	105.817	10.2868	1.25602	181.791
2014	1.7e-05	14	125	18.2965	22.8717	21.3383	23.8802	22.2099	24.2314	17.0652	21.1411	0	-0.808411	75.9978	8.71767	1.7e-05	43.041
2014	0.001267	14	126	20.542	22.8717	20.1053	23.8802	21.0182	24.2314	18.5009	21.1411	0	-0.697302	77.9474	8.82878	0.0012662	116.773
2014	0.015495	14	127	24.6734	22.8717	26.1466	23.8802	26.7329	24.2314	22.3278	21.1411	0	-1.6308	62.3355	7.89529	0.0153762	65.934
2014	0	14	128	19.5505	22.8717	20.0823	23.8802	22.9329	24.2314	19.6042	21.1411	0	-1.16119	0	0	0	34.8346
2014	0	14	129	18.1211	22.8717	16.5552	23.8802	21.093	24.2314	17.3391	21.1411	0	-2.07226	55.5594	7.45382	0	51.1983
2014	0.000135	14	130	21.0338	22.8717	23.429	23.8802	24.0417	24.2314	20.3099	21.1411	0	-1.49723	64.4626	8.02886	0.000135	78.8319
2014	0.049419	14	131	22.278	22.8717	23.5471	23.8802	24.5868	24.2314	20.7477	21.1411	0	-1.57158	63.2741	7.9545	0.0482367	64.8981
2014	0.023191	14	132	24.8551	22.8717	25.8783	23.8802	27.5629	24.2314	23.3138	21.1411	0	-1.15104	70.1413	8.37504	0.0229262	57.0778
2014	2e-05	14	133	21.9459	22.8717	22.3643	23.8802	24.6346	24.2314	21.0712	21.1411	0	-1.52399	64.0335	8.00209	2e-05	33.629
2014	0.010712	14	134	21.5028	22.8717	21.7257	23.8802	24.1998	24.2314	20.7802	21.1411	0	-1.95452	57.3286	7.57157	0.010655	27.6676
2014	0.037753	14	135	23.4235	22.8717	24.6463	23.8802	25.6174	24.2314	20.5572	21.1411	0	-2.26398	52.7381	7.2621	0.0370578	40.0506
2014	0.029635	14	136	22.2531	22.8717	23.3456	23.8802	24.7705	24.2314	22.0663	21.1411	0	-0.68859	78.1013	8.83749	0.0292044	146.525
2014	22.1259	14	137	27.3314	22.8717	28.123	23.8802	30.4945	24.2314	26.2521	21.1411	1	0.419936	98.9233	9.94602	3.14095	148.928
2014	0	14	138	21.4794	22.8717	25.0364	23.8802	26.9019	24.2314	20.8499	21.1411	0	-3.12356	40.9924	6.40253	0	43.6719
2014	0.000622	14	139	23.1184	22.8717	25.7354	23.8802	25.9501	24.2314	22.9425	21.1411	0	-1.89944	58.1656	7.62664	0.0006218	59.6703
2014	0	14	140	21.2578	22.8717	22.7676	23.8802	24.4893	24.2314	0	21.1411	0	-2.39216	50.8928	7.13392	0	48.6594
2014	0.038735	14	141	23.5464	22.8717	25.2611	23.8802	26.5838	24.2314	22.4797	21.1411	0	0.694854	104.468	10.2209	0.0380036	84.1529
2014	0	14	142	20.5618	22.8717	23.0476	23.8802	24.0247	24.2314	21.1339	21.1411	0	-0.885823	74.6541	8.64026	0	34.9613
2014	0.001156	14	143	19.7106	22.8717	22.0267	23.8802	23.6934	24.2314	19.9742	21.1411	0	-1.76239	60.2749	7.76369	0.0011553	29.7461
2014	0	15	1	21.2429	21.2323	24.8037	22.2587	25.7049	23.6442	22.0201	20.1161	0	-0.086801	23.5371	4.85151	0	100.655
2014	0	15	2	21.6365	21.2323	20.9383	22.2587	23.3056	23.6442	20.863	20.1161	0	0.41549	28.6632	5.3538	0	30.7955
2014	0.015484	15	3	23.3182	21.2323	24.9492	22.2587	26.9892	23.6442	22.3457	20.1161	0	-0.134542	23.0762	4.80377	0.0153653	46.0995
2014	0	15	4	21.2058	21.2323	21.2528	22.2587	23.1751	23.6442	19.8233	20.1161	0	1.13216	36.8506	6.07047	0	42.3786
2014	0.035487	15	5	24.7576	21.2323	26.2067	22.2587	28.0146	23.6442	24.8695	20.1161	0	2.85585	60.749	7.79416	0.0348718	81.3881
2014	0.118327	15	6	24.9519	21.2323	25.8441	22.2587	26.8146	23.6442	21.261	20.1161	1	3.01454	63.2477	7.95284	0.111834	81.3474
2014	0	15	7	22.1812	21.2323	24.0647	22.2587	25.044	23.6442	22.2118	20.1161	0	1.24205	38.1968	6.18036	0	81.5755
2014	5e-06	15	8	18.0958	21.2323	18.6968	22.2587	21.7187	23.6442	18.2191	20.1161	0	-0.165819	22.7767	4.77249	5e-06	128.905
2014	0.152068	15	9	25.5548	21.2323	26.4629	22.2587	27.0049	23.6442	0	20.1161	1	2.77422	59.4831	7.71253	0.141559	69.8631
2014	0	15	10	19.9877	21.2323	21.6655	22.2587	23.3099	23.6442	19.8212	20.1161	0	0.679714	31.5622	5.61802	0	62.1221
2014	5e-06	15	11	19.9318	21.2323	21.7382	22.2587	23.3582	23.6442	19.6941	20.1161	0	0.936006	34.5076	5.87431	5e-06	78.5821
[truncated: 58,919 more rows]
