# Supplementary material for: Institutional distance, trade agreements, and intellectual property trade networks: Evidence from cross-border data
Source: PLoS One. 2025 Feb 3;20(2):e0309009. doi: 10.1371/journal.pone.0309009 (PMC11790083; doi:10.1371/journal.pone.0309009)
Supplement: S4 Data — (XLSX) [file pone.0309009.s004.xlsx]

## Sheet: Sheet1
year	balanced_value	impid	expid	ln服务出口	ln进口方服务出口	ln货物出口	ln进口方货物出口	lngdp	ln进口方gdp	ln外国直接投资	ln进口方外国直接投资	dum	ippsub	ippsum方	ippsum	lnbalanced_value	制度距离
2017	0	1	2	21.8996	20.7077	20.6193	24.2675	23.2897	25.5283	20.7458	0	0	0.843494	0	0	0	29.884
2017	9e-06	1	3	23.4645	20.7077	24.7951	24.2675	27.1889	25.5283	23.1671	0	0	1.09914	0	0	9e-06	102.287
2017	0.002419	1	4	21.3789	20.7077	21.5926	24.2675	23.168	25.5283	19.3407	0	0	1.35377	0	0	0.0024161	95.2784
2017	8.4e-05	1	5	24.9003	20.7077	26.1681	24.2675	27.9163	25.5283	24.5849	0	0	3.31776	0	0	8.4e-05	95.0253
2017	1.3e-05	1	6	24.9275	20.7077	25.7917	24.2675	26.7595	25.5283	23.3274	0	0	3.3629	0	0	1.3e-05	215.268
2017	0.002994	1	7	22.2684	20.7077	23.4414	24.2675	24.4336	25.5283	21.7767	0	0	1.61918	0	0	0.0029895	217.609
2017	0	1	8	18.401	20.7077	18.9667	24.2675	21.8777	25.5283	12.665	0	0	0.172444	0	0	0	52.1644
2017	3.4e-05	1	9	25.4902	20.7077	26.4185	24.2675	26.9454	25.5283	0	0	0	3.51509	0	0	3.4e-05	23.7186
2017	0	1	10	19.6259	20.7077	21.8154	24.2675	23.265	25.5283	18.7171	0	0	1.35797	0	0	0	204.357
2017	0	1	11	19.9911	20.7077	21.902	24.2675	23.3744	25.5283	14.7605	0	0	1.18203	0	0	0	87.4203
2017	0	1	12	22.0764	20.7077	24.2872	24.2675	26.2436	25.5283	21.3168	0	0	0.511472	0	0	0	93.1732
2017	2e-06	1	13	22.9626	20.7077	24.141	24.2675	24.8	25.5283	21.4265	0	0	0.869329	0	0	2e-06	49.8082
2017	0.000195	1	14	23.153	20.7077	23.4561	24.2675	24.2906	25.5283	20.0672	0	0	2.55779	0	0	0.000195	133.617
2017	0	1	15	21.4236	20.7077	22.4116	24.2675	23.6181	25.5283	19.9557	0	0	0.452504	0	0	0	130.724
2017	0.008412	1	16	20.1811	20.7077	19.9413	24.2675	21.3312	25.5283	17.0596	0	0	0.383321	0	0	0.0083768	90.1115
2017	1e-06	1	17	21.0982	20.7077	22.8193	24.2675	24.3478	25.5283	20.3843	0	0	0.257096	0	0	1e-06	114.678
2017	8e-06	1	18	24.2636	20.7077	26.1081	24.2675	28.3551	25.5283	24.9557	0	0	1.57374	0	0	8e-06	70.9566
2017	5e-06	1	19	24.3516	20.7077	25.5055	24.2675	22.3283	25.5283	19.472	0	0	1.93356	0	0	5e-06	128.612
2017	0.002502	1	20	20.1281	20.7077	22.4233	24.2675	23.2188	25.5283	19.9638	0	0	1.81834	0	0	0.0024989	193.832
2017	0	1	21	18.9014	20.7077	20.1338	24.2675	21.6195	25.5283	0	0	0	2.01049	0	0	0	171.272
2017	0	1	22	20.6607	20.7077	22.5066	24.2675	23.5801	25.5283	18.9923	0	0	1.82076	0	0	0	134.36
2017	0.000106	1	23	25.2702	20.7077	26.7728	24.2675	28.1317	25.5283	24.0943	0	0	3.38338	0	0	0.000106	163.079
2017	0.000868	1	24	25.528	20.7077	26.4812	24.2675	27.2453	25.5283	25.5861	0	0	3.97883	0	0	0.0008676	216.989
2017	1e-06	1	25	23.0452	20.7077	24.9553	24.2675	26.3474	25.5283	22.4901	0	0	1.86146	0	0	1e-06	222.462
2017	5.9e-05	1	26	26.0849	20.7077	28.4268	24.2675	30.1415	25.5283	25.8358	0	0	1.77557	0	0	5.9e-05	194.482
2017	0	1	27	20.6963	20.7077	23.1983	24.2675	24.6666	25.5283	20.698	0	0	1.26692	0	0	0	83.8859
2017	0	1	28	21.3886	20.7077	22.2501	24.2675	24.2789	25.5283	20.518	0	0	1.80196	0	0	0	23.4036
2017	2e-06	1	29	24.3516	20.7077	25.5055	24.2675	22.9244	25.5283	22.2062	0	0	1.02679	0	0	2e-06	35.6199
2017	3e-06	1	30	22.8588	20.7077	24.4065	24.2675	26.4659	25.5283	23.3506	0	0	1.70358	0	0	3e-06	26.7861
2017	0	1	31	20.2223	20.7077	19.0601	24.2675	21.2941	25.5283	18.5314	0	0	1.26165	0	0	0	99.6759
2017	1e-06	1	32	22.8787	20.7077	23.1035	24.2675	24.792	25.5283	21.7727	0	0	2.04028	0	0	1e-06	150.08
2017	0.001027	1	33	23.3276	20.7077	21.8514	24.2675	23.8429	25.5283	23.6334	0	0	1.81296	0	0	0.0010265	159.846
2017	4e-06	1	34	24.0316	20.7077	25.7058	24.2675	26.0981	25.5283	23.1423	0	0	2.41575	0	0	4e-06	190.805
2017	0.000192	1	35	26.4903	20.7077	27.9813	24.2675	28.9301	25.5283	25.4959	0	0	3.3176	0	0	0.000192	181.459
2017	2.5e-05	1	36	24.9718	20.7077	25.4426	24.2675	26.5206	25.5283	21.9402	0	0	3.15187	0	0	2.5e-05	208.184
2017	0.015088	1	37	22.9045	20.7077	23.0392	24.2675	25.1053	25.5283	22.0036	0	0	1.47198	0	0	0.0149753	225.889
2017	0	1	38	21.8226	20.7077	24.2662	24.2675	25.8436	25.5283	20.9064	0	0	0.923126	0	0	0	81.6118
2017	1e-06	1	39	21.8142	20.7077	23.6976	24.2675	25.3705	25.5283	20.2525	0	0	1.2079	0	0	1e-06	57.5454
2017	0.028828	1	40	23.6955	20.7077	23.8734	24.2675	26.1844	25.5283	22.7259	0	0	0.758145	0	0	0.0284203	50.7307
2017	7.7e-05	1	41	25.6984	20.7077	26.4838	24.2675	27.903	25.5283	23.9413	0	0	2.11862	0	0	7.7e-05	83.7197
2017	1e-06	1	42	22.6522	20.7077	23.3332	24.2675	24.0139	25.5283	21.2562	0	0	2.97397	0	0	1e-06	180.342
2017	0	1	43	22.0064	20.7077	21.8319	24.2675	25.1272	25.5283	22.1138	0	0	1.28226	0	0	0	188.321
2017	1.9e-05	1	44	24.126	20.7077	24.9345	24.2675	26.265	25.5283	23.5202	0	0	3.9695	0	0	1.9e-05	54.6799
2017	0.000704	1	45	26.3303	20.7077	27.0505	24.2675	28.5847	25.5283	24.3492	0	0	3.52744	0	0	0.0007038	228.859
2017	0	1	46	24.3516	20.7077	25.5055	24.2675	23.4266	25.5283	21.1274	0	0	1.10666	0	0	0	200.095
2017	0.000608	1	47	26.6529	20.7077	26.7981	24.2675	28.6117	25.5283	25.5212	0	0	3.61365	0	0	0.0006078	73.3419
2017	6e-06	1	48	22.1071	20.7077	21.9958	24.2675	23.5109	25.5283	21.3664	0	0	1.11923	0	0	6e-06	208.208
2017	0.003834	1	49	22.6106	20.7077	23.3505	24.2675	24.8008	25.5283	21.9035	0	0	1.45437	0	0	0.0038267	122.013
2017	0	1	50	17.7736	20.7077	22.2482	24.2675	23.059	25.5283	20.1744	0	0	0.662527	0	0	0	123.037
2017	0	1	51	18.7256	20.7077	18.6751	24.2675	21.1274	25.5283	15.5103	0	0	1.29813	0	0	0	23.7389
2017	1.2e-05	1	52	24.3714	20.7077	24.1797	24.2675	26.0394	25.5283	21.9585	0	0	1.78694	0	0	1.2e-05	69.8058
2017	0	1	53	22.0042	20.7077	22.9903	24.2675	24.9945	25.5283	20.7216	0	0	1.42317	0	0	0	146.194
2017	0	1	54	19.1448	20.7077	21.0861	24.2675	21.9917	25.5283	19.6065	0	0	0.593421	0	0	0	70.2601
2017	7.1e-05	1	55	25.3686	20.7077	27.0157	24.2675	26.5559	25.5283	25.5573	0	0	3.5	0	0	7.1e-05	86.5133
2017	0.00053	1	56	21.7754	20.7077	22.2436	24.2675	23.8647	25.5283	20.6719	0	0	1.66492	0	0	0.0005299	204.663
2017	1e-06	1	57	23.4161	20.7077	23.3061	24.2675	24.7364	25.5283	19.9827	0	0	1.29761	0	0	1e-06	64.4434
2017	0	1	58	20.0971	20.7077	20.7152	24.2675	22.8526	25.5283	19.742	0	0	-0.174581	0	0	0	143.007
2017	1.5e-05	1	59	24.0197	20.7077	25.2937	24.2675	25.6756	25.5283	0	0	0	1.3213	0	0	1.5e-05	26.9005
2017	1e-06	1	60	23.9552	20.7077	25.8525	24.2675	27.6465	25.5283	23.7442	0	0	1.86726	0	0	1e-06	164.884
2017	6.4e-05	1	61	25.9452	20.7077	26.4407	24.2675	28.6066	25.5283	24.4113	0	0	2.05025	0	0	6.4e-05	77.7904
2017	0.000333	1	62	25.9348	20.7077	26.1341	24.2675	26.5394	25.5283	24.7889	0	0	3.56272	0	0	0.0003329	104.454
2017	1e-06	1	63	22.5719	20.7077	22.3288	24.2675	23.9215	25.5283	0	0	0	3.22617	0	0	1e-06	211.795
2017	6.9e-05	1	64	24.5096	20.7077	24.7693	24.2675	26.5905	25.5283	23.623	0	0	3.25346	0	0	6.9e-05	208.571
2017	3.6e-05	1	65	25.4481	20.7077	26.9201	24.2675	28.3049	25.5283	23.1337	0	0	1.84849	0	0	3.6e-05	169.234
2017	0	1	66	21.9814	20.7077	21.0239	24.2675	23.4183	25.5283	20.6054	0	0	1.96814	0	0	0	156.646
2017	1e-06	1	67	22.6381	20.7077	22.7397	24.2675	24.4297	25.5283	21.4312	0	0	2.42684	0	0	1e-06	116.705
2017	0.000957	1	68	25.9536	20.7077	27.258	24.2675	29.2135	25.5283	23.6572	0	0	3.45672	0	0	0.0009565	117.165
2017	1.7e-05	1	69	22.5958	20.7077	24.5798	24.2675	25.8401	25.5283	22.2735	0	0	1.65862	0	0	1.7e-05	196.921
2017	1e-06	1	70	22.2596	20.7077	22.4798	24.2675	25.0923	25.5283	20.325	0	0	1.48063	0	0	1e-06	79.9772
2017	0	1	71	20.5294	20.7077	21.2825	24.2675	22.7649	25.5283	0	0	0	0.873691	0	0	0	68.7742
2017	2e-06	1	72	22.2511	20.7077	23.1413	24.2675	23.8223	25.5283	21.7486	0	0	0.509199	0	0	2e-06	52.507
2017	0.000135	1	73	25.2198	20.7077	27.0868	24.2675	28.1158	25.5283	23.6088	0	0	1.92645	0	0	0.000135	41.2981
2017	0	1	74	22.3871	20.7077	24.7338	24.2675	25.5166	25.5283	18.543	0	0	1.276	0	0	0	169.555
2017	0	1	75	20.4755	20.7077	22.307	24.2675	23.5478	25.5283	21.2498	0	0	1.16504	0	0	0	131.362
2017	2e-06	1	76	23.4436	20.7077	22.0464	24.2675	24.6962	25.5283	21.6485	0	0	0.760095	0	0	2e-06	36.9397
2017	0	1	77	17.9389	20.7077	19.7231	24.2675	21.9128	25.5283	19.3283	0	0	1.2059	0	0	0	82.8054
2017	0	1	78	18.4883	20.7077	23.6606	24.2675	24.3578	25.5283	0	0	0	-0.240339	0	0	0	51.5016
2017	0	1	79	22.7676	20.7077	23.1534	24.2675	25.1941	25.5283	21.0401	0	0	2.02761	0	0	0	39.1934
2017	0	1	80	17.323	20.7077	20.7512	24.2675	21.6009	25.5283	18.6284	0	0	1.49876	0	0	0	91.4059
2017	1e-06	1	81	22.9774	20.7077	24.0948	24.2675	24.5893	25.5283	20.8984	0	0	1.86273	0	0	1e-06	106.69
2017	0.000358	1	82	25.3737	20.7077	23.8072	24.2675	24.885	25.5283	0	0	0	3.89186	0	0	0.0003579	167.988
2017	2e-06	1	83	22.4495	20.7077	23.3057	24.2675	24.1335	25.5283	20.8512	0	0	1.76635	0	0	2e-06	224.718
2017	3.8e-05	1	84	23.5757	20.7077	23.7916	24.2675	25.4212	25.5283	21.7091	0	0	1.82867	0	0	3.8e-05	161.401
2017	0	1	85	20.9498	20.7077	21.3471	24.2675	22.9923	25.5283	18.8549	0	0	0.875696	0	0	0	98.1312
2017	0	1	86	20.9611	20.7077	21.7544	24.2675	23.3017	25.5283	19.9572	0	0	0.935047	0	0	0	85.6484
2017	0.00034	1	87	24.0426	20.7077	26.7389	24.2675	27.7775	25.5283	24.2191	0	0	1.67767	0	0	0.0003399	57.2551
2017	0	1	88	21.2095	20.7077	22.2526	24.2675	23.1487	25.5283	19.7576	0	0	1.43689	0	0	0	104.217
2017	0	1	89	20.0473	20.7077	21.7867	24.2675	23.4561	25.5283	20.1423	0	0	1.41313	0	0	0	110.409
2017	4.4e-05	1	90	23.4772	20.7077	21.9499	24.2675	23.2686	25.5283	22.1054	0	0	2.38775	0	0	4.4e-05	80.2575
2017	0	1	91	22.0705	20.7077	23.0067	24.2675	24.9566	25.5283	22.1102	0	0	0.271569	0	0	0	200.209
2017	0	1	92	20.689	20.7077	22.487	24.2675	23.1591	25.5283	21.125	0	0	0.814698	0	0	0	7.97887
2017	2.1e-05	1	93	20.304	20.7077	22.2762	24.2675	23.3049	25.5283	21.5644	0	0	0.682806	0	0	2.1e-05	98.7436
2017	5.7e-05	1	94	21.8384	20.7077	21.5741	24.2675	23.308	25.5283	19.909	0	0	2.01198	0	0	5.7e-05	89.2769
2017	0	1	95	18.782	20.7077	20.6286	24.2675	22.5643	25.5283	18.3175	0	0	0.830091	0	0	0	168.858
2017	2e-06	1	96	24.3373	20.7077	25.9522	24.2675	26.4883	25.5283	22.9606	0	0	2.85117	0	0	2e-06	89.1686
2017	0	1	97	20.4185	20.7077	22.0432	24.2675	23.2681	25.5283	19.7386	0	0	2.19027	0	0	0	141.407
2017	0.003647	1	98	22.3388	20.7077	24.5479	24.2675	26.6522	25.5283	21.9769	0	0	0.879621	0	0	0.0036404	142.845
2017	0.000177	1	99	21.1664	20.7077	22.1446	24.2675	23.3469	25.5283	20.4644	0	0	0.479932	0	0	0.000177	37.1243
2017	0.000742	1	100	25.889	20.7077	26.9783	24.2675	27.4493	25.5283	25.2903	0	0	3.74586	0	0	0.0007417	60.1908
2017	2.8e-05	1	101	24.4256	20.7077	25.3655	24.2675	26.7107	25.5283	22.4983	0	0	3.50696	0	0	2.8e-05	219.322
2017	2.2e-05	1	102	21.19	20.7077	20.5438	24.2675	23.9493	25.5283	19.095	0	0	0.888164	0	0	2.2e-05	225.308
2017	1.1e-05	1	103	23.5635	20.7077	24.3657	24.2675	26.0483	25.5283	21.4622	0	0	3.66988	0	0	1.1e-05	48.3205
2017	0	1	104	22.1291	20.7077	24.2163	24.2675	24.9803	25.5283	21.7939	0	0	2.35398	0	0	0	225.405
2017	0	1	105	22.5683	20.7077	23.8658	24.2675	26.4422	25.5283	21.638	0	0	0.908723	0	0	0	138.141
2017	7e-06	1	106	23.313	20.7077	23.3492	24.2675	24.8539	25.5283	22.1038	0	0	2.33571	0	0	7e-06	51.7565
2017	2e-06	1	107	22.6703	20.7077	24.5392	24.2675	26.0752	25.5283	22.649	0	0	1.11733	0	0	2e-06	125.138
2017	2.1e-05	1	108	24.2738	20.7077	24.6709	24.2675	26.5177	25.5283	23.0512	0	0	1.56355	0	0	2.1e-05	105.347
2017	5e-06	1	109	24.7964	20.7077	26.1528	24.2675	26.9893	25.5283	23.1881	0	0	1.60661	0	0	5e-06	89.9613
2017	3.2e-05	1	110	24.2818	20.7077	24.8214	24.2675	26.123	25.5283	23.0901	0	0	2.28844	0	0	3.2e-05	174.502
2017	5e-06	1	111	20.8342	20.7077	23.2867	24.2675	24.3871	25.5283	20.218	0	0	0.889653	0	0	5e-06	181.5
2017	0.003661	1	112	23.5972	20.7077	24.9354	24.2675	25.8408	25.5283	20.7092	0	0	3.27841	0	0	0.0036543	65.4288
2017	5e-06	1	113	23.9258	20.7077	24.8912	24.2675	26.0784	25.5283	22.5071	0	0	1.65544	0	0	5e-06	169.137
2017	5e-06	1	114	24.7773	20.7077	26.59	24.2675	28.0848	25.5283	24.0752	0	0	0.848718	0	0	5e-06	14.8695
2017	0	1	115	20.651	20.7077	20.7722	24.2675	22.9482	25.5283	19.4143	0	0	2.78431	0	0	0	58.9895
2017	0.008114	1	116	23.6209	20.7077	26.1253	24.2675	27.2579	25.5283	21.0731	0	0	2.374	0	0	0.0080813	103.325
2017	0	1	117	20.9915	20.7077	21.9128	24.2675	23.7676	25.5283	20.1927	0	0	1.81869	0	0	0	114.212
2017	0.000262	1	118	25.8572	20.7077	26.7489	24.2675	26.5577	25.5283	25.3058	0	0	3.79935	0	0	0.000262	77.7916
2017	0	1	119	18.5214	20.7077	20.2957	24.2675	22.0422	25.5283	19.1047	0	0	0.795569	0	0	0	207.283
2017	2e-06	1	120	21.6622	20.7077	22.2639	24.2675	23.9413	25.5283	20.0377	0	0	0.878188	0	0	2e-06	54.3468
2017	1.1e-05	1	121	18.7533	20.7077	21.4301	24.2675	21.8896	25.5283	18.3806	0	0	0.213559	0	0	1.1e-05	109.882
2017	4e-06	1	122	23.0838	20.7077	25.1015	24.2675	25.2822	25.5283	22.1644	0	0	1.84423	0	0	4e-06	107.648
2017	3e-06	1	123	22.8359	20.7077	24.1952	24.2675	24.6061	25.5283	20.9024	0	0	2.21498	0	0	3e-06	170.333
2017	9.2e-05	1	124	25.0346	20.7077	25.8303	24.2675	27.0167	25.5283	23.9947	0	0	3.61306	0	0	9.2e-05	181.927
2017	0.000672	1	125	18.6192	20.7077	21.3072	24.2675	22.2153	25.5283	0	0	0	0.824282	0	0	0.0006718	224.318
2017	1e-06	1	126	20.7214	20.7077	20.152	24.2675	21.1449	25.5283	18.6395	0	0	1.19138	0	0	1e-06	89.826
2017	2e-06	1	127	24.9854	20.7077	26.1773	24.2675	26.8464	25.5283	22.831	0	0	0.812732	0	0	2e-06	144.386
2017	0.000125	1	128	19.3449	20.7077	20.5874	24.2675	22.6915	25.5283	19.0403	0	0	1.73725	0	0	0.000125	101.102
2017	0.000418	1	129	18.3503	20.7077	16.6305	24.2675	21.1993	25.5283	15.72	0	0	0.102711	0	0	0.0004179	24.2311
2017	0	1	130	20.7019	20.7077	22.9688	24.2675	23.8357	25.5283	0	0	0	1.12996	0	0	0	14.8695
2017	0	1	131	21.9092	20.7077	23.3843	24.2675	24.4072	25.5283	20.5137	0	0	1.44688	0	0	0	130.566
2017	5e-06	1	132	24.7026	20.7077	25.8544	24.2675	27.4717	25.5283	23.1301	0	0	1.18312	0	0	5e-06	110.675
2017	0	1	133	22.0666	20.7077	22.2326	24.2675	24.6996	25.5283	20.6589	0	0	1.11045	0	0	0	121.036
2017	0	1	134	21.2232	20.7077	21.9616	24.2675	24.1494	25.5283	20.5035	0	0	1.04343	0	0	0	81.1999
2017	4e-05	1	135	23.3742	20.7077	24.4046	24.2675	25.4435	25.5283	21.7625	0	0	0.74515	0	0	4e-05	74.2212
2017	1e-06	1	136	22.3368	20.7077	23.1265	24.2675	24.8098	25.5283	21.6988	0	0	2.36225	0	0	1e-06	67.8475
2017	0.006673	1	137	27.4066	20.7077	28.0716	24.2675	30.6007	25.5283	26.5944	0	0	3.37888	0	0	0.0066508	177.081
2017	0.002485	1	138	24.3516	20.7077	25.5055	24.2675	27.0349	25.5283	0	0	0	-0.486807	0	0	0.0024819	198.099
2017	0	1	139	23.2936	20.7077	26.0945	24.2675	26.1339	25.5283	23.3694	0	0	1.22241	0	0	0	19.825
2017	0	1	140	24.3516	20.7077	25.5055	24.2675	23.9244	25.5283	0	0	0	-0.209974	0	0	0	76.4551
2017	8e-06	1	141	23.4816	20.7077	25.1969	24.2675	26.5799	25.5283	21.4453	0	0	3.26242	0	0	8e-06	34.4386
2017	0.001473	1	142	20.5782	20.7077	22.8293	24.2675	23.9763	25.5283	20.8254	0	0	1.75477	0	0	0.0014719	136.621
2017	0	1	143	19.8531	20.7077	22.181	24.2675	23.8162	25.5283	19.3257	0	0	1.15732	0	0	0	84.3041
2017	1e-06	2	1	20.7077	21.8996	24.2675	20.6193	25.5283	23.2897	0	20.7458	0	-0.843494	0	0	1e-06	90.2701
2017	0.115815	2	3	23.4645	21.8996	24.7951	20.6193	27.1889	23.2897	23.1671	20.7458	1	0.255649	47.6176	6.90055	0.109585	77.673
2017	0	2	4	21.3789	21.8996	21.5926	20.6193	23.168	23.2897	19.3407	20.7458	0	0.51028	51.1966	7.15518	0	72.3793
2017	0.164332	2	5	24.9003	21.8996	26.1681	20.6193	27.9163	23.2897	24.5849	20.7458	1	2.47427	83.1593	9.11917	0.152147	194.177
2017	0.970934	2	6	24.9275	21.8996	25.7917	20.6193	26.7595	23.2897	23.3274	20.7458	1	2.5194	83.9845	9.1643	0.678508	195.537
2017	0	2	7	22.2684	21.8996	23.4414	20.6193	24.4336	23.2897	21.7767	20.7458	0	0.775685	55.0651	7.42059	0	30.5299
2017	0.000105	2	8	18.401	21.8996	18.9667	20.6193	21.8777	23.2897	12.665	20.7458	0	-0.67105	35.6869	5.97385	0.000105	32.9335
2017	0.788128	2	9	25.4902	21.8996	26.4185	20.6193	26.9454	23.2897	0	20.7458	1	2.6716	86.7972	9.3165	0.581169	183.545
2017	0	2	10	19.6259	21.8996	21.8154	20.6193	23.265	23.2897	18.7171	20.7458	0	0.514472	51.2566	7.15937	0	64.5855
2017	0.001018	2	11	19.9911	21.8996	21.902	20.6193	23.3744	23.2897	14.7605	20.7458	0	0.338537	0	0	0.0010175	74.1457
2017	0	2	12	22.0764	21.8996	24.2872	20.6193	26.2436	23.2897	21.3168	20.7458	0	-0.332021	39.8525	6.31288	0	44.6065
2017	0.0869	2	13	22.9626	21.8996	24.141	20.6193	24.8	23.2897	21.4265	20.7458	0	0.0258355	44.4987	6.67074	0.0833296	111.75
2017	0	2	14	23.153	21.8996	23.4561	20.6193	24.2906	23.2897	20.0672	20.7458	0	1.7143	69.8762	8.3592	0	115.418
2017	0.000256	2	15	21.4236	21.8996	22.4116	20.6193	23.6181	23.2897	19.9557	20.7458	0	-0.390989	39.1114	6.25391	0.000256	75.7422
2017	0	2	16	20.1811	21.8996	19.9413	20.6193	21.3312	23.2897	17.0596	20.7458	0	-0.460172	0	0	0	95.8074
2017	0.013808	2	17	21.0982	21.8996	22.8193	20.6193	24.3478	23.2897	20.3843	20.7458	0	-0.586397	36.7055	6.0585	0.0137135	56.6938
2017	0.010943	2	18	24.2636	21.8996	26.1081	20.6193	28.3551	23.2897	24.9557	20.7458	0	0.730244	54.3928	7.37515	0.0108836	109.632
2017	0.003986	2	19	24.3516	21.8996	25.5055	20.6193	22.3283	23.2897	19.472	20.7458	0	1.09006	59.8297	7.73497	0.0039781	172.078
2017	0	2	20	20.1281	21.8996	22.4233	20.6193	23.2188	23.2897	19.9638	20.7458	0	0.974847	58.0606	7.61975	0	147.707
2017	1e-06	2	21	18.9014	21.8996	20.1338	20.6193	21.6195	23.2897	0	20.7458	0	1.167	61.0258	7.8119	1e-06	116.462
2017	0	2	22	20.6607	21.8996	22.5066	20.6193	23.5801	23.2897	18.9923	20.7458	0	0.977265	58.0974	7.62217	0	140.378
2017	1.2208	2	23	25.2702	21.8996	26.7728	20.6193	28.1317	23.2897	24.0943	20.7458	1	2.53989	84.3603	9.18479	0.797869	195.701
2017	7.88743	2	24	25.528	21.8996	26.4812	20.6193	27.2453	23.2897	25.5861	20.7458	1	3.13534	95.653	9.78024	2.18464	200.294
2017	0.002808	2	25	23.0452	21.8996	24.9553	20.6193	26.3474	23.2897	22.4901	20.7458	0	1.01797	58.7196	7.66287	0.0028041	173.978
2017	2.08491	2	26	26.0849	21.8996	28.4268	20.6193	30.1415	23.2897	25.8358	20.7458	1	0.932074	57.4106	7.57698	1.12652	70.7249
2017	0	2	27	20.6963	21.8996	23.1983	20.6193	24.6666	23.2897	20.698	20.7458	0	0.423422	49.9612	7.06832	0	31.3798
2017	0.000188	2	28	21.3886	21.8996	22.2501	20.6193	24.2789	23.2897	20.518	20.7458	0	0.958469	57.8113	7.60337	0.000188	23.9776
2017	0.045645	2	29	24.3516	21.8996	25.5055	20.6193	22.9244	23.2897	22.2062	20.7458	0	0.183296	46.6243	6.8282	0.0446339	11.9161
2017	0.166445	2	30	22.8588	21.8996	24.4065	20.6193	26.4659	23.2897	23.3506	20.7458	1	0.860086	56.3248	7.50499	0.153961	88.5447
2017	1e-06	2	31	20.2223	21.8996	19.0601	20.6193	21.2941	23.2897	18.5314	20.7458	0	0.418161	49.8869	7.06306	1e-06	128.838
2017	0.000678	2	32	22.8787	21.8996	23.1035	20.6193	24.792	23.2897	21.7727	20.7458	0	1.19679	61.4921	7.84169	0.0006778	138.303
2017	0.139883	2	33	23.3276	21.8996	21.8514	20.6193	23.8429	23.2897	23.6334	20.7458	1	0.969464	57.9786	7.61437	0.130926	170.621
2017	0.022647	2	34	24.0316	21.8996	25.7058	20.6193	26.0981	23.2897	23.1423	20.7458	0	1.57225	67.5216	8.21715	0.0223944	158.328
2017	14.4498	2	35	26.4903	21.8996	27.9813	20.6193	28.9301	23.2897	25.4959	20.7458	1	2.47411	83.1563	9.11901	2.7376	187.439
2017	0.341746	2	36	24.9718	21.8996	25.4426	20.6193	26.5206	23.2897	21.9402	20.7458	1	2.30837	80.1611	8.95327	0.293972	204.342
2017	0	2	37	22.9045	21.8996	23.0392	20.6193	25.1053	23.2897	22.0036	20.7458	0	0.628484	52.9021	7.27339	0	59.4608
2017	1e-06	2	38	21.8226	21.8996	24.2662	20.6193	25.8436	23.2897	20.9064	20.7458	0	0.0796321	45.2193	6.72453	1e-06	53.6806
2017	0.079713	2	39	21.8142	21.8996	23.6976	20.6193	25.3705	23.2897	20.2525	20.7458	0	0.364409	49.1304	7.00931	0.0766953	40.1798
2017	0	2	40	23.6955	21.8996	23.8734	20.6193	26.1844	23.2897	22.7259	20.7458	0	-0.085349	43.0277	6.55955	0	71.1031
2017	1.47052	2	41	25.6984	21.8996	26.4838	20.6193	27.903	23.2897	23.9413	20.7458	1	1.27513	62.7269	7.92003	0.904429	163.938
2017	0.00099	2	42	22.6522	21.8996	23.3332	20.6193	24.0139	23.2897	21.2562	20.7458	0	2.13048	77.0073	8.77538	0.0009895	167.451
2017	2e-05	2	43	22.0064	21.8996	21.8319	20.6193	25.1272	23.2897	22.1138	20.7458	0	0.438765	50.1783	7.08367	2e-05	52.9028
2017	0.133888	2	44	24.126	21.8996	24.9345	20.6193	26.265	23.2897	23.5202	20.7458	1	3.12601	95.4707	9.77091	0.125652	206.366
2017	21.661	2	45	26.3303	21.8996	27.0505	20.6193	28.5847	23.2897	24.3492	20.7458	1	2.68394	87.0273	9.32884	3.12065	179.806
2017	0	2	46	24.3516	21.8996	25.5055	20.6193	23.4266	23.2897	21.1274	20.7458	0	0.263165	47.7214	6.90807	0	48.1067
2017	7.3037	2	47	26.6529	21.8996	26.7981	20.6193	28.6117	23.2897	25.5212	20.7458	1	2.77016	88.6433	9.41506	2.1167	188.734
2017	0.000136	2	48	22.1071	21.8996	21.9958	20.6193	23.5109	23.2897	21.3664	20.7458	0	0.275733	47.8952	6.92063	0.000136	106.891
2017	0	2	49	22.6106	21.8996	23.3505	20.6193	24.8008	23.2897	21.9035	20.7458	0	0.610881	52.6464	7.25578	0	103.877
2017	0	2	50	17.7736	21.8996	22.2482	20.6193	23.059	23.2897	20.1744	20.7458	0	-0.180966	0	0	0	34.5413
2017	0	2	51	18.7256	21.8996	18.6751	20.6193	21.1274	23.2897	15.5103	20.7458	0	0.454632	50.4034	7.09953	0	47.7305
2017	0.810844	2	52	24.3714	21.8996	24.1797	20.6193	26.0394	23.2897	21.9585	20.7458	1	0.94345	57.5831	7.58835	0.593793	127.738
2017	0.00286	2	53	22.0042	21.8996	22.9903	20.6193	24.9945	23.2897	20.7216	20.7458	0	0.579676	52.1945	7.22458	0.0028559	57.3499
2017	0	2	54	19.1448	21.8996	21.0861	20.6193	21.9917	23.2897	19.6065	20.7458	0	-0.250073	0	0	0	70.6837
2017	0.216118	2	55	25.3686	21.8996	27.0157	20.6193	26.5559	23.2897	25.5573	20.7458	1	2.6565	86.5161	9.3014	0.195664	183.134
2017	0	2	56	21.7754	21.8996	22.2436	20.6193	23.8647	23.2897	20.6719	20.7458	0	0.821422	55.746	7.46632	0	46.8274
2017	0.171492	2	57	23.4161	21.8996	23.3061	20.6193	24.7364	23.2897	19.9827	20.7458	1	0.454116	50.3961	7.09902	0.158278	120.635
2017	0	2	58	20.0971	21.8996	20.7152	20.6193	22.8526	23.2897	19.742	20.7458	0	-1.01807	0	0	0	26.6725
2017	0.686842	2	59	24.0197	21.8996	25.2937	20.6193	25.6756	23.2897	0	20.7458	1	0.477807	50.733	7.12271	0.522858	142.848
2017	0.025256	2	60	23.9552	21.8996	25.8525	20.6193	27.6465	23.2897	23.7442	20.7458	0	1.02377	58.8085	7.66867	0.0249423	63.7727
2017	1.17782	2	61	25.9452	21.8996	26.4407	20.6193	28.6066	23.2897	24.4113	20.7458	1	1.20675	61.6485	7.85166	0.778322	93.4057
2017	0.767315	2	62	25.9348	21.8996	26.1341	20.6193	26.5394	23.2897	24.7889	20.7458	1	2.71923	87.6869	9.36413	0.569461	189.984
2017	0.005543	2	63	22.5719	21.8996	22.3288	20.6193	23.9215	23.2897	0	20.7458	0	2.38268	81.4972	9.02758	0.0055277	187.14
2017	0.273563	2	64	24.5096	21.8996	24.7693	20.6193	26.5905	23.2897	23.623	20.7458	1	2.40997	81.9907	9.05487	0.241818	155.933
2017	17.5845	2	65	25.4481	21.8996	26.9201	20.6193	28.3049	23.2897	23.1337	20.7458	1	1.005	58.521	7.6499	2.92233	135.28
2017	3.5e-05	2	66	21.9814	21.8996	21.0239	20.6193	23.4183	23.2897	20.6054	20.7458	0	1.12465	60.3659	7.76955	3.5e-05	99.9835
2017	0.023067	2	67	22.6381	21.8996	22.7397	20.6193	24.4297	23.2897	21.4312	20.7458	0	1.58335	67.7041	8.22825	0.022805	100.889
2017	3.73747	2	68	25.9536	21.8996	27.258	20.6193	29.2135	23.2897	23.6572	20.7458	1	2.61323	85.713	9.25813	1.5555	175.786
2017	6.5e-05	2	69	22.5958	21.8996	24.5798	20.6193	25.8401	23.2897	22.2735	20.7458	0	0.815123	55.652	7.46002	6.5e-05	53.0449
2017	0.000192	2	70	22.2596	21.8996	22.4798	20.6193	25.0923	23.2897	20.325	20.7458	0	0.637134	53.0281	7.28204	0.000192	57.739
2017	0.001521	2	71	20.5294	21.8996	21.2825	20.6193	22.7649	23.2897	0	20.7458	0	0.030198	44.557	6.6751	0.0015198	42.8275
2017	0.000343	2	72	22.2511	21.8996	23.1413	20.6193	23.8223	23.2897	21.7486	20.7458	0	-0.334295	39.8238	6.31061	0.0003429	24.1419
2017	3.08337	2	73	25.2198	21.8996	27.0868	20.6193	28.1158	23.2897	23.6088	20.7458	1	1.08296	59.7198	7.72786	1.40692	149.8
2017	0	2	74	22.3871	21.8996	24.7338	20.6193	25.5166	23.2897	18.543	20.7458	0	0.432507	50.0897	7.07741	0	110.789
2017	0	2	75	20.4755	21.8996	22.307	20.6193	23.5478	23.2897	21.2498	20.7458	0	0.321545	48.5314	6.96645	0	18.0837
2017	0.009291	2	76	23.4436	21.8996	22.0464	20.6193	24.6962	23.2897	21.6485	20.7458	0	-0.0833983	43.0533	6.5615	0.0092481	72.3805
2017	0	2	77	17.9389	21.8996	19.7231	20.6193	21.9128	23.2897	19.3283	20.7458	0	0.362405	49.1023	7.00731	0	40.8623
2017	0	2	78	18.4883	21.8996	23.6606	20.6193	24.3578	23.2897	0	20.7458	0	-1.08383	0	0	0	18.9347
2017	0	2	79	22.7676	21.8996	23.1534	20.6193	25.1941	23.2897	21.0401	20.7458	0	1.18411	61.2935	7.82902	0	78.9879
2017	0.000103	2	80	17.323	21.8996	20.7512	20.6193	21.6009	23.2897	18.6284	20.7458	0	0.655263	53.2924	7.30016	0.000103	86.4462
2017	0.005199	2	81	22.9774	21.8996	24.0948	20.6193	24.5893	23.2897	20.8984	20.7458	0	1.01924	58.7391	7.66414	0.0051855	146.016
2017	1.74088	2	82	25.3737	21.8996	23.8072	20.6193	24.885	23.2897	0	20.7458	1	3.04836	93.9594	9.69327	1.00828	201.976
2017	0.001124	2	83	22.4495	21.8996	23.3057	20.6193	24.1335	23.2897	20.8512	20.7458	0	0.922856	57.2709	7.56776	0.0011234	139.816
2017	0.001072	2	84	23.5757	21.8996	23.7916	20.6193	25.4212	23.2897	21.7091	20.7458	0	0.98518	58.2182	7.63008	0.0010714	81.9492
2017	0.008545	2	85	20.9498	21.8996	21.3471	20.6193	22.9923	23.2897	18.8549	20.7458	0	0.0322026	44.5837	6.6771	0.0085087	67.3283
2017	1e-06	2	86	20.9611	21.8996	21.7544	20.6193	23.3017	23.2897	19.9572	20.7458	0	0.0915531	45.3798	6.73646	1e-06	50.0344
2017	0.000233	2	87	24.0426	21.8996	26.7389	20.6193	27.7775	23.2897	24.2191	20.7458	0	0.834175	55.9366	7.47908	0.000233	89.0836
2017	0.585295	2	88	21.2095	21.8996	22.2526	20.6193	23.1487	23.2897	19.7576	20.7458	1	0.593401	52.393	7.2383	0.460771	94.8645
2017	1e-05	2	89	20.0473	21.8996	21.7867	20.6193	23.4561	23.2897	20.1423	20.7458	0	0.569632	52.0495	7.21453	1e-05	61.4153
2017	0.146933	2	90	23.4772	21.8996	21.9499	20.6193	23.2686	23.2897	22.1054	20.7458	1	1.54426	67.0623	8.18916	0.137091	176.854
2017	3e-06	2	91	22.0705	21.8996	23.0067	20.6193	24.9566	23.2897	22.1102	20.7458	0	-0.571925	0	0	3e-06	34.6821
2017	0.000374	2	92	20.689	21.8996	22.487	20.6193	23.1591	23.2897	21.125	20.7458	0	-0.0287954	43.7729	6.61611	0.0003739	73.0689
2017	0	2	93	20.304	21.8996	22.2762	20.6193	23.3049	23.2897	21.5644	20.7458	0	-0.160687	42.045	6.48421	0	66.1307
2017	7.7e-05	2	94	21.8384	21.8996	21.5741	20.6193	23.308	23.2897	19.909	20.7458	0	1.16848	61.049	7.81339	7.7e-05	147.581
2017	0	2	95	18.782	21.8996	20.6286	20.6193	22.5643	23.2897	18.3175	20.7458	0	-0.0134028	43.9768	6.6315	0	69.2626
2017	0.061056	2	96	24.3373	21.8996	25.9522	20.6193	26.4883	23.2897	22.9606	20.7458	0	2.00768	74.8671	8.65258	0.0592646	121.934
2017	0	2	97	20.4185	21.8996	22.0432	20.6193	23.2681	23.2897	19.7386	20.7458	0	1.34677	63.8669	7.99167	0	120.014
2017	1e-06	2	98	22.3388	21.8996	24.5479	20.6193	26.6522	23.2897	21.9769	20.7458	0	0.0361276	44.6362	6.68103	1e-06	40.8538
2017	0	2	99	21.1664	21.8996	22.1446	20.6193	23.3469	23.2897	20.4644	20.7458	0	-0.363562	39.4552	6.28134	0	43.6205
2017	3.91761	2	100	25.889	21.8996	26.9783	20.6193	27.4493	23.2897	25.2903	20.7458	1	2.90237	91.1503	9.54727	1.59282	198.066
2017	0.049759	2	101	24.4256	21.8996	25.3655	20.6193	26.7107	23.2897	22.4983	20.7458	0	2.66346	86.6457	9.30837	0.0485606	203.028
2017	0	2	102	21.19	21.8996	20.5438	20.6193	23.9493	23.2897	19.095	20.7458	0	0.0446707	44.7504	6.68957	0	45.7962
2017	0.059445	2	103	23.5635	21.8996	24.3657	20.6193	26.0483	23.2897	21.4622	20.7458	0	2.82638	89.7052	9.47128	0.0577452	203.388
2017	0	2	104	22.1291	21.8996	24.2163	20.6193	24.9803	23.2897	21.7939	20.7458	0	1.51049	66.5103	8.15539	0	117.267
2017	0.000259	2	105	22.5683	21.8996	23.8658	20.6193	26.4422	23.2897	21.638	20.7458	0	0.0652292	45.0258	6.71013	0.000259	50.2083
2017	0.018982	2	106	23.313	21.8996	23.3492	20.6193	24.8539	23.2897	22.1038	20.7458	0	1.49221	66.2126	8.13711	0.0188041	105.726
2017	0.00472	2	107	22.6703	21.8996	24.5392	20.6193	26.0752	23.2897	22.649	20.7458	0	0.27384	47.869	6.91874	0.0047089	92.1467
2017	0.000148	2	108	24.2738	21.8996	24.6709	20.6193	26.5177	23.2897	23.0512	20.7458	0	0.720052	54.2426	7.36495	0.000148	80.1778
2017	0.042249	2	109	24.7964	21.8996	26.1528	20.6193	26.9893	23.2897	23.1881	20.7458	0	0.763113	54.8787	7.40801	0.0413809	151.22
2017	0.006587	2	110	24.2818	21.8996	24.8214	20.6193	26.123	23.2897	23.0901	20.7458	0	1.44495	65.4457	8.08985	0.0065654	160.558
2017	0	2	111	20.8342	21.8996	23.2867	20.6193	24.3871	23.2897	20.218	20.7458	0	0.0461591	44.7703	6.69106	0	52.3868
2017	0	2	112	23.5972	21.8996	24.9354	20.6193	25.8408	23.2897	20.7092	20.7458	0	2.43492	82.4432	9.07982	0	147.193
2017	0.019989	2	113	23.9258	21.8996	24.8912	20.6193	26.0784	23.2897	22.5071	20.7458	0	0.811948	55.6046	7.45685	0.0197918	43.4735
2017	0	2	114	24.7773	21.8996	26.59	20.6193	28.0848	23.2897	24.0752	20.7458	0	0.00522477	44.2242	6.65013	0	45.9853
2017	0	2	115	20.651	21.8996	20.7722	20.6193	22.9482	23.2897	19.4143	20.7458	0	1.94081	73.7145	8.58572	0	88.9708
2017	0.000195	2	116	23.6209	21.8996	26.1253	20.6193	27.2579	23.2897	21.0731	20.7458	0	1.53051	66.8373	8.17541	0.000195	98.6907
2017	0.004706	2	117	20.9915	21.8996	21.9128	20.6193	23.7676	23.2897	20.1927	20.7458	0	0.975193	58.0658	7.6201	0.004695	60.1568
2017	0.648406	2	118	25.8572	21.8996	26.7489	20.6193	26.5577	23.2897	25.3058	20.7458	1	2.95585	92.1745	9.60075	0.499809	185.407
2017	0.000526	2	119	18.5214	21.8996	20.2957	20.6193	22.0422	23.2897	19.1047	20.7458	0	-0.0479247	43.5201	6.59698	0.0005259	36.6063
2017	0.00028	2	120	21.6622	21.8996	22.2639	20.6193	23.9413	23.2897	20.0377	20.7458	0	0.0346943	44.617	6.6796	0.00028	89.5762
2017	2.1e-05	2	121	18.7533	21.8996	21.4301	20.6193	21.8896	23.2897	18.3806	20.7458	0	-0.629934	0	0	2.1e-05	88.5773
2017	0.004349	2	122	23.0838	21.8996	25.1015	20.6193	25.2822	23.2897	22.1644	20.7458	0	1.00073	58.4557	7.64564	0.0043396	146.323
2017	0.190214	2	123	22.8359	21.8996	24.1952	20.6193	24.6061	23.2897	20.9024	20.7458	1	1.37149	64.2625	8.01639	0.174133	160.161
2017	0.164653	2	124	25.0346	21.8996	25.8303	20.6193	27.0167	23.2897	23.9947	20.7458	1	2.76957	88.6323	9.41447	0.152423	202.689
2017	0	2	125	18.6192	21.8996	21.3072	20.6193	22.2153	23.2897	0	20.7458	0	-0.019212	0	0	0	73.0823
2017	8.5e-05	2	126	20.7214	21.8996	20.152	20.6193	21.1449	23.2897	18.6395	20.7458	0	0.347889	0	0	8.5e-05	122.112
2017	0.048942	2	127	24.9854	21.8996	26.1773	20.6193	26.8464	23.2897	22.831	20.7458	0	-0.0307615	43.7469	6.61414	0.047782	90.0493
2017	0	2	128	19.3449	21.8996	20.5874	20.6193	22.6915	23.2897	19.0403	20.7458	0	0.893752	56.8313	7.53865	0	24.8195
2017	0	2	129	18.3503	21.8996	16.6305	20.6193	21.1993	23.2897	15.72	20.7458	0	-0.740782	0	0	0	43.4735
2017	1.3e-05	2	130	20.7019	21.8996	22.9688	20.6193	23.8357	23.2897	0	20.7458	0	0.286462	48.0438	6.93136	1.3e-05	111.224
2017	4e-06	2	131	21.9092	21.8996	23.3843	20.6193	24.4072	23.2897	20.5137	20.7458	0	0.60339	52.5377	7.24829	4e-06	93.2752
2017	0.624026	2	132	24.7026	21.8996	25.8544	20.6193	27.4717	23.2897	23.1301	20.7458	1	0.33963	48.7837	6.98453	0.484908	107.375
2017	3e-06	2	133	22.0666	21.8996	22.2326	20.6193	24.6996	23.2897	20.6589	20.7458	0	0.266955	47.7738	6.91186	3e-06	60.0813
2017	3.9e-05	2	134	21.2232	21.8996	21.9616	20.6193	24.1494	23.2897	20.5035	20.7458	0	0.199934	46.8518	6.84484	3.9e-05	61.3511
2017	0.024977	2	135	23.3742	21.8996	24.4046	20.6193	25.4435	23.2897	21.7625	20.7458	0	-0.098344	42.8574	6.54656	0.0246702	44.4768
2017	0.02898	2	136	22.3368	21.8996	23.1265	20.6193	24.8098	23.2897	21.6988	20.7458	0	1.51876	66.6453	8.16366	0.028568	155.966
2017	35.8698	2	137	27.4066	21.8996	28.0716	20.6193	30.6007	23.2897	26.5944	20.7458	1	2.53539	84.2778	9.18029	3.60739	178.302
2017	0	2	138	24.3516	21.8996	25.5055	20.6193	27.0349	23.2897	0	20.7458	0	-1.3303	28.245	5.3146	0	30.4626
2017	0.001612	2	139	23.2936	21.8996	26.0945	20.6193	26.1339	23.2897	23.3694	20.7458	0	0.378916	49.334	7.02382	0.0016107	55.5908
2017	0	2	140	24.3516	21.8996	25.5055	20.6193	23.9244	23.2897	0	20.7458	0	-1.05347	31.2641	5.59143	0	39.8017
2017	0.026529	2	141	23.4816	21.8996	25.1969	20.6193	26.5799	23.2897	21.4453	20.7458	0	2.41893	82.153	9.06383	0.0261832	117.727
2017	0	2	142	20.5782	21.8996	22.8293	20.6193	23.9763	23.2897	20.8254	20.7458	0	0.911276	57.0958	7.55618	0	59.9654
2017	0	2	143	19.8531	21.8996	22.181	20.6193	23.8162	23.2897	19.3257	20.7458	0	0.313824	48.4239	6.95873	0	29.884
2017	7e-06	3	1	20.7077	23.4645	24.2675	24.7951	25.5283	27.1889	0	23.1671	0	-1.09914	0	0	7e-06	82.9049
2017	0	3	2	21.8996	23.4645	20.6193	24.7951	23.2897	27.1889	20.7458	23.1671	0	-0.255649	47.6176	6.90055	0	82.9049
2017	0.006865	3	4	21.3789	23.4645	21.5926	24.7951	23.168	27.1889	19.3407	23.1671	0	0.254631	54.9204	7.41083	0.0068415	33.2398
2017	4.47024	3	5	24.9003	23.4645	26.1681	24.7951	27.9163	27.1889	24.5849	23.1671	1	2.21862	87.8872	9.37482	1.69932	115.657
2017	0.710863	3	6	24.9275	23.4645	25.7917	24.7951	26.7595	27.1889	23.3274	23.1671	1	2.26375	88.7355	9.41995	0.536998	119.014
2017	0.031004	3	7	22.2684	23.4645	23.4414	24.7951	24.4336	27.1889	21.7767	23.1671	0	0.520036	58.9246	7.67624	0.0305331	62.2575
2017	2e-06	3	8	18.401	23.4645	18.9667	24.7951	21.8777	27.1889	12.665	23.1671	0	-0.926699	38.8067	6.2295	2e-06	83.2672
2017	15.5517	3	9	25.4902	23.4645	26.4185	24.7951	26.9454	27.1889	0	23.1671	1	2.41595	91.626	9.57215	2.80649	105.512
2017	7e-05	3	10	19.6259	23.4645	21.8154	24.7951	23.265	27.1889	18.7171	23.1671	0	0.258824	54.9826	7.41502	7e-05	31.9853
2017	0.001475	3	11	19.9911	23.4645	21.902	24.7951	23.3744	27.1889	14.7605	23.1671	0	0.0828885	0	0	0.0014739	24.5755
2017	3e-06	3	12	22.0764	23.4645	24.2872	24.7951	26.2436	27.1889	21.3168	23.1671	0	-0.58767	43.1456	6.56853	3e-06	60.2919
2017	0.096901	3	13	22.9626	23.4645	24.141	24.7951	24.8	27.1889	21.4265	23.1671	0	-0.229813	47.9748	6.92639	0.0924889	33.6232
2017	0.00347	3	14	23.153	23.4645	23.4561	24.7951	24.2906	27.1889	20.0672	23.1671	0	1.45865	74.2156	8.61485	0.003464	55.703
2017	2e-06	3	15	21.4236	23.4645	22.4116	24.7951	23.6181	27.1889	19.9557	23.1671	0	-0.646638	42.3744	6.50956	2e-06	26.616
2017	0.05533	3	16	20.1811	23.4645	19.9413	24.7951	21.3312	27.1889	17.0596	23.1671	0	-0.715821	0	0	0.0538535	32.6016
2017	0.277785	3	17	21.0982	23.4645	22.8193	24.7951	24.3478	27.1889	20.3843	23.1671	1	-0.842046	39.8685	6.31415	0.245128	46.6601
2017	3.02679	3	18	24.2636	23.4645	26.1081	24.7951	28.3551	27.1889	24.9557	23.1671	1	0.474595	58.229	7.63079	1.39297	31.6181
2017	0.12359	3	19	24.3516	23.4645	25.5055	24.7951	22.3283	27.1889	19.472	23.1671	1	0.834416	63.8499	7.99061	0.116529	100.061
2017	0.003088	3	20	20.1281	23.4645	22.4233	24.7951	23.2188	27.1889	19.9638	23.1671	0	0.719198	62.0219	7.8754	0.0030832	88.1818
2017	0	3	21	18.9014	23.4645	20.1338	24.7951	21.6195	27.1889	0	23.1671	0	0.91135	65.0853	8.06755	0	80.6846
2017	0	3	22	20.6607	23.4645	22.5066	24.7951	23.5801	27.1889	18.9923	23.1671	0	0.721616	62.06	7.87782	0	72.3052
2017	9.2268	3	23	25.2702	23.4645	26.7728	24.7951	28.1317	27.1889	24.0943	23.1671	1	2.28424	89.1219	9.44044	2.32501	117.72
2017	113.125	3	24	25.528	23.4645	26.4812	24.7951	27.2453	27.1889	25.5861	23.1671	1	2.87969	100.719	10.0359	4.7373	123.903
2017	0.089578	3	25	23.0452	23.4645	24.9553	24.7951	26.3474	27.1889	22.4901	23.1671	0	0.76232	62.7029	7.91852	0.0857905	95.2113
2017	18.4074	3	26	26.0849	23.4645	28.4268	24.7951	30.1415	27.1889	25.8358	23.1671	1	0.676425	61.35	7.83262	2.96565	55.4805
2017	5e-06	3	27	20.6963	23.4645	23.1983	24.7951	24.6666	27.1889	20.698	23.1671	0	0.167773	53.6406	7.32397	5e-06	83.6787
2017	7e-06	3	28	21.3886	23.4645	22.2501	24.7951	24.2789	27.1889	20.518	23.1671	0	0.702821	61.7642	7.85902	7e-06	68.259
2017	0.000547	3	29	24.3516	23.4645	25.5055	24.7951	22.9244	27.1889	22.2062	23.1671	0	-0.0723524	50.1809	7.08385	0.0005469	83.1347
2017	0.270213	3	30	22.8588	23.4645	24.4065	24.7951	26.4659	27.1889	23.3506	23.1671	1	0.604437	60.2275	7.76064	0.239185	33.3248
2017	3.4e-05	3	31	20.2223	23.4645	19.0601	24.7951	21.2941	27.1889	18.5314	23.1671	0	0.162512	53.5635	7.31871	3.4e-05	64.1844
2017	0.016846	3	32	22.8787	23.4645	23.1035	24.7951	24.792	27.1889	21.7727	23.1671	0	0.941137	65.5669	8.09734	0.0167057	63.1093
2017	1.9311	3	33	23.3276	23.4645	21.8514	24.7951	23.8429	27.1889	23.6334	23.1671	1	0.713815	61.9371	7.87002	1.07538	91.0714
2017	0.316064	3	34	24.0316	23.4645	25.7058	24.7951	26.0981	27.1889	23.1423	23.1671	1	1.31661	71.7884	8.4728	0.274645	82.8758
2017	157.039	3	35	26.4903	23.4645	27.9813	24.7951	28.9301	27.1889	25.4959	23.1671	1	2.21846	87.8842	9.37466	5.06284	108.593
2017	3.97551	3	36	24.9718	23.4645	25.4426	24.7951	26.5206	27.1889	21.9402	23.1671	1	2.05272	84.8043	9.20892	1.60453	126.669
2017	0.006281	3	37	22.9045	23.4645	23.0392	24.7951	25.1053	27.1889	22.0036	23.1671	0	0.372835	56.6864	7.52903	0.0062614	31.0542
2017	3e-06	3	38	21.8226	23.4645	24.2662	24.7951	25.8436	27.1889	20.9064	23.1671	0	-0.176017	48.7229	6.98018	3e-06	65.3397
2017	0.26493	3	39	21.8142	23.4645	23.6976	24.7951	25.3705	27.1889	20.2525	23.1671	1	0.10876	52.7796	7.26496	0.235017	61.7321
2017	0.062089	3	40	23.6955	23.4645	23.8734	24.7951	26.1844	27.1889	22.7259	23.1671	0	-0.340998	46.447	6.8152	0.0602377	46.6396
2017	8.82074	3	41	25.6984	23.4645	26.4838	24.7951	27.903	27.1889	23.9413	23.1671	1	1.01948	66.8417	8.17568	2.2845	83.0243
2017	0.019284	3	42	22.6522	23.4645	23.3332	24.7951	24.0139	27.1889	21.2562	23.1671	0	1.87483	81.5595	9.03103	0.0191004	88.305
2017	0	3	43	22.0064	23.4645	21.8319	24.7951	25.1272	27.1889	22.1138	23.1671	0	0.183116	53.8655	7.33932	0	68.2083
2017	1.75051	3	44	24.126	23.4645	24.9345	24.7951	26.265	27.1889	23.5202	23.1671	1	2.87036	100.532	10.0266	1.01179	130.427
2017	92.5641	3	45	26.3303	23.4645	27.0505	24.7951	28.5847	27.1889	24.3492	23.1671	1	2.42829	91.8625	9.58449	4.53865	101.113
2017	0	3	46	24.3516	23.4645	25.5055	24.7951	23.4266	27.1889	21.1274	23.1671	0	0.00751604	51.3188	7.16371	0	47.7047
2017	57.8568	3	47	26.6529	23.4645	26.7981	24.7951	28.6117	27.1889	25.5212	23.1671	1	2.51451	93.5225	9.67071	4.07511	108.179
2017	0.059452	3	48	22.1071	23.4645	21.9958	24.7951	23.5109	27.1889	21.3664	23.1671	0	0.0200845	51.499	7.17628	0.0577518	37.0883
2017	0.000134	3	49	22.6106	23.4645	23.3505	24.7951	24.8008	27.1889	21.9035	23.1671	0	0.355232	56.4216	7.51143	0.000134	28.5475
2017	0.000155	3	50	17.7736	23.4645	22.2482	24.7951	23.059	27.1889	20.1744	23.1671	0	-0.436615	0	0	0.000155	86.0497
2017	0	3	51	18.7256	23.4645	18.6751	24.7951	21.1274	27.1889	15.5103	23.1671	0	0.198983	54.0987	7.35518	0	50.2307
2017	0.847852	3	52	24.3714	23.4645	24.1797	24.7951	26.0394	27.1889	21.9585	23.1671	1	0.687801	61.5283	7.844	0.614024	46.2165
2017	0.005081	3	53	22.0042	23.4645	22.9903	24.7951	24.9945	27.1889	20.7216	23.1671	0	0.324028	55.9538	7.48023	0.0050681	39.5371
2017	0	3	54	19.1448	23.4645	21.0861	24.7951	21.9917	27.1889	19.6065	23.1671	0	-0.505721	0	0	0	30.2401
2017	2.81226	3	55	25.3686	23.4645	27.0157	24.7951	26.5559	27.1889	25.5573	23.1671	1	2.40085	91.3372	9.55705	1.33822	108.327
2017	0.001599	3	56	21.7754	23.4645	22.2436	24.7951	23.8647	27.1889	20.6719	23.1671	0	0.565774	59.6289	7.72197	0.0015977	40.4313
2017	0.072206	3	57	23.4161	23.4645	23.3061	24.7951	24.7364	27.1889	19.9827	23.1671	0	0.198467	54.0911	7.35467	0.0697182	47.2935
2017	0	3	58	20.0971	23.4645	20.7152	24.7951	22.8526	27.1889	19.742	23.1671	0	-1.27372	0	0	0	81.6998
2017	4.64955	3	59	24.0197	23.4645	25.2937	24.7951	25.6756	27.1889	0	23.1671	1	0.222159	54.4402	7.37836	1.73158	65.2752
2017	0.109276	3	60	23.9552	23.4645	25.8525	24.7951	27.6465	27.1889	23.7442	23.1671	1	0.768118	62.7948	7.92432	0.103707	33.1131
2017	2.92179	3	61	25.9452	23.4645	26.4407	24.7951	28.6066	27.1889	24.4113	23.1671	1	0.951105	65.7284	8.1073	1.36655	38.9956
2017	23.48	3	62	25.9348	23.4645	26.1341	24.7951	26.5394	27.1889	24.7889	23.1671	1	2.46358	92.5402	9.61978	3.19786	112.775
2017	0.028992	3	63	22.5719	23.4645	22.3288	24.7951	23.9215	27.1889	0	23.1671	0	2.12703	86.1783	9.28323	0.0285797	111.879
2017	3.58699	3	64	24.5096	23.4645	24.7693	24.7951	26.5905	27.1889	23.623	23.1671	1	2.15432	86.6857	9.31052	1.52322	79.0696
2017	15.9765	3	65	25.4481	23.4645	26.9201	24.7951	28.3049	27.1889	23.1337	23.1671	1	0.74935	62.4977	7.90555	2.83183	56.2764
2017	5e-06	3	66	21.9814	23.4645	21.0239	24.7951	23.4183	27.1889	20.6054	23.1671	0	0.869	64.4038	8.0252	5e-06	24.8325
2017	0.015961	3	67	22.6381	23.4645	22.7397	24.7951	24.4297	27.1889	21.4312	23.1671	0	1.3277	71.9766	8.4839	0.015835	42.1654
2017	113.535	3	68	25.9536	23.4645	27.258	24.7951	29.2135	27.1889	23.6572	23.1671	1	2.35758	90.512	9.51378	4.74088	99.9924
2017	0.081096	3	69	22.5958	23.4645	24.5798	24.7951	25.8401	27.1889	22.2735	23.1671	0	0.559474	59.5316	7.71567	0.0779753	55.8857
2017	1.2e-05	3	70	22.2596	23.4645	22.4798	24.7951	25.0923	27.1889	20.325	23.1671	0	0.381486	56.8167	7.53768	1.2e-05	44.3038
2017	0.000767	3	71	20.5294	23.4645	21.2825	24.7951	22.7649	27.1889	0	23.1671	0	-0.225451	48.0353	6.93075	0.0007667	62.3191
2017	0.004211	3	72	22.2511	23.4645	23.1413	24.7951	23.8223	27.1889	21.7486	23.1671	0	-0.589943	43.1157	6.56626	0.0042022	65.9322
2017	21.2343	3	73	25.2198	23.4645	27.0868	24.7951	28.1158	27.1889	23.6088	23.1671	1	0.82731	63.7364	7.98351	3.10164	71.2115
2017	0	3	74	22.3871	23.4645	24.7338	24.7951	25.5166	27.1889	18.543	23.1671	0	0.176858	53.7737	7.33306	0	52.4559
2017	0	3	75	20.4755	23.4645	22.307	24.7951	23.5478	27.1889	21.2498	23.1671	0	0.0658964	52.1587	7.2221	0	77.1506
2017	0.004036	3	76	23.4436	23.4645	22.0464	24.7951	24.6962	27.1889	21.6485	23.1671	0	-0.339047	46.4736	6.81715	0.0040279	42.4838
2017	0	3	77	17.9389	23.4645	19.7231	24.7951	21.9128	27.1889	19.3283	23.1671	0	0.106756	52.7505	7.26295	0	63.8977
2017	0	3	78	18.4883	23.4645	23.6606	24.7951	24.3578	27.1889	0	23.1671	0	-1.33948	0	0	0	88.8994
2017	0	3	79	22.7676	23.4645	23.1534	24.7951	25.1941	27.1889	21.0401	23.1671	0	0.928466	65.3618	8.08466	0	35.3774
2017	1.8e-05	3	80	17.323	23.4645	20.7512	24.7951	21.6009	27.1889	18.6284	23.1671	0	0.399614	57.0903	7.55581	1.8e-05	47.1599
2017	0.030733	3	81	22.9774	23.4645	24.0948	24.7951	24.5893	27.1889	20.8984	23.1671	0	0.763592	62.7231	7.91979	0.0302702	68.7346
2017	25.1225	3	82	25.3737	23.4645	23.8072	24.7951	24.885	27.1889	0	23.1671	1	2.79271	98.9809	9.94891	3.2628	126.628
2017	0.063586	3	83	22.4495	23.4645	23.3057	24.7951	24.1335	27.1889	20.8512	23.1671	0	0.667207	61.2057	7.82341	0.0616462	61.4288
2017	0.412726	3	84	23.5757	23.4645	23.7916	24.7951	25.4212	27.1889	21.7091	23.1671	1	0.729531	62.1847	7.88573	0.345521	31.7029
2017	0.007712	3	85	20.9498	23.4645	21.3471	24.7951	22.9923	27.1889	18.8549	23.1671	0	-0.223446	48.0631	6.93275	0.0076824	20.4774
2017	0	3	86	20.9611	23.4645	21.7544	24.7951	23.3017	27.1889	19.9572	23.1671	0	-0.164096	48.8895	6.9921	0	57.1529
2017	2.39835	3	87	24.0426	23.4645	26.7389	24.7951	27.7775	27.1889	24.2191	23.1671	1	0.578526	59.826	7.73473	1.22329	23.199
2017	0.006729	3	88	21.2095	23.4645	22.2526	24.7951	23.1487	27.1889	19.7576	23.1671	0	0.337753	56.1593	7.49395	0.0067065	21.6391
2017	3e-06	3	89	20.0473	23.4645	21.7867	24.7951	23.4561	27.1889	20.1423	23.1671	0	0.313983	55.8036	7.47018	3e-06	33.1505
2017	0.496313	3	90	23.4772	23.4645	21.9499	24.7951	23.2686	27.1889	22.1054	23.1671	1	1.28861	71.3148	8.44481	0.403004	101.699
2017	1e-06	3	91	22.0705	23.4645	23.0067	24.7951	24.9566	27.1889	22.1102	23.1671	0	-0.827574	0	0	1e-06	107.153
2017	0.000136	3	92	20.689	23.4645	22.487	24.7951	23.1591	27.1889	21.125	23.1671	0	-0.284444	47.221	6.87176	0.000136	34.8311
2017	5.9e-05	3	93	20.304	23.4645	22.2762	24.7951	23.3049	27.1889	21.5644	23.1671	0	-0.416336	45.4258	6.73986	5.9e-05	34.6494
2017	0.017967	3	94	21.8384	23.4645	21.5741	24.7951	23.308	27.1889	19.909	23.1671	0	0.912835	65.1093	8.06903	0.0178075	70.8279
2017	0	3	95	18.782	23.4645	20.6286	24.7951	22.5643	27.1889	18.3175	23.1671	0	-0.269051	47.4328	6.88715	0	35.9652
2017	0.390855	3	96	24.3373	23.4645	25.9522	24.7951	26.4883	27.1889	22.9606	23.1671	1	1.75203	79.3565	8.90823	0.329919	56.1224
2017	0	3	97	20.4185	23.4645	22.0432	24.7951	23.2681	27.1889	19.7386	23.1671	0	1.09113	68.0184	8.24732	0	53.9522
2017	0.041235	3	98	22.3388	23.4645	24.5479	24.7951	26.6522	27.1889	21.9769	23.1671	0	-0.219521	48.1175	6.93668	0.0404075	74.9251
2017	0.000336	3	99	21.1664	23.4645	22.1446	24.7951	23.3469	27.1889	20.4644	23.1671	0	-0.619211	42.7322	6.53699	0.0003359	44.6676
2017	213.964	3	100	25.889	23.4645	26.9783	24.7951	27.4493	27.1889	25.2903	23.1671	1	2.64672	96.0972	9.80292	5.37047	119.959
2017	1.13256	3	101	24.4256	23.4645	25.3655	24.7951	26.7107	27.1889	22.4983	23.1671	1	2.40781	91.4703	9.56401	0.757322	127.222
2017	2.5e-05	3	102	21.19	23.4645	20.5438	24.7951	23.9493	27.1889	19.095	23.1671	0	-0.210978	48.2361	6.94522	2.5e-05	61.9007
2017	0.420985	3	103	23.5635	23.4645	24.3657	24.7951	26.0483	27.1889	21.4622	23.1671	1	2.57073	94.6132	9.72693	0.35135	126.606
2017	1e-06	3	104	22.1291	23.4645	24.2163	24.7951	24.9803	27.1889	21.7939	23.1671	0	1.25484	70.7455	8.41104	1e-06	63.4157
2017	0.004843	3	105	22.5683	23.4645	23.8658	24.7951	26.4422	27.1889	21.638	23.1671	0	-0.190419	48.5221	6.96578	0.0048313	63.725
2017	0.148373	3	106	23.313	23.4645	23.3492	24.7951	24.8539	27.1889	22.1038	23.1671	1	1.23656	70.4385	8.39276	0.138346	24.2357
2017	0.23088	3	107	22.6703	23.4645	24.5392	24.7951	26.0752	27.1889	22.649	23.1671	1	0.0181914	51.4719	7.17439	0.207729	27.5442
2017	0.332992	3	108	24.2738	23.4645	24.6709	24.7951	26.5177	27.1889	23.0512	23.1671	1	0.464404	58.0736	7.6206	0.287426	41.646
2017	0.288213	3	109	24.7964	23.4645	26.1528	24.7951	26.9893	27.1889	23.1881	23.1671	1	0.507464	58.7317	7.66366	0.253256	77.1489
2017	0.408152	3	110	24.2818	23.4645	24.8214	24.7951	26.123	27.1889	23.0901	23.1671	1	1.1893	69.6474	8.3455	0.342278	83.8424
2017	0.000644	3	111	20.8342	23.4645	23.2867	24.7951	24.3871	27.1889	20.218	23.1671	0	-0.20949	48.2568	6.94671	0.0006438	41.9207
2017	0.021822	3	112	23.5972	23.4645	24.9354	24.7951	25.8408	27.1889	20.7092	23.1671	0	2.17927	87.151	9.33547	0.0215873	93.4381
2017	0.26066	3	113	23.9258	23.4645	24.8912	24.7951	26.0784	27.1889	22.5071	23.1671	1	0.556299	59.4826	7.7125	0.231635	111.327
2017	0.725549	3	114	24.7773	23.4645	26.59	24.7951	28.0848	27.1889	24.0752	23.1671	1	-0.250424	47.6897	6.90578	0.545545	50.4413
2017	0	3	115	20.651	23.4645	20.7722	24.7951	22.9482	27.1889	19.4143	23.1671	0	1.68516	78.1697	8.84136	0	54.2311
2017	0.207818	3	116	23.6209	23.4645	26.1253	24.7951	27.2579	27.1889	21.0731	23.1671	1	1.27486	71.0827	8.43106	0.188815	58.9898
2017	0.033913	3	117	20.9915	23.4645	21.9128	24.7951	23.7676	27.1889	20.1927	23.1671	0	0.719545	62.0273	7.87574	0.0333506	27.7852
2017	17.7265	3	118	25.8572	23.4645	26.7489	24.7951	26.5577	27.1889	25.3058	23.1671	1	2.7002	97.1487	9.8564	2.92994	117.561
2017	2e-05	3	119	18.5214	23.4645	20.2957	24.7951	22.0422	27.1889	19.1047	23.1671	0	-0.303573	46.9585	6.85263	2e-05	57.3703
2017	0.004947	3	120	21.6622	23.4645	22.2639	24.7951	23.9413	27.1889	20.0377	23.1671	0	-0.220954	48.0976	6.93525	0.0049348	28.4601
2017	0.000238	3	121	18.7533	23.4645	21.4301	24.7951	21.8896	27.1889	18.3806	23.1671	0	-0.885583	0	0	0.000238	37.3586
2017	0.079953	3	122	23.0838	23.4645	25.1015	24.7951	25.2822	27.1889	22.1644	23.1671	0	0.745085	62.4303	7.90128	0.0769175	73.9946
2017	0.042192	3	123	22.8359	23.4645	24.1952	24.7951	24.6061	27.1889	20.9024	23.1671	0	1.11584	68.4266	8.27204	0.0413262	84.6758
2017	21.2154	3	124	25.0346	23.4645	25.8303	24.7951	27.0167	27.1889	23.9947	23.1671	1	2.51392	93.5113	9.67012	3.10079	125.584
2017	0.021971	3	125	18.6192	23.4645	21.3072	24.7951	22.2153	27.1889	0	23.1671	0	-0.274861	0	0	0.0217331	50.5954
2017	0.00814	3	126	20.7214	23.4645	20.152	24.7951	21.1449	27.1889	18.6395	23.1671	0	0.0922399	0	0	0.008107	60.1713
2017	0.294116	3	127	24.9854	23.4645	26.1773	24.7951	26.8464	27.1889	22.831	23.1671	1	-0.28641	47.194	6.86979	0.257828	39.6497
2017	1.1e-05	3	128	19.3449	23.4645	20.5874	24.7951	22.6915	27.1889	19.0403	23.1671	0	0.638104	60.7512	7.7943	1.1e-05	83.4498
2017	0.003588	3	129	18.3503	23.4645	16.6305	24.7951	21.1993	27.1889	15.72	23.1671	0	-0.996431	0	0	0.0035816	111.327
2017	0.000493	3	130	20.7019	23.4645	22.9688	24.7951	23.8357	27.1889	0	23.1671	0	0.0308136	51.6531	7.18701	0.0004929	31.1222
2017	1.5e-05	3	131	21.9092	23.4645	23.3843	24.7951	24.4072	27.1889	20.5137	23.1671	0	0.347742	56.3091	7.50394	1.5e-05	53.2048
2017	0.505528	3	132	24.7026	23.4645	25.8544	24.7951	27.4717	27.1889	23.1301	23.1671	1	0.0839812	52.4202	7.24018	0.409144	38.8736
2017	0	3	133	22.0666	23.4645	22.2326	24.7951	24.6996	27.1889	20.6589	23.1671	0	0.0113063	51.3731	7.16751	0	30.2882
2017	0	3	134	21.2232	23.4645	21.9616	24.7951	24.1494	27.1889	20.5035	23.1671	0	-0.0557144	50.4169	7.10048	0	39.8325
2017	0.539187	3	135	23.3742	23.4645	24.4046	24.7951	25.4435	27.1889	21.7625	23.1671	1	-0.353993	46.27	6.80221	0.431254	43.1428
2017	0.211825	3	136	22.3368	23.4645	23.1265	24.7951	24.8098	27.1889	21.6988	23.1671	1	1.26311	70.8847	8.41931	0.192128	81.2498
2017	759.307	3	137	27.4066	23.4645	28.0716	24.7951	30.6007	27.1889	26.5944	23.1671	1	2.27974	89.037	9.43594	6.63372	98.2827
2017	0.014608	3	138	24.3516	23.4645	25.5055	24.7951	27.0349	27.1889	0	23.1671	0	-1.58595	31.0277	5.57025	0.0145023	89.5455
2017	0.036479	3	139	23.2936	23.4645	26.0945	24.7951	26.1339	27.1889	23.3694	23.1671	0	0.123267	52.9906	7.27947	0.0358294	57.9596
2017	2e-06	3	140	24.3516	23.4645	25.5055	24.7951	23.9244	27.1889	0	23.1671	0	-1.30912	34.1884	5.84708	2e-06	80.8534
2017	0.388016	3	141	23.4816	23.4645	25.1969	24.7951	26.5799	27.1889	21.4453	23.1671	1	2.16328	86.8526	9.31948	0.327875	37.7556
2017	0.000105	3	142	20.5782	23.4645	22.8293	24.7951	23.9763	27.1889	20.8254	23.1671	0	0.655627	61.0246	7.81183	0.000105	45.1545
2017	0	3	143	19.8531	23.4645	22.181	24.7951	23.8162	27.1889	19.3257	23.1671	0	0.058175	52.0472	7.21437	0	102.287
2017	0.005818	4	1	20.7077	21.3789	24.2675	21.5926	25.5283	23.168	0	19.3407	0	-1.35377	0	0	0.0058011	77.673
2017	0.00054	4	2	21.8996	21.3789	20.6193	21.5926	23.2897	23.168	20.7458	19.3407	0	-0.51028	51.1966	7.15518	0.0005399	35.774
2017	0.062732	4	3	23.4645	21.3789	24.7951	21.5926	27.1889	23.168	23.1671	19.3407	0	-0.254631	54.9204	7.41083	0.060843	35.774
2017	0.039605	4	5	24.9003	21.3789	26.1681	21.5926	27.9163	23.168	24.5849	19.3407	0	1.96399	92.7263	9.62945	0.0388408	125.694
2017	0.218746	4	6	24.9275	21.3789	25.7917	21.5926	26.7595	23.168	23.3274	19.3407	1	2.00912	93.5976	9.67458	0.197823	127.537
2017	0	4	7	22.2684	21.3789	23.4414	21.5926	24.4336	23.168	21.7767	19.3407	0	0.265405	62.8986	7.93087	0	67.6425
2017	9e-06	4	8	18.401	21.3789	18.9667	21.5926	21.8777	23.168	12.665	19.3407	0	-1.18133	42.044	6.48413	9e-06	78.1107
2017	0.718481	4	9	25.4902	21.3789	26.4185	21.5926	26.9454	23.168	0	19.3407	1	2.16132	96.5656	9.82678	0.541441	113.55
2017	0	4	10	19.6259	21.3789	21.8154	21.5926	23.265	23.168	18.7171	19.3407	0	0.00419269	58.8236	7.66965	0	29.087
2017	4.5e-05	4	11	19.9911	21.3789	21.902	21.5926	23.3744	23.168	14.7605	19.3407	0	-0.171742	0	0	4.5e-05	37.5392
2017	2.4e-05	4	12	22.0764	21.3789	24.2872	21.5926	26.2436	23.168	21.3168	19.3407	0	-0.842301	46.5555	6.82316	2.4e-05	56.2919
2017	0.016111	4	13	22.9626	21.3789	24.141	21.5926	24.8	23.168	21.4265	19.3407	0	-0.484444	51.567	7.18102	0.0159826	54.1329
2017	0	4	14	23.153	21.3789	23.4561	21.5926	24.2906	23.168	20.0672	19.3407	0	1.20402	78.6676	8.86948	0	73.7954
2017	0.000947	4	15	21.4236	21.3789	22.4116	21.5926	23.6181	23.168	19.9557	19.3407	0	-0.901269	45.7543	6.76419	0.0009466	42.5543
2017	0	4	16	20.1811	21.3789	19.9413	21.5926	21.3312	23.168	17.0596	19.3407	0	-0.970452	0	0	0	26.7317
2017	0.00042	4	17	21.0982	21.3789	22.8193	21.5926	24.3478	23.168	20.3843	19.3407	0	-1.09668	43.1489	6.56878	0.0004199	28.3861
2017	0.069169	4	18	24.2636	21.3789	26.1081	21.5926	28.3551	23.168	24.9557	19.3407	0	0.219965	62.1799	7.88543	0.0668817	44.2537
2017	0.005281	4	19	24.3516	21.3789	25.5055	21.5926	22.3283	23.168	19.472	19.3407	0	0.579785	67.9841	8.24525	0.0052671	102.304
2017	0	4	20	20.1281	21.3789	22.4233	21.5926	23.2188	23.168	19.9638	19.3407	0	0.464567	66.0974	8.13003	0	98.8345
2017	1.2e-05	4	21	18.9014	21.3789	20.1338	21.5926	21.6195	23.168	0	19.3407	0	0.656719	69.2587	8.32218	1.2e-05	62.8696
2017	7.8e-05	4	22	20.6607	21.3789	22.5066	21.5926	23.5801	23.168	18.9923	19.3407	0	0.466985	66.1367	8.13245	7.8e-05	78.7365
2017	0.593282	4	23	25.2702	21.3789	26.7728	21.5926	28.1317	23.168	24.0943	19.3407	1	2.02961	93.9943	9.69507	0.465796	127.408
2017	10.7994	4	24	25.528	21.3789	26.4812	21.5926	27.2453	23.168	25.5861	19.3407	1	2.62506	105.895	10.2905	2.46805	131.981
2017	0.003277	4	25	23.0452	21.3789	24.9553	21.5926	26.3474	23.168	22.4901	19.3407	0	0.507689	66.8004	8.17315	0.0032716	106.753
2017	1.76587	4	26	26.0849	21.3789	28.4268	21.5926	30.1415	23.168	25.8358	19.3407	1	0.421795	65.4037	8.08726	1.01736	59.2561
2017	0	4	27	20.6963	21.3789	23.1983	21.5926	24.6666	23.168	20.698	19.3407	0	-0.0868579	57.4352	7.5786	0	81.4689
2017	5.3e-05	4	28	21.3886	21.3789	22.2501	21.5926	24.2789	23.168	20.518	19.3407	0	0.44819	65.8313	8.11365	5.3e-05	66.3388
2017	0.000458	4	29	24.3516	21.3789	25.5055	21.5926	22.9244	23.168	22.2062	19.3407	0	-0.326983	53.8533	7.33848	0.0004579	74.7324
2017	0.000471	4	30	22.8588	21.3789	24.4065	21.5926	26.4659	23.168	23.3506	19.3407	0	0.349806	64.2445	8.01527	0.0004709	49.7497
2017	1.4e-05	4	31	20.2223	21.3789	19.0601	21.5926	21.2941	23.168	18.5314	19.3407	0	-0.0921188	57.3555	7.57334	1.4e-05	62.8505
2017	0.000451	4	32	22.8787	21.3789	23.1035	21.5926	24.792	23.168	21.7727	19.3407	0	0.686506	69.7554	8.35197	0.0004509	71.1037
2017	0	4	33	23.3276	21.3789	21.8514	21.5926	23.8429	23.168	23.6334	19.3407	0	0.459185	66.0099	8.12464	0	103.711
2017	0.053642	4	34	24.0316	21.3789	25.7058	21.5926	26.0981	23.168	23.1423	19.3407	0	1.06197	76.1681	8.72743	0.0522527	95.2576
2017	5.31039	4	35	26.4903	21.3789	27.9813	21.5926	28.9301	23.168	25.4959	19.3407	1	1.96383	92.7232	9.62929	1.8422	118.949
2017	0.568528	4	36	24.9718	21.3789	25.4426	21.5926	26.5206	23.168	21.9402	19.3407	1	1.79809	89.5589	9.46355	0.450138	136.033
2017	0	4	37	22.9045	21.3789	23.0392	21.5926	25.1053	23.168	22.0036	19.3407	0	0.118204	60.5855	7.78367	0	42.568
2017	0.000211	4	38	21.8226	21.3789	24.2662	21.5926	25.8436	23.168	20.9064	19.3407	0	-0.430648	52.3425	7.23481	0.000211	54.3776
2017	0.001721	4	39	21.8142	21.3789	23.6976	21.5926	25.3705	23.168	20.2525	19.3407	0	-0.145871	56.5442	7.51959	0.0017195	46.0753
2017	0	4	40	23.6955	21.3789	23.8734	21.5926	26.1844	23.168	22.7259	19.3407	0	-0.595629	49.9825	7.06983	0	59.4222
2017	0.385099	4	41	25.6984	21.3789	26.4838	21.5926	27.903	23.168	23.9413	19.3407	1	0.76485	71.0701	8.43031	0.325772	96.0357
2017	0.004682	4	42	22.6522	21.3789	23.3332	21.5926	24.0139	23.168	21.2562	19.3407	0	1.6202	86.2235	9.28566	0.0046711	100.556
2017	2.8e-05	4	43	22.0064	21.3789	21.8319	21.5926	25.1272	23.168	22.1138	19.3407	0	-0.071515	57.668	7.59395	2.8e-05	64.2373
2017	0.305816	4	44	24.126	21.3789	24.9345	21.5926	26.265	23.168	23.5202	19.3407	1	2.61573	105.703	10.2812	0.266828	139.271
2017	4.16362	4	45	26.3303	21.3789	27.0505	21.5926	28.5847	23.168	24.3492	19.3407	1	2.17366	96.8084	9.83912	1.64164	110.416
2017	0	4	46	24.3516	21.3789	25.5055	21.5926	23.4266	23.168	21.1274	19.3407	0	-0.247115	55.0319	7.41835	0	52.4904
2017	10.9703	4	47	26.6529	21.3789	26.7981	21.5926	28.6117	23.168	25.5212	19.3407	1	2.25988	98.5123	9.92534	2.48243	120.234
2017	0.000207	4	48	22.1071	21.3789	21.9958	21.5926	23.5109	23.168	21.3664	19.3407	0	-0.234546	55.2185	7.43091	0.000207	55.4579
2017	0	4	49	22.6106	21.3789	23.3505	21.5926	24.8008	23.168	21.9035	19.3407	0	0.100601	60.3117	7.76606	0	38.0042
2017	0	4	50	17.7736	21.3789	22.2482	21.5926	23.059	23.168	20.1744	19.3407	0	-0.691246	0	0	0	81.5383
2017	0	4	51	18.7256	21.3789	18.6751	21.5926	21.1274	23.168	15.5103	19.3407	0	-0.0556478	57.9093	7.60981	0	51.673
2017	0.008866	4	52	24.3714	21.3789	24.1797	21.5926	26.0394	23.168	21.9585	19.3407	0	0.43317	65.5878	8.09863	0.0088269	62.1863
2017	0.000672	4	53	22.0042	21.3789	22.9903	21.5926	24.9945	23.168	20.7216	19.3407	0	0.0693967	59.828	7.73486	0.0006718	47.2067
2017	4.2e-05	4	54	19.1448	21.3789	21.0861	21.5926	21.9917	23.168	19.6065	19.3407	0	-0.760352	0	0	4.2e-05	19.4795
2017	0.260522	4	55	25.3686	21.3789	27.0157	21.5926	26.5559	23.168	25.5573	19.3407	1	2.14622	96.2691	9.81168	0.231526	120.686
2017	0	4	56	21.7754	21.3789	22.2436	21.5926	23.8647	23.168	20.6719	19.3407	0	0.311143	63.6262	7.9766	0	48.7499
2017	0.002585	4	57	23.4161	21.3789	23.3061	21.5926	24.7364	23.168	19.9827	19.3407	0	-0.0561636	57.9014	7.6093	0.0025817	57.4361
2017	0	4	58	20.0971	21.3789	20.7152	21.5926	22.8526	23.168	19.742	19.3407	0	-1.52835	0	0	0	77.599
2017	0.17677	4	59	24.0197	21.3789	25.2937	21.5926	25.6756	23.168	0	19.3407	1	-0.0324721	58.2625	7.63299	0.162773	79.0432
2017	0.003737	4	60	23.9552	21.3789	25.8525	21.5926	27.6465	23.168	23.7442	19.3407	0	0.513487	66.8952	8.17895	0.00373	36.5107
2017	0.115906	4	61	25.9452	21.3789	26.4407	21.5926	28.6066	23.168	24.4113	19.3407	1	0.696474	69.9219	8.36194	0.109667	39.8499
2017	0.614364	4	62	25.9348	21.3789	26.1341	21.5926	26.5394	23.168	24.7889	19.3407	1	2.20895	97.504	9.87441	0.478941	122.906
2017	0.004224	4	63	22.5719	21.3789	22.3288	21.5926	23.9215	23.168	0	19.3407	0	1.8724	90.9707	9.53786	0.0042151	117.166
2017	0.235377	4	64	24.5096	21.3789	24.7693	21.5926	26.5905	23.168	23.623	19.3407	1	1.89969	91.4921	9.56515	0.211376	94.0323
2017	0.610917	4	65	25.4481	21.3789	26.9201	21.5926	28.3049	23.168	23.1337	19.3407	1	0.494719	66.5885	8.16018	0.476804	70.24
2017	0.000685	4	66	21.9814	21.3789	21.0239	21.5926	23.4183	23.168	20.6054	19.3407	0	0.614369	68.5556	8.27983	0.0006848	37.7645
2017	0.000723	4	67	22.6381	21.3789	22.7397	21.5926	24.4297	23.168	21.4312	19.3407	0	1.07307	76.3619	8.73853	0.0007227	55.2633
2017	6.46856	4	68	25.9536	21.3789	27.258	21.5926	29.2135	23.168	23.6572	19.3407	1	2.10295	95.4218	9.76841	2.0107	107.306
2017	8.4e-05	4	69	22.5958	21.3789	24.5798	21.5926	25.8401	23.168	22.2735	19.3407	0	0.304843	63.5258	7.9703	8.4e-05	60.457
2017	0.007187	4	70	22.2596	21.3789	22.4798	21.5926	25.0923	23.168	20.325	19.3407	0	0.126855	60.7202	7.79232	0.0071613	53.7572
2017	0.000231	4	71	20.5294	21.3789	21.2825	21.5926	22.7649	23.168	0	19.3407	0	-0.480082	51.6297	7.18538	0.000231	67.9837
2017	4.1e-05	4	72	22.2511	21.3789	23.1413	21.5926	23.8223	23.168	21.7486	19.3407	0	-0.844574	46.5245	6.82089	4.1e-05	68.34
2017	1.00493	4	73	25.2198	21.3789	27.0868	21.5926	28.1158	23.168	23.6088	19.3407	1	0.572679	67.8669	8.23814	0.695609	83.8573
2017	0	4	74	22.3871	21.3789	24.7338	21.5926	25.5166	23.168	18.543	19.3407	0	-0.0777729	57.573	7.58769	0	60.7624
2017	0	4	75	20.4755	21.3789	22.307	21.5926	23.5478	23.168	21.2498	19.3407	0	-0.188735	55.9014	7.47673	0	72.8516
2017	0.00164	4	76	23.4436	21.3789	22.0464	21.5926	24.6962	23.168	21.6485	19.3407	0	-0.593678	50.0101	7.07178	0.0016387	56.2957
2017	0	4	77	17.9389	21.3789	19.7231	21.5926	21.9128	23.168	19.3283	19.3407	0	-0.147875	56.5141	7.51759	0	54.5339
2017	0	4	78	18.4883	21.3789	23.6606	21.5926	24.3578	23.168	0	19.3407	0	-1.59411	0	0	0	81.9172
2017	0	4	79	22.7676	21.3789	23.1534	21.5926	25.1941	23.168	21.0401	19.3407	0	0.673835	69.5439	8.3393	0	45.3831
2017	2.2e-05	4	80	17.323	21.3789	20.7512	21.5926	21.6009	23.168	18.6284	19.3407	0	0.144983	61.003	7.81044	2.2e-05	34.7863
2017	0.009866	4	81	22.9774	21.3789	24.0948	21.5926	24.5893	23.168	20.8984	19.3407	0	0.508962	66.8212	8.17442	0.0098176	81.0419
2017	0.204294	4	82	25.3737	21.3789	23.8072	21.5926	24.885	23.168	0	19.3407	1	2.53808	104.112	10.2035	0.185893	135.064
2017	0.009863	4	83	22.4495	21.3789	23.3057	21.5926	24.1335	23.168	20.8512	19.3407	0	0.412576	65.2547	8.07804	0.0098147	75.6071
2017	0.000523	4	84	23.5757	21.3789	23.7916	21.5926	25.4212	23.168	21.7091	19.3407	0	0.4749	66.2655	8.14036	0.0005229	42.6976
2017	0.004123	4	85	20.9498	21.3789	21.3471	21.5926	22.9923	23.168	18.8549	19.3407	0	-0.478077	51.6585	7.18738	0.0041145	39.6992
2017	0.000223	4	86	20.9611	21.3789	21.7544	21.5926	23.3017	23.168	19.9572	19.3407	0	-0.418727	52.5152	7.24674	0.000223	55.5291
2017	0.000312	4	87	24.0426	21.3789	26.7389	21.5926	27.7775	23.168	24.2191	19.3407	0	0.323895	63.8298	7.98936	0.000312	36.025
2017	0.003698	4	88	21.2095	21.3789	22.2526	21.5926	23.1487	23.168	19.7576	19.3407	0	0.0831217	60.0405	7.74858	0.0036912	40.456
2017	7e-06	4	89	20.0473	21.3789	21.7867	21.5926	23.4561	23.168	20.1423	19.3407	0	0.0593523	59.6727	7.72481	7e-06	34.6487
2017	0.031189	4	90	23.4772	21.3789	21.9499	21.5926	23.2686	23.168	22.1054	19.3407	0	1.03398	75.6802	8.69944	0.0307125	112.797
2017	0.000112	4	91	22.0705	21.3789	23.0067	21.5926	24.9566	23.168	22.1102	19.3407	0	-1.0822	0	0	0.000112	100.833
2017	0.000286	4	92	20.689	21.3789	22.487	21.5926	23.1591	23.168	21.125	19.3407	0	-0.539075	50.7854	7.12639	0.000286	40.951
2017	0	4	93	20.304	21.3789	22.2762	21.5926	23.3049	23.168	21.5644	19.3407	0	-0.670967	48.923	6.99449	0	31.1379
2017	0.00013	4	94	21.8384	21.3789	21.5741	21.5926	23.308	23.168	19.909	19.3407	0	0.658204	69.2834	8.32367	0.00013	81.6915
2017	0	4	95	18.782	21.3789	20.6286	21.5926	22.5643	23.168	18.3175	19.3407	0	-0.523682	51.005	7.14178	0	29.2259
2017	0.01236	4	96	24.3373	21.3789	25.9522	21.5926	26.4883	23.168	22.9606	19.3407	0	1.4974	83.958	9.16286	0.0122842	69.0355
2017	2.7e-05	4	97	20.4185	21.3789	22.0432	21.5926	23.2681	23.168	19.7386	19.3407	0	0.836494	72.2832	8.50196	2.7e-05	58.6442
2017	0	4	98	22.3388	21.3789	24.5479	21.5926	26.6522	23.168	21.9769	19.3407	0	-0.474152	51.7149	7.19131	0	74.5949
2017	0	4	99	21.1664	21.3789	22.1446	21.5926	23.3469	23.168	20.4644	19.3407	0	-0.873842	46.1261	6.79162	0	52.246
2017	5.28231	4	100	25.889	21.3789	26.9783	21.5926	27.4493	23.168	25.2903	19.3407	1	2.39209	101.154	10.0576	1.83774	129.64
2017	0.030118	4	101	24.4256	21.3789	25.3655	21.5926	26.7107	23.168	22.4983	19.3407	0	2.15318	96.4058	9.81865	0.0296734	134.787
2017	0	4	102	21.19	21.3789	20.5438	21.5926	23.9493	23.168	19.095	19.3407	0	-0.465609	51.8379	7.19985	0	57.8855
2017	0.153871	4	103	23.5635	21.3789	24.3657	21.5926	26.0483	23.168	21.4622	19.3407	1	2.3161	99.6316	9.98156	0.143122	135.692
2017	0	4	104	22.1291	21.3789	24.2163	21.5926	24.9803	23.168	21.7939	19.3407	0	1.00021	75.0938	8.66567	0	73.971
2017	0.000599	4	105	22.5683	21.3789	23.8658	21.5926	26.4422	23.168	21.638	19.3407	0	-0.44505	52.1343	7.22041	0.0005988	66.3938
2017	0.000348	4	106	23.313	21.3789	23.3492	21.5926	24.8539	23.168	22.1038	19.3407	0	0.981933	74.7774	8.64739	0.0003479	45.5488
2017	0.00054	4	107	22.6703	21.3789	24.5392	21.5926	26.0752	23.168	22.649	19.3407	0	-0.236439	55.1904	7.42902	0.0005399	46.9523
2017	0.000571	4	108	24.2738	21.3789	24.6709	21.5926	26.5177	23.168	23.0512	19.3407	0	0.209773	62.0193	7.87523	0.0005708	49.13
2017	0.08124	4	109	24.7964	21.3789	26.1528	21.5926	26.9893	23.168	23.1881	19.3407	0	0.252834	62.6994	7.91829	0.0781085	87.5286
2017	0.006498	4	110	24.2818	21.3789	24.8214	21.5926	26.123	23.168	23.0901	19.3407	0	0.934671	73.9623	8.60013	0.006477	91.7111
2017	0	4	111	20.8342	21.3789	23.2867	21.5926	24.3871	23.168	20.218	19.3407	0	-0.464121	51.8593	7.20134	0	47.298
2017	0	4	112	23.5972	21.3789	24.9354	21.5926	25.8408	23.168	20.7092	19.3407	0	1.92464	91.97	9.5901	0	99.7299
2017	0.006485	4	113	23.9258	21.3789	24.8912	21.5926	26.0784	23.168	22.5071	19.3407	0	0.301668	63.4751	7.96713	0.0064641	105.577
2017	2.484	4	114	24.7773	21.3789	26.59	21.5926	28.0848	23.168	24.0752	19.3407	1	-0.505055	51.2714	7.16041	1.24818	58.2197
2017	0	4	115	20.651	21.3789	20.7722	21.5926	22.9482	23.168	19.4143	19.3407	0	1.43053	82.7371	9.096	0	57.0793
2017	0	4	116	23.6209	21.3789	26.1253	21.5926	27.2579	23.168	21.0731	19.3407	0	1.02023	75.4412	8.68569	0	69.9884
2017	0.00031	4	117	20.9915	21.3789	21.9128	21.5926	23.7676	23.168	20.1927	19.3407	0	0.464914	66.103	8.13038	0.00031	37.2749
2017	1.13005	4	118	25.8572	21.3789	26.7489	21.5926	26.5577	23.168	25.3058	19.3407	1	2.44557	102.233	10.111	0.756145	128.48
2017	0.008263	4	119	18.5214	21.3789	20.2957	21.5926	22.0422	23.168	19.1047	19.3407	0	-0.558204	50.5131	7.10726	0.008229	52.6343
2017	0.007316	4	120	21.6622	21.3789	22.2639	21.5926	23.9413	23.168	20.0377	19.3407	0	-0.475585	51.6943	7.18988	0.0072894	39.3515
2017	1.2e-05	4	121	18.7533	21.3789	21.4301	21.5926	21.8896	23.168	18.3806	19.3407	0	-1.14021	0	0	1.2e-05	21.8588
2017	0.001445	4	122	23.0838	21.3789	25.1015	21.5926	25.2822	23.168	22.1644	19.3407	0	0.490454	66.5189	8.15591	0.001444	84.4649
2017	0.009576	4	123	22.8359	21.3789	24.1952	21.5926	24.6061	23.168	20.9024	19.3407	0	0.86121	72.7041	8.52667	0.0095304	92.3491
2017	0.609395	4	124	25.0346	21.3789	25.8303	21.5926	27.0167	23.168	23.9947	19.3407	1	2.25929	98.5007	9.92475	0.475858	134.053
2017	8e-06	4	125	18.6192	21.3789	21.3072	21.5926	22.2153	23.168	0	19.3407	0	-0.529492	0	0	8e-06	49.9428
2017	0.000166	4	126	20.7214	21.3789	20.152	21.5926	21.1449	23.168	18.6395	19.3407	0	-0.162391	0	0	0.000166	59.5415
2017	0.004346	4	127	24.9854	21.3789	26.1773	21.5926	26.8464	23.168	22.831	19.3407	0	-0.541041	50.7574	7.12442	0.0043366	53.059
2017	0	4	128	19.3449	21.3789	20.5874	21.5926	22.6915	23.168	19.0403	19.3407	0	0.383473	64.7853	8.04893	0	80.4969
2017	0	4	129	18.3503	21.3789	16.6305	21.5926	21.1993	23.168	15.72	19.3407	0	-1.25106	0	0	0	105.577
2017	2.2e-05	4	130	20.7019	21.3789	22.9688	21.5926	23.8357	23.168	0	19.3407	0	-0.223817	55.3781	7.44164	2.2e-05	47.5475
2017	0.00792	4	131	21.9092	21.3789	23.3843	21.5926	24.4072	23.168	20.5137	19.3407	0	0.0931106	60.1954	7.75857	0.0078888	61.0859
2017	0.003511	4	132	24.7026	21.3789	25.8544	21.5926	27.4717	23.168	23.1301	19.3407	0	-0.17065	56.1722	7.49481	0.0035049	53.1547
2017	7e-06	4	133	22.0666	21.3789	22.2326	21.5926	24.6996	23.168	20.6589	19.3407	0	-0.243325	55.0881	7.42214	7e-06	28.7526
2017	0.000122	4	134	21.2232	21.3789	21.9616	21.5926	24.1494	23.168	20.5035	19.3407	0	-0.310345	54.0977	7.35511	0.000122	54.0714
2017	0.12841	4	135	23.3742	21.3789	24.4046	21.5926	25.4435	23.168	21.7625	19.3407	1	-0.608624	49.7989	7.05684	0.12081	43.9815
2017	0.001472	4	136	22.3368	21.3789	23.1265	21.5926	24.8098	23.168	21.6988	19.3407	0	1.00848	75.2372	8.67394	0.0014709	86.699
2017	25.0457	4	137	27.4066	21.3789	28.0716	21.5926	30.6007	23.168	26.5944	19.3407	1	2.02511	93.9072	9.69057	3.25985	110.264
2017	0	4	138	24.3516	21.3789	25.5055	21.5926	27.0349	23.168	0	19.3407	0	-1.84058	33.9292	5.82488	0	79.9098
2017	0.000483	4	139	23.2936	21.3789	26.0945	21.5926	26.1339	23.168	23.3694	19.3407	0	-0.131364	56.7626	7.5341	0.0004829	53.5536
2017	0.000202	4	140	24.3516	21.3789	25.5055	21.5926	23.9244	23.168	0	19.3407	0	-1.56375	37.2309	6.10171	0.000202	83.0763
2017	0.007644	4	141	23.4816	21.3789	25.1969	21.5926	26.5799	23.168	21.4453	19.3407	0	1.90865	91.6635	9.57411	0.0076149	51.3057
2017	0	4	142	20.5782	21.3789	22.8293	21.5926	23.9763	23.168	20.8254	19.3407	0	0.400996	65.0677	8.06646	0	42.7835
2017	0	4	143	19.8531	21.3789	22.181	21.5926	23.8162	23.168	19.3257	19.3407	0	-0.196456	55.786	7.46901	0	95.2784
2017	1.1e-05	5	1	20.7077	24.9003	24.2675	26.1681	25.5283	27.9163	0	24.5849	0	-3.31776	0	0	1.1e-05	72.3793
2017	0	5	2	21.8996	24.9003	20.6193	26.1681	23.2897	27.9163	20.7458	24.5849	0	-2.47427	83.1593	9.11917	0	33.2398
2017	2.22926	5	3	23.4645	24.9003	24.7951	26.1681	27.1889	27.9163	23.1671	24.5849	1	-2.21862	87.8872	9.37482	1.17226	51.3273
2017	0.02119	5	4	21.3789	24.9003	21.5926	26.1681	23.168	27.9163	19.3407	24.5849	0	-1.96399	92.7263	9.62945	0.0209686	51.3273
2017	4.96409	5	6	24.9275	24.9003	25.7917	26.1681	26.7595	27.9163	23.3274	24.5849	1	0.0451328	135.456	11.6386	1.78576	131.972
2017	0.070957	5	7	22.2684	24.9003	23.4414	26.1681	24.4336	27.9163	21.7767	24.5849	0	-1.69858	97.9082	9.89486	0.0685526	46.0648
2017	1.2e-05	5	8	18.401	24.9003	18.9667	26.1681	21.8777	27.9163	12.665	24.5849	0	-3.14532	71.3708	8.44812	1.2e-05	80.8241
2017	26.9813	5	9	25.4902	24.9003	26.4185	26.1681	26.9454	27.9163	0	24.5849	1	0.197328	139.022	11.7908	3.33154	120.944
2017	9e-06	5	10	19.6259	24.9003	21.8154	26.1681	23.265	27.9163	18.7171	24.5849	0	-1.9598	92.8071	9.63364	9e-06	43.3117
2017	0.000294	5	11	19.9911	24.9003	21.902	26.1681	23.3744	27.9163	14.7605	24.5849	0	-2.13573	0	0	0.000294	32.4538
2017	1e-05	5	12	22.0764	24.9003	24.2872	26.1681	26.2436	27.9163	21.3168	24.5849	0	-2.80629	77.214	8.78715	1e-05	64.308
2017	0.120142	5	13	22.9626	24.9003	24.141	26.1681	24.8	27.9163	21.4265	24.5849	1	-2.44843	83.6311	9.14501	0.113456	51.0237
2017	0.005669	5	14	23.153	24.9003	23.4561	26.1681	24.2906	27.9163	20.0672	24.5849	0	-0.759973	117.364	10.8335	0.005653	53.3714
2017	4.2e-05	5	15	21.4236	24.9003	22.4116	26.1681	23.6181	27.9163	19.9557	24.5849	0	-2.86526	76.1812	8.72818	4.2e-05	44.883
2017	0.111755	5	16	20.1811	24.9003	19.9413	26.1681	21.3312	27.9163	17.0596	24.5849	1	-2.93444	0	0	0.10594	56.859
2017	0.226099	5	17	21.0982	24.9003	22.8193	26.1681	24.3478	27.9163	20.3843	24.5849	1	-3.06067	72.8082	8.53277	0.203838	55.065
2017	0.655393	5	18	24.2636	24.9003	26.1081	26.1681	28.3551	27.9163	24.9557	24.5849	1	-1.74403	97.011	9.84942	0.504038	55.5502
2017	0.123807	5	19	24.3516	24.9003	25.5055	26.1681	22.3283	27.9163	19.472	24.5849	1	-1.38421	104.228	10.2092	0.116722	113.317
2017	0	5	20	20.1281	24.9003	22.4233	26.1681	23.2188	27.9163	19.9638	24.5849	0	-1.49942	101.889	10.094	0	82.9521
2017	1e-06	5	21	18.9014	24.9003	20.1338	26.1681	21.6195	27.9163	0	24.5849	0	-1.30727	105.805	10.2862	1e-06	81.5396
2017	1e-06	5	22	20.6607	24.9003	22.5066	26.1681	23.5801	27.9163	18.9923	24.5849	0	-1.497	101.938	10.0964	1e-06	80.6922
2017	27.0679	5	23	25.2702	24.9003	26.7728	26.1681	28.1317	27.9163	24.0943	24.5849	1	0.0656173	135.934	11.6591	3.33462	131.482
2017	282.784	5	24	25.528	24.9003	26.4812	26.1681	27.2453	27.9163	25.5861	24.5849	1	0.661066	150.173	12.2545	5.64821	137.122
2017	0.048226	5	25	23.0452	24.9003	24.9553	26.1681	26.3474	27.9163	22.4901	24.5849	0	-1.4563	102.762	10.1371	0.0470992	109.949
2017	23.1241	5	26	26.0849	24.9003	28.4268	26.1681	30.1415	27.9163	25.8358	24.5849	1	-1.5422	101.028	10.0512	3.18321	38.5634
2017	5e-06	5	27	20.6963	24.9003	23.1983	26.1681	24.6666	27.9163	20.698	24.5849	0	-2.05085	91.0611	9.54259	5e-06	79.853
2017	1.9e-05	5	28	21.3886	24.9003	22.2501	26.1681	24.2789	27.9163	20.518	24.5849	0	-1.5158	101.559	10.0776	1.9e-05	60.1993
2017	0.140654	5	29	24.3516	24.9003	25.5055	26.1681	22.9244	27.9163	22.2062	24.5849	1	-2.29097	86.5359	9.30247	0.131602	75.4552
2017	0.17572	5	30	22.8588	24.9003	24.4065	26.1681	26.4659	27.9163	23.3506	24.5849	1	-1.61418	99.5856	9.97926	0.161881	48.0202
2017	6e-06	5	31	20.2223	24.9003	19.0601	26.1681	21.2941	27.9163	18.5314	24.5849	0	-2.05611	90.9607	9.53733	6e-06	80.4806
2017	0.038209	5	32	22.8787	24.9003	23.1035	26.1681	24.792	27.9163	21.7727	24.5849	0	-1.27748	106.419	10.316	0.0374971	81.0699
2017	11.4766	5	33	23.3276	24.9003	21.8514	26.1681	23.8429	27.9163	23.6334	24.5849	1	-1.50481	101.781	10.0886	2.52386	104.803
2017	0.705626	5	34	24.0316	24.9003	25.7058	26.1681	26.0981	27.9163	23.1423	24.5849	1	-0.902015	114.307	10.6914	0.533932	94.4253
2017	265.87	5	35	26.4903	24.9003	27.9813	26.1681	28.9301	27.9163	25.4959	24.5849	1	-0.00016354	134.404	11.5933	5.58676	123.636
2017	30.3865	5	36	24.9718	24.9003	25.4426	26.1681	26.5206	27.9163	21.9402	24.5849	1	-0.165896	130.589	11.4275	3.44638	140.106
2017	0.105843	5	37	22.9045	24.9003	23.0392	26.1681	25.1053	27.9163	22.0036	24.5849	1	-1.84579	95.0168	9.74765	0.100608	37.9913
2017	3e-06	5	38	21.8226	24.9003	24.2662	26.1681	25.8436	27.9163	20.9064	24.5849	0	-2.39464	84.618	9.1988	3e-06	62.5215
2017	0.067585	5	39	21.8142	24.9003	23.6976	26.1681	25.3705	27.9163	20.2525	24.5849	0	-2.10986	89.9383	9.48358	0.0653991	64.2928
2017	0.112083	5	40	23.6955	24.9003	23.8734	26.1681	26.1844	27.9163	22.7259	24.5849	1	-2.55962	81.6099	9.03382	0.106235	37.6478
2017	11.146	5	41	25.6984	24.9003	26.4838	26.1681	27.903	27.9163	23.9413	24.5849	1	-1.19914	108.041	10.3943	2.497	103.843
2017	0.047369	5	42	22.6522	24.9003	23.3332	26.1681	24.0139	27.9163	21.2562	24.5849	0	-0.343789	126.555	11.2497	0.0462813	103.35
2017	1.3e-05	5	43	22.0064	24.9003	21.8319	26.1681	25.1272	27.9163	22.1138	24.5849	0	-2.0355	91.3541	9.55794	1.3e-05	62.1532
2017	23.6368	5	44	24.126	24.9003	24.9345	26.1681	26.265	27.9163	23.5202	24.5849	1	0.651738	149.944	12.2452	3.20424	142.349
2017	108.771	5	45	26.3303	24.9003	27.0505	26.1681	28.5847	27.9163	24.3492	24.5849	1	0.209674	139.314	11.8031	4.69839	116.883
2017	2.1e-05	5	46	24.3516	24.9003	25.5055	26.1681	23.4266	27.9163	21.1274	24.5849	0	-2.2111	88.0282	9.38234	2.1e-05	35.057
2017	428.943	5	47	26.6529	24.9003	26.7981	26.1681	28.6117	27.9163	25.5212	24.5849	1	0.295886	141.356	11.8893	6.06365	124.266
2017	0.055561	5	48	22.1071	24.9003	21.9958	26.1681	23.5109	27.9163	21.3664	24.5849	0	-2.19854	88.2642	9.3949	0.0540724	47.919
2017	0.007206	5	49	22.6106	24.9003	23.3505	26.1681	24.8008	27.9163	21.9035	24.5849	0	-1.86339	94.6739	9.73005	0.0071802	51.8402
2017	7e-06	5	50	17.7736	24.9003	22.2482	26.1681	23.059	27.9163	20.1744	24.5849	0	-2.65524	0	0	7e-06	83.5452
2017	0	5	51	18.7256	24.9003	18.6751	26.1681	21.1274	27.9163	15.5103	24.5849	0	-2.01964	91.6577	9.5738	0	36.0149
2017	0.026928	5	52	24.3714	24.9003	24.1797	26.1681	26.0394	27.9163	21.9585	24.5849	0	-1.53082	101.256	10.0626	0.0265718	68.2684
2017	0.018766	5	53	22.0042	24.9003	22.9903	26.1681	24.9945	27.9163	20.7216	24.5849	0	-1.89459	94.0677	9.69885	0.0185921	44.812
2017	0	5	54	19.1448	24.9003	21.0861	26.1681	21.9917	27.9163	19.6065	24.5849	0	-2.72434	0	0	0	43.9916
2017	8.58578	5	55	25.3686	24.9003	27.0157	26.1681	26.5559	27.9163	25.5573	24.5849	1	0.182232	138.667	11.7757	2.26028	115.535
2017	0.00239	5	56	21.7754	24.9003	22.2436	26.1681	23.8647	27.9163	20.6719	24.5849	0	-1.65285	98.8154	9.94059	0.0023871	36.6378
2017	0.150507	5	57	23.4161	24.9003	23.3061	26.1681	24.7364	27.9163	19.9827	24.5849	1	-2.02015	91.6478	9.57329	0.140203	58.3288
2017	0	5	58	20.0971	24.9003	20.7152	26.1681	22.8526	27.9163	19.742	24.5849	0	-3.49234	0	0	0	80.3251
2017	3.90024	5	59	24.0197	24.9003	25.2937	26.1681	25.6756	27.9163	0	24.5849	1	-1.99646	92.102	9.59698	1.58928	79.1289
2017	0.448423	5	60	23.9552	24.9003	25.8525	26.1681	27.6465	27.9163	23.7442	24.5849	1	-1.4505	102.879	10.1429	0.370475	44.0882
2017	3.13667	5	61	25.9452	24.9003	26.4407	26.1681	28.6066	27.9163	24.4113	24.5849	1	-1.26752	106.625	10.3259	1.41989	60.7841
2017	842.67	5	62	25.9348	24.9003	26.1341	26.1681	26.5394	27.9163	24.7889	24.5849	1	0.24496	140.148	11.8384	6.73776	126.694
2017	0.363668	5	63	22.5719	24.9003	22.3288	26.1681	23.9215	27.9163	0	24.5849	1	-0.0915928	132.292	11.5018	0.310178	126.474
2017	4.75893	5	64	24.5096	24.9003	24.7693	26.1681	26.5905	27.9163	23.623	24.5849	1	-0.0643014	132.921	11.5291	1.75075	96.204
2017	44.1831	5	65	25.4481	24.9003	26.9201	26.1681	28.3049	27.9163	23.1337	24.5849	1	-1.46927	102.499	10.1242	3.81072	73.5129
2017	3.2e-05	5	66	21.9814	24.9003	21.0239	26.1681	23.4183	27.9163	20.6054	24.5849	0	-1.34962	104.936	10.2438	3.2e-05	48.0226
2017	0.066077	5	67	22.6381	24.9003	22.7397	26.1681	24.4297	27.9163	21.4312	24.5849	0	-0.890919	114.544	10.7025	0.0639856	43.1751
2017	159.302	5	68	25.9536	24.9003	27.258	26.1681	29.2135	27.9163	23.6572	24.5849	1	0.13896	137.649	11.7324	5.07706	112.698
2017	0.089837	5	69	22.5958	24.9003	24.5798	26.1681	25.8401	27.9163	22.2735	24.5849	0	-1.65915	98.6902	9.93429	0.0860281	30.7931
2017	0.000357	5	70	22.2596	24.9003	22.4798	26.1681	25.0923	27.9163	20.325	24.5849	0	-1.83713	95.1855	9.75631	0.0003569	48.5268
2017	0.010141	5	71	20.5294	24.9003	21.2825	26.1681	22.7649	27.9163	0	24.5849	0	-2.44407	83.711	9.14937	0.0100899	54.5862
2017	0.043708	5	72	22.2511	24.9003	23.1413	26.1681	23.8223	27.9163	21.7486	24.5849	0	-2.80856	77.174	8.78488	0.0427798	57.5022
2017	272.71	5	73	25.2198	24.9003	27.0868	26.1681	28.1158	27.9163	23.6088	24.5849	1	-1.39131	104.083	10.2021	5.61207	85.2065
2017	1e-06	5	74	22.3871	24.9003	24.7338	26.1681	25.5166	27.9163	18.543	24.5849	0	-2.04176	91.2345	9.55168	1e-06	50.7234
2017	0	5	75	20.4755	24.9003	22.307	26.1681	23.5478	27.9163	21.2498	24.5849	0	-2.15272	89.1271	9.44072	0	62.5362
2017	0.10504	5	76	23.4436	24.9003	22.0464	26.1681	24.6962	27.9163	21.6485	24.5849	1	-2.55767	81.6452	9.03577	0.0998815	45.7756
2017	0	5	77	17.9389	24.9003	19.7231	26.1681	21.9128	27.9163	19.3283	24.5849	0	-2.11186	89.9003	9.48158	0	69.059
2017	1e-06	5	78	18.4883	24.9003	23.6606	26.1681	24.3578	27.9163	0	24.5849	0	-3.5581	0	0	1e-06	74.0311
2017	2e-06	5	79	22.7676	24.9003	23.1534	26.1681	25.1941	27.9163	21.0401	24.5849	0	-1.29015	106.158	10.3033	2e-06	41.3294
2017	0.000236	5	80	17.323	24.9003	20.7512	26.1681	21.6009	27.9163	18.6284	24.5849	0	-1.81901	95.5396	9.77443	0.000236	53.6773
2017	0.038638	5	81	22.9774	24.9003	24.0948	26.1681	24.5893	27.9163	20.8984	24.5849	0	-1.45503	102.787	10.1384	0.0379102	82.7708
2017	47.6659	5	82	25.3737	24.9003	23.8072	26.1681	24.885	27.9163	0	24.5849	1	0.574094	148.049	12.1675	3.88498	139.099
2017	0.037408	5	83	22.4495	24.9003	23.3057	26.1681	24.1335	27.9163	20.8512	24.5849	0	-1.55141	100.842	10.042	0.0367253	75.7434
2017	0.433751	5	84	23.5757	24.9003	23.7916	26.1681	25.4212	27.9163	21.7091	24.5849	1	-1.48909	102.098	10.1044	0.360294	33.6474
2017	0.038482	5	85	20.9498	24.9003	21.3471	26.1681	22.9923	27.9163	18.8549	24.5849	0	-2.44207	83.7476	9.15137	0.03776	35.4137
2017	2e-06	5	86	20.9611	24.9003	21.7544	26.1681	23.3017	27.9163	19.9572	24.5849	0	-2.38272	84.8374	9.21072	2e-06	59.0211
2017	0.000347	5	87	24.0426	24.9003	26.7389	26.1681	27.7775	27.9163	24.2191	24.5849	0	-1.64009	99.0691	9.95335	0.0003469	43.6498
2017	0.06533	5	88	21.2095	24.9003	22.2526	26.1681	23.1487	27.9163	19.7576	24.5849	0	-1.88087	94.3341	9.71257	0.0632846	45.7686
2017	4.1e-05	5	89	20.0473	24.9003	21.7867	26.1681	23.4561	27.9163	20.1423	24.5849	0	-1.90464	93.8729	9.6888	4.1e-05	48.1066
2017	3.82596	5	90	23.4772	24.9003	21.9499	26.1681	23.2686	27.9163	22.1054	24.5849	1	-0.930014	113.709	10.6634	1.57401	113.47
2017	2e-06	5	91	22.0705	24.9003	23.0067	26.1681	24.9566	27.9163	22.1102	24.5849	0	-3.04619	0	0	2e-06	98.5527
2017	0.000867	5	92	20.689	24.9003	22.487	26.1681	23.1591	27.9163	21.125	24.5849	0	-2.50306	82.6349	9.09038	0.0008666	38.0318
2017	0.000124	5	93	20.304	24.9003	22.2762	26.1681	23.3049	27.9163	21.5644	24.5849	0	-2.63496	80.2544	8.95848	0.000124	38.3273
2017	0.277259	5	94	21.8384	24.9003	21.5741	26.1681	23.308	27.9163	19.909	24.5849	1	-1.30579	105.836	10.2876	0.244716	83.9599
2017	0	5	95	18.782	24.9003	20.6286	26.1681	22.5643	27.9163	18.3175	24.5849	0	-2.48767	82.915	9.10577	0	41.0128
2017	1.89272	5	96	24.3373	24.9003	25.9522	26.1681	26.4883	27.9163	22.9606	24.5849	1	-0.466591	123.807	11.1268	1.0622	54.2256
2017	3e-06	5	97	20.4185	24.9003	22.0432	26.1681	23.2681	27.9163	19.7386	24.5849	0	-1.1275	109.536	10.4659	3e-06	62.9617
2017	0.098069	5	98	22.3388	24.9003	24.5479	26.1681	26.6522	27.9163	21.9769	24.5849	0	-2.43814	83.8195	9.1553	0.0935532	75.8683
2017	0.001381	5	99	21.1664	24.9003	22.1446	26.1681	23.3469	27.9163	20.4644	24.5849	0	-2.83783	76.6607	8.75561	0.00138	44.8541
2017	174.673	5	100	25.889	24.9003	26.9783	26.1681	27.4493	27.9163	25.2903	24.5849	1	0.428097	144.517	12.0215	5.16863	134.101
2017	0.441316	5	101	24.4256	24.9003	25.3655	26.1681	26.7107	27.9163	22.4983	24.5849	1	0.189194	138.831	11.7826	0.365557	140.279
2017	9.3e-05	5	102	21.19	24.9003	20.5438	26.1681	23.9493	27.9163	19.095	24.5849	0	-2.4296	83.976	9.16384	9.3e-05	66.2322
2017	68.2705	5	103	23.5635	24.9003	24.3657	26.1681	26.0483	27.9163	21.4622	24.5849	1	0.352113	142.696	11.9456	4.23802	139.558
2017	2e-06	5	104	22.1291	24.9003	24.2163	26.1681	24.9803	27.9163	21.7939	24.5849	0	-0.963784	112.99	10.6297	2e-06	54.5325
2017	0.023126	5	105	22.5683	24.9003	23.8658	26.1681	26.4422	27.9163	21.638	24.5849	0	-2.40904	84.3532	9.1844	0.0228626	64.8302
2017	0.151961	5	106	23.313	24.9003	23.3492	26.1681	24.8539	27.9163	22.1038	24.5849	1	-0.982057	112.602	10.6114	0.141466	47.7378
2017	0.039975	5	107	22.6703	24.9003	24.5392	26.1681	26.0752	27.9163	22.649	24.5849	0	-2.20043	88.2287	9.39301	0.0391967	49.0921
2017	0.011134	5	108	24.2738	24.9003	24.6709	26.1681	26.5177	27.9163	23.0512	24.5849	0	-1.75422	96.8103	9.83922	0.0110725	53.0393
2017	11.757	5	109	24.7964	24.9003	26.1528	26.1681	26.9893	27.9163	23.1881	24.5849	1	-1.71116	97.6595	9.88228	2.54608	89.8805
2017	0.573751	5	110	24.2818	24.9003	24.8214	26.1681	26.123	27.9163	23.0901	24.5849	1	-1.02932	111.601	10.5641	0.453462	99.7284
2017	7.4e-05	5	111	20.8342	24.9003	23.2867	26.1681	24.3871	27.9163	20.218	24.5849	0	-2.42811	84.0033	9.16533	7.4e-05	52.1898
2017	0.054303	5	112	23.5972	24.9003	24.9354	26.1681	25.8408	27.9163	20.7092	24.5849	0	-0.0393505	133.497	11.5541	0.0528799	86.9885
2017	0.526152	5	113	23.9258	24.9003	24.8912	26.1681	26.0784	27.9163	22.5071	24.5849	1	-1.66232	98.6271	9.93112	0.42275	104.072
2017	1.17895	5	114	24.7773	24.9003	26.59	26.1681	28.0848	27.9163	24.0752	24.5849	1	-2.46904	83.2546	9.1244	0.778845	43.7197
2017	0	5	115	20.651	24.9003	20.7722	26.1681	22.9482	27.9163	19.4143	24.5849	0	-0.533456	122.323	11.06	0	47.6191
2017	0.519047	5	116	23.6209	24.9003	26.1253	26.1681	27.2579	27.9163	21.0731	24.5849	1	-0.943764	113.416	10.6497	0.418083	46.7646
2017	0.012117	5	117	20.9915	24.9003	21.9128	26.1681	23.7676	27.9163	20.1927	24.5849	0	-1.49908	101.896	10.0944	0.0120442	33.1578
2017	175.13	5	118	25.8572	24.9003	26.7489	26.1681	26.5577	27.9163	25.3058	24.5849	1	0.481584	145.806	12.075	5.17122	117.874
2017	0.000448	5	119	18.5214	24.9003	20.2957	26.1681	22.0422	27.9163	19.1047	24.5849	0	-2.52219	82.2875	9.07125	0.0004479	60.9561
2017	0.017136	5	120	21.6622	24.9003	22.2639	26.1681	23.9413	27.9163	20.0377	24.5849	0	-2.43958	83.7933	9.15387	0.0169908	37.6485
2017	0.002859	5	121	18.7533	24.9003	21.4301	26.1681	21.8896	27.9163	18.3806	24.5849	0	-3.1042	0	0	0.0028549	53.1647
2017	0.146715	5	122	23.0838	24.9003	25.1015	26.1681	25.2822	27.9163	22.1644	24.5849	1	-1.47354	102.412	10.1199	0.136901	83.8965
2017	1.09614	5	123	22.8359	24.9003	24.1952	26.1681	24.6061	27.9163	20.9024	24.5849	1	-1.10278	110.054	10.4907	0.740099	98.641
2017	36.5759	5	124	25.0346	24.9003	25.8303	26.1681	27.0167	27.9163	23.9947	24.5849	1	0.295302	141.342	11.8887	3.62636	139.135
2017	0.333089	5	125	18.6192	24.9003	21.3072	26.1681	22.2153	27.9163	0	24.5849	1	-2.49348	0	0	0.287499	39.5575
2017	0.077307	5	126	20.7214	24.9003	20.152	26.1681	21.1449	27.9163	18.6395	24.5849	0	-2.12638	0	0	0.0744644	65.6483
2017	2.81295	5	127	24.9854	24.9003	26.1773	26.1681	26.8464	27.9163	22.831	24.5849	1	-2.50503	82.5992	9.08841	1.3384	46.278
2017	7.1e-05	5	128	19.3449	24.9003	20.5874	26.1681	22.6915	27.9163	19.0403	24.5849	0	-1.58052	100.259	10.0129	7.1e-05	73.657
2017	0.00941	5	129	18.3503	24.9003	16.6305	26.1681	21.1993	27.9163	15.72	24.5849	0	-3.21505	0	0	0.009366	104.072
2017	6.4e-05	5	130	20.7019	24.9003	22.9688	26.1681	23.8357	27.9163	0	24.5849	0	-2.18781	88.4659	9.40563	6.4e-05	51.39
2017	2.7e-05	5	131	21.9092	24.9003	23.3843	26.1681	24.4072	27.9163	20.5137	24.5849	0	-1.87088	94.5282	9.72256	2.7e-05	38.7269
2017	1.07425	5	132	24.7026	24.9003	25.8544	26.1681	27.4717	27.9163	23.1301	24.5849	1	-2.13464	89.4689	9.4588	0.7296	53.2988
2017	3e-06	5	133	22.0666	24.9003	22.2326	26.1681	24.6996	27.9163	20.6589	24.5849	0	-2.20731	88.0994	9.38613	3e-06	36.6179
2017	1e-05	5	134	21.2232	24.9003	21.9616	26.1681	24.1494	27.9163	20.5035	24.5849	0	-2.27434	86.8457	9.31911	1e-05	40.2944
2017	0.971067	5	135	23.3742	24.9003	24.4046	26.1681	25.4435	27.9163	21.7625	24.5849	1	-2.57261	81.3753	9.02083	0.678575	44.5561
2017	0.067675	5	136	22.3368	24.9003	23.1265	26.1681	24.8098	27.9163	21.6988	24.5849	0	-0.955514	113.165	10.6379	0.0654834	98.5363
2017	1396.71	5	137	27.4066	24.9003	28.0716	26.1681	30.6007	27.9163	26.5944	24.5849	1	0.0611216	135.829	11.6546	7.24259	113.518
2017	0.003157	5	138	24.3516	24.9003	25.5055	26.1681	27.0349	27.9163	0	24.5849	0	-3.80457	60.6665	7.78887	0.003152	86.929
2017	1.27415	5	139	23.2936	24.9003	26.0945	26.1681	26.1339	27.9163	23.3694	24.5849	1	-2.09535	90.2137	9.49809	0.821606	37.1445
2017	2e-06	5	140	24.3516	24.9003	25.5055	26.1681	23.9244	27.9163	0	24.5849	0	-3.52774	65.0556	8.0657	2e-06	74.7836
2017	0.85067	5	141	23.4816	24.9003	25.1969	26.1681	26.5799	27.9163	21.4453	24.5849	1	-0.0553432	133.128	11.5381	0.615548	59.519
2017	0.000485	5	142	20.5782	24.9003	22.8293	26.1681	23.9763	27.9163	20.8254	24.5849	0	-1.56299	100.61	10.0305	0.0004849	44.0661
2017	0	5	143	19.8531	24.9003	22.181	26.1681	23.8162	27.9163	19.3257	24.5849	0	-2.16045	88.9814	9.433	0	95.0253
2017	1e-06	6	1	20.7077	24.9275	24.2675	25.7917	25.5283	26.7595	0	23.3274	0	-3.3629	0	0	1e-06	194.177
2017	4e-05	6	2	21.8996	24.9275	20.6193	25.7917	23.2897	26.7595	20.7458	23.3274	0	-2.5194	83.9845	9.1643	4e-05	115.657
2017	0.113847	6	3	23.4645	24.9275	24.7951	25.7917	27.1889	26.7595	23.1671	23.3274	1	-2.26375	88.7355	9.41995	0.10782	125.694
2017	0.01291	6	4	21.3789	24.9275	21.5926	25.7917	23.168	26.7595	19.3407	23.3274	0	-2.00912	93.5976	9.67458	0.0128274	130.005
2017	1.01884	6	5	24.9003	24.9275	26.1681	25.7917	27.9163	26.7595	24.5849	23.3274	1	-0.0451328	135.456	11.6386	0.702525	130.005
2017	0.025275	6	7	22.2684	24.9275	23.4414	25.7917	24.4336	26.7595	21.7767	23.3274	0	-1.74372	98.8034	9.93999	0.0249609	173.371
2017	5e-06	6	8	18.401	24.9275	18.9667	25.7917	21.8777	26.7595	12.665	23.3274	0	-3.19045	72.1354	8.49325	5e-06	196.648
2017	11.5903	6	9	25.4902	24.9275	26.4185	25.7917	26.9454	26.7595	0	23.3274	1	0.152196	140.089	11.8359	2.53293	13.6991
2017	0	6	10	19.6259	24.9275	21.8154	25.7917	23.265	26.7595	18.7171	23.3274	0	-2.00493	93.6787	9.67878	0	133.816
2017	0.001195	6	11	19.9911	24.9275	21.902	25.7917	23.3744	26.7595	14.7605	23.3274	0	-2.18086	0	0	0.0011943	124.027
2017	2e-06	6	12	22.0764	24.9275	24.2872	25.7917	26.2436	26.7595	21.3168	23.3274	0	-2.85142	78.0092	8.83228	2e-06	172.437
2017	0.552509	6	13	22.9626	24.9275	24.141	25.7917	24.8	26.7595	21.4265	23.3274	1	-2.49357	84.4587	9.19014	0.439872	84.9466
2017	0.001416	6	14	23.153	24.9275	23.4561	25.7917	24.2906	26.7595	20.0672	23.3274	0	-0.805105	118.344	10.8786	0.001415	106.633
2017	7.7e-05	6	15	21.4236	24.9275	22.4116	25.7917	23.6181	26.7595	19.9557	23.3274	0	-2.91039	76.9711	8.77331	7.7e-05	130.556
2017	0.046962	6	16	20.1811	24.9275	19.9413	25.7917	21.3312	26.7595	17.0596	23.3274	0	-2.97957	0	0	0.0458926	104.672
2017	0.04308	6	17	21.0982	24.9275	22.8193	25.7917	24.3478	26.7595	20.3843	23.3274	0	-3.1058	73.5805	8.57791	0.0421779	150.357
2017	0.254614	6	18	24.2636	24.9275	26.1081	25.7917	28.3551	26.7595	24.9557	23.3274	1	-1.78916	97.9021	9.89455	0.226828	87.6394
2017	0.003796	6	19	24.3516	24.9275	25.5055	25.7917	22.3283	26.7595	19.472	23.3274	0	-1.42934	105.152	10.2544	0.0037888	34.882
2017	0	6	20	20.1281	24.9275	22.4233	25.7917	23.2188	26.7595	19.9638	23.3274	0	-1.54456	102.802	10.1392	0	76.0643
2017	0	6	21	18.9014	24.9275	20.1338	25.7917	21.6195	26.7595	0	23.3274	0	-1.3524	106.736	10.3313	0	114.16
2017	0	6	22	20.6607	24.9275	22.5066	25.7917	23.5801	26.7595	18.9923	23.3274	0	-1.54214	102.851	10.1416	0	60.9857
2017	15.8614	6	23	25.2702	24.9275	26.7728	25.7917	28.1317	26.7595	24.0943	23.3274	1	0.0204845	136.988	11.7042	2.82503	3.61355
2017	102.937	6	24	25.528	24.9275	26.4812	25.7917	27.2453	26.7595	25.5861	23.3274	1	0.615934	151.281	12.2996	4.64379	15.3139
2017	0.013723	6	25	23.0452	24.9275	24.9553	25.7917	26.3474	26.7595	22.4901	23.3274	0	-1.50143	103.679	10.1823	0.0136297	22.2077
2017	3.64565	6	26	26.0849	24.9275	28.4268	25.7917	30.1415	26.7595	25.8358	23.3274	1	-1.58733	101.937	10.0964	1.53593	148.94
2017	1e-06	6	27	20.6963	24.9275	23.1983	25.7917	24.6666	26.7595	20.698	23.3274	0	-2.09598	91.9245	9.58773	1e-06	197.76
2017	2.1e-05	6	28	21.3886	24.9275	22.2501	25.7917	24.2789	26.7595	20.518	23.3274	0	-1.56093	102.471	10.1228	2.1e-05	181.571
2017	1.6e-05	6	29	24.3516	24.9275	25.5055	25.7917	22.9244	26.7595	22.2062	23.3274	0	-2.33611	87.3776	9.3476	1.6e-05	193.528
2017	0.02327	6	30	22.8588	24.9275	24.4065	25.7917	26.4659	26.7595	23.3506	23.3274	0	-1.65932	100.488	10.0244	0.0230034	128.02
2017	1e-06	6	31	20.2223	24.9275	19.0601	25.7917	21.2941	26.7595	18.5314	23.3274	0	-2.10124	91.8236	9.58246	1e-06	75.4747
2017	0.006844	6	32	22.8787	24.9275	23.1035	25.7917	24.792	26.7595	21.7727	23.3274	0	-1.32262	107.352	10.3611	0.0068207	58.2987
2017	3.6535	6	33	23.3276	24.9275	21.8514	25.7917	23.8429	26.7595	23.6334	23.3274	1	-1.54994	102.693	10.1338	1.53762	29.2171
2017	4.32053	6	34	24.0316	24.9275	25.7058	25.7917	26.0981	26.7595	23.1423	23.3274	1	-0.947148	115.274	10.7366	1.67157	40.0694
2017	552.636	6	35	26.4903	24.9275	27.9813	25.7917	28.9301	26.7595	25.4959	23.3274	1	-0.0452963	135.453	11.6384	6.31651	7.87932
2017	13.0355	6	36	24.9718	24.9275	25.4426	25.7917	26.5206	26.7595	21.9402	23.3274	1	-0.211029	131.622	11.4727	2.64159	11.8598
2017	0.015272	6	37	22.9045	24.9275	23.0392	25.7917	25.1053	26.7595	22.0036	23.3274	0	-1.89092	95.8987	9.79279	0.0151566	141.703
2017	1e-06	6	38	21.8226	24.9275	24.2662	25.7917	25.8436	26.7595	20.9064	23.3274	0	-2.43977	85.4504	9.24394	1e-06	168.698
2017	0.009562	6	39	21.8142	24.9275	23.6976	25.7917	25.3705	26.7595	20.2525	23.3274	0	-2.15499	90.7964	9.52871	0.0095166	169.995
2017	0	6	40	23.6955	24.9275	23.8734	25.7917	26.1844	26.7595	22.7259	23.3274	0	-2.60475	82.4274	9.07896	0	145.117
2017	8.02841	6	41	25.6984	24.9275	26.4838	25.7917	27.903	26.7595	23.9413	23.3274	1	-1.24427	108.982	10.4394	2.20038	52.0157
2017	0.810721	6	42	22.6522	24.9275	23.3332	25.7917	24.0139	26.7595	21.2562	23.3274	1	-0.388921	127.572	11.2948	0.593725	27.6906
2017	3e-06	6	43	22.0064	24.9275	21.8319	25.7917	25.1272	26.7595	22.1138	23.3274	0	-2.08064	92.2189	9.60307	3e-06	174.058
2017	86.6974	6	44	24.126	24.9275	24.9345	25.7917	26.265	26.7595	23.5202	23.3274	1	0.606605	151.052	12.2903	4.47389	20.6623
2017	61.9669	6	45	26.3303	24.9275	27.0505	25.7917	28.5847	26.7595	24.3492	23.3274	1	0.164541	140.381	11.8483	4.14261	16.8165
2017	0	6	46	24.3516	24.9275	25.5055	25.7917	23.4266	26.7595	21.1274	23.3274	0	-2.25624	88.8772	9.42747	0	150.596
2017	108.565	6	47	26.6529	24.9275	26.7981	25.7917	28.6117	26.7595	25.5212	23.3274	1	0.250753	142.431	11.9345	4.69652	18.6029
2017	0.044974	6	48	22.1071	24.9275	21.9958	25.7917	23.5109	26.7595	21.3664	23.3274	0	-2.24367	89.1143	9.44004	0.043992	104.35
2017	0.004863	6	49	22.6106	24.9275	23.3505	25.7917	24.8008	26.7595	21.9035	23.3274	0	-1.90852	95.5542	9.77519	0.0048512	92.8103
2017	5e-06	6	50	17.7736	24.9275	22.2482	25.7917	23.059	26.7595	20.1744	23.3274	0	-2.70037	0	0	5e-06	200.198
2017	0	6	51	18.7256	24.9275	18.6751	25.7917	21.1274	26.7595	15.5103	23.3274	0	-2.06477	92.5239	9.61894	0	152.232
2017	2.20517	6	52	24.3714	24.9275	24.1797	25.7917	26.0394	26.7595	21.9585	23.3274	1	-1.57595	102.167	10.1077	1.16477	73.9714
2017	0.004228	6	53	22.0042	24.9275	22.9903	25.7917	24.9945	26.7595	20.7216	23.3274	0	-1.93973	94.9451	9.74398	0.0042191	151.127
2017	0	6	54	19.1448	24.9275	21.0861	25.7917	21.9917	26.7595	19.6065	23.3274	0	-2.76947	0	0	0	132.332
2017	0	6	55	25.3686	24.9275	27.0157	25.7917	26.5559	26.7595	25.5573	23.3274	0	0.137099	139.731	11.8208	0	31.7925
2017	0.000416	6	56	21.7754	24.9275	22.2436	25.7917	23.8647	26.7595	20.6719	23.3274	0	-1.69798	99.7147	9.98573	0.0004159	154.973
2017	2.31912	6	57	23.4161	24.9275	23.3061	25.7917	24.7364	26.7595	19.9827	23.3274	1	-2.06529	92.514	9.61842	1.1997	74.5899
2017	0	6	58	20.0971	24.9275	20.7152	25.7917	22.8526	26.7595	19.742	23.3274	0	-3.53748	0	0	0	195.547
2017	6.45642	6	59	24.0197	24.9275	25.2937	25.7917	25.6756	26.7595	0	23.3274	1	-2.04159	92.9703	9.64211	2.00908	52.1267
2017	0.013184	6	60	23.9552	24.9275	25.8525	25.7917	27.6465	26.7595	23.7442	23.3274	0	-1.49564	103.797	10.1881	0.0130978	144.029
2017	0.243501	6	61	25.9452	24.9275	26.4407	25.7917	28.6066	26.7595	24.4113	23.3274	1	-1.31265	107.559	10.3711	0.217931	124.603
2017	51.4377	6	62	25.9348	24.9275	26.1341	25.7917	26.5394	26.7595	24.7889	23.3274	1	0.199827	141.218	11.8835	3.95963	10.7828
2017	0.076021	6	63	22.5719	24.9275	22.3288	25.7917	23.9215	26.7595	0	23.3274	0	-0.136726	133.333	11.547	0.07327	19.7653
2017	0.892862	6	64	24.5096	24.9275	24.7693	25.7917	26.5905	26.7595	23.623	23.3274	1	-0.109434	133.964	11.5743	0.63809	79.1627
2017	14.4971	6	65	25.4481	24.9275	26.9201	25.7917	28.3049	26.7595	23.1337	23.3274	1	-1.5144	103.415	10.1693	2.74065	60.1757
2017	5e-06	6	66	21.9814	24.9275	21.0239	25.7917	23.4183	26.7595	20.6054	23.3274	0	-1.39475	105.862	10.2889	5e-06	104.479
2017	0.022674	6	67	22.6381	24.9275	22.7397	25.7917	24.4297	26.7595	21.4312	23.3274	0	-0.936052	115.512	10.7477	0.0224208	108.424
2017	28.6214	6	68	25.9536	24.9275	27.258	25.7917	29.2135	26.7595	23.6572	23.3274	1	0.0938271	138.71	11.7775	3.3885	22.619
2017	0.154474	6	69	22.5958	24.9275	24.5798	25.7917	25.8401	26.7595	22.2735	23.3274	1	-1.70428	99.5889	9.97943	0.143645	152.675
2017	7.7e-05	6	70	22.2596	24.9275	22.4798	25.7917	25.0923	26.7595	20.325	23.3274	0	-1.88227	96.0682	9.80144	7.7e-05	157.626
2017	0.005081	6	71	20.5294	24.9275	21.2825	25.7917	22.7649	26.7595	0	23.3274	0	-2.4892	84.5389	9.1945	0.0050681	175.857
2017	0.02641	6	72	22.2511	24.9275	23.1413	25.7917	23.8223	26.7595	21.7486	23.3274	0	-2.8537	77.9691	8.83001	0.0260673	180.42
2017	3.33723	6	73	25.2198	24.9275	27.0868	25.7917	28.1158	26.7595	23.6088	23.3274	1	-1.43644	105.006	10.2473	1.46724	49.5007
2017	0	6	74	22.3871	24.9275	24.7338	25.7917	25.5166	26.7595	18.543	23.3274	0	-2.0869	92.0988	9.59681	0	94.3703
2017	0	6	75	20.4755	24.9275	22.307	25.7917	23.5478	26.7595	21.2498	23.3274	0	-2.19786	89.9813	9.48585	0	186.612
2017	0.013309	6	76	23.4436	24.9275	22.0464	25.7917	24.6962	26.7595	21.6485	23.3274	0	-2.6028	82.4629	9.08091	0.0132212	148.872
2017	0	6	77	17.9389	24.9275	19.7231	25.7917	21.9128	26.7595	19.3283	23.3274	0	-2.157	90.7582	9.52671	0	171.484
2017	0	6	78	18.4883	24.9275	23.6606	25.7917	24.3578	26.7595	0	23.3274	0	-3.60324	0	0	0	195.302
2017	0	6	79	22.7676	24.9275	23.1534	25.7917	25.1941	26.7595	21.0401	23.3274	0	-1.33529	107.09	10.3484	0	131.994
2017	4.1e-05	6	80	17.323	24.9275	20.7512	25.7917	21.6009	26.7595	18.6284	23.3274	0	-1.86414	96.4239	9.81957	4.1e-05	117.482
2017	0	6	81	22.9774	24.9275	24.0948	25.7917	24.5893	26.7595	20.8984	23.3274	0	-1.50016	103.705	10.1836	0	48.594
2017	11.7398	6	82	25.3737	24.9275	23.8072	25.7917	24.885	26.7595	0	23.3274	1	0.528961	149.149	12.2127	2.54473	21.4169
2017	0	6	83	22.4495	24.9275	23.3057	25.7917	24.1335	26.7595	20.8512	23.3274	0	-1.59655	101.751	10.0872	0	55.343
2017	0.000943	6	84	23.5757	24.9275	23.7916	25.7917	25.4212	26.7595	21.7091	23.3274	0	-1.53422	103.012	10.1495	0.0009426	122.213
2017	0.039107	6	85	20.9498	24.9275	21.3471	25.7917	22.9923	26.7595	18.8549	23.3274	0	-2.4872	84.5757	9.19651	0.0383617	133.175
2017	0	6	86	20.9611	24.9275	21.7544	25.7917	23.3017	26.7595	19.9572	23.3274	0	-2.42785	85.6709	9.25586	0	164.779
2017	0.000138	6	87	24.0426	24.9275	26.7389	25.7917	27.7775	26.7595	24.2191	23.3274	0	-1.68523	99.9696	9.99848	0.000138	118.752
2017	0.073837	6	88	21.2095	24.9275	22.2526	25.7917	23.1487	26.7595	19.7576	23.3274	0	-1.926	95.2128	9.7577	0.0712382	109.425
2017	5e-06	6	89	20.0473	24.9275	21.7867	25.7917	23.4561	26.7595	20.1423	23.3274	0	-1.94977	94.7495	9.73394	5e-06	139.855
2017	1.67737	6	90	23.4772	24.9275	21.9499	25.7917	23.2686	26.7595	22.1054	23.3274	1	-0.975147	114.673	10.7086	0.984834	28.5829
2017	0	6	91	22.0705	24.9275	23.0067	25.7917	24.9566	26.7595	22.1102	23.3274	0	-3.09133	0	0	0	219.919
2017	0.000284	6	92	20.689	24.9275	22.487	25.7917	23.1591	26.7595	21.125	23.3274	0	-2.5482	83.4575	9.13551	0.000284	125.974
2017	2.3e-05	6	93	20.304	24.9275	22.2762	25.7917	23.3049	26.7595	21.5644	23.3274	0	-2.68009	81.0651	9.00362	2.3e-05	130.105
2017	0.136043	6	94	21.8384	24.9275	21.5741	25.7917	23.308	26.7595	19.909	23.3274	1	-1.35092	106.766	10.3328	0.127551	47.3925
2017	0	6	95	18.782	24.9275	20.6286	25.7917	22.5643	26.7595	18.3175	23.3274	0	-2.53281	83.739	9.1509	0	129.694
2017	0.185891	6	96	24.3373	24.9275	25.9522	25.7917	26.4883	26.7595	22.9606	23.3274	1	-0.511724	124.813	11.172	0.170494	87.7758
2017	4e-06	6	97	20.4185	24.9275	22.0432	25.7917	23.2681	26.7595	19.7386	23.3274	0	-1.17263	110.483	10.5111	4e-06	77.551
2017	0	6	98	22.3388	24.9275	24.5479	25.7917	26.6522	26.7595	21.9769	23.3274	0	-2.48327	84.6479	9.20043	0	188.914
2017	0.000345	6	99	21.1664	24.9275	22.1446	25.7917	23.3469	26.7595	20.4644	23.3274	0	-2.88296	77.4531	8.80074	0.0003449	158.884
2017	173.82	6	100	25.889	24.9275	26.9783	25.7917	27.4493	26.7595	25.2903	23.3274	1	0.382965	145.605	12.0667	5.16376	4.97692
2017	87.7556	6	101	24.4256	24.9275	25.3655	25.7917	26.7107	26.7595	22.4983	23.3274	1	0.144061	139.896	11.8278	4.48589	19.0302
2017	8e-06	6	102	21.19	24.9275	20.5438	25.7917	23.9493	26.7595	19.095	23.3274	0	-2.47473	84.8052	9.20898	8e-06	173.547
2017	0.188085	6	103	23.5635	24.9275	24.3657	25.7917	26.0483	26.7595	21.4622	23.3274	1	0.30698	143.777	11.9907	0.172343	14.7787
2017	0	6	104	22.1291	24.9275	24.2163	25.7917	24.9803	26.7595	21.7939	23.3274	0	-1.00892	113.951	10.6748	0	97.4325
2017	0.007659	6	105	22.5683	24.9275	23.8658	25.7917	26.4422	26.7595	21.638	23.3274	0	-2.45417	85.1843	9.22953	0.0076298	175.794
2017	0.02114	6	106	23.313	24.9275	23.3492	25.7917	24.8539	26.7595	22.1038	23.3274	0	-1.02719	113.561	10.6565	0.0209197	93.8721
2017	0.027834	6	107	22.6703	24.9275	24.5392	25.7917	26.0752	26.7595	22.649	23.3274	0	-2.24556	89.0786	9.43814	0.0274537	120.812
2017	0.001207	6	108	24.2738	24.9275	24.6709	25.7917	26.5177	26.7595	23.0512	23.3274	0	-1.79935	97.7005	9.88436	0.0012063	142.473
2017	7.3945	6	109	24.7964	24.9275	26.1528	25.7917	26.9893	26.7595	23.1881	23.3274	1	-1.75629	98.5536	9.92742	2.12758	47.5584
2017	0.998864	6	110	24.2818	24.9275	24.8214	25.7917	26.123	26.7595	23.0901	23.3274	1	-1.07445	112.556	10.6092	0.692579	35.1308
2017	2.2e-05	6	111	20.8342	24.9275	23.2867	25.7917	24.3871	26.7595	20.218	23.3274	0	-2.47324	84.8326	9.21046	2.2e-05	155.552
2017	0.017229	6	112	23.5972	24.9275	24.9354	25.7917	25.8408	26.7595	20.7092	23.3274	0	-0.0844833	134.542	11.5992	0.0170823	86.1962
2017	1.5912	6	113	23.9258	24.9275	24.8912	25.7917	26.0784	26.7595	22.5071	23.3274	1	-1.70745	99.5256	9.97625	0.952122	224.428
2017	1.49876	6	114	24.7773	24.9275	26.59	25.7917	28.0848	26.7595	24.0752	23.3274	1	-2.51418	84.0803	9.16953	0.915795	163.777
2017	0	6	115	20.651	24.9275	20.7722	25.7917	22.9482	26.7595	19.4143	23.3274	0	-0.578589	123.324	11.1051	0	128.863
2017	0.074043	6	116	23.6209	24.9275	26.1253	25.7917	27.2579	26.7595	21.0731	23.3274	0	-0.988897	114.379	10.6948	0.07143	124.624
2017	0.004962	6	117	20.9915	24.9275	21.9128	25.7917	23.7676	26.7595	20.1927	23.3274	0	-1.54421	102.809	10.1395	0.0049497	138.884
2017	2.82124	6	118	25.8572	24.9275	26.7489	25.7917	26.5577	26.7595	25.3058	23.3274	1	0.436451	146.898	12.1202	1.34058	56.3143
2017	0.00052	6	119	18.5214	24.9275	20.2957	25.7917	22.0422	26.7595	19.1047	23.3274	0	-2.56733	83.1084	9.11638	0.0005199	167.377
2017	0.003139	6	120	21.6622	24.9275	22.2639	25.7917	23.9413	26.7595	20.0377	23.3274	0	-2.48471	84.6216	9.199	0.0031341	113.167
2017	0.012537	6	121	18.7533	24.9275	21.4301	25.7917	21.8896	26.7595	18.3806	23.3274	0	-3.14934	0	0	0.0124591	113.157
2017	5.49512	6	122	23.0838	24.9275	25.1015	25.7917	25.2822	26.7595	22.1644	23.3274	1	-1.51867	103.328	10.165	1.87105	54.1353
2017	5.07577	6	123	22.8359	24.9275	24.1952	25.7917	24.6061	26.7595	20.9024	23.3274	1	-1.14791	111.003	10.5358	1.80431	35.6559
2017	77.5645	6	124	25.0346	24.9275	25.8303	25.7917	27.0167	26.7595	23.9947	23.3274	1	0.250169	142.417	11.9339	4.36392	12.4313
2017	1e-06	6	125	18.6192	24.9275	21.3072	25.7917	22.2153	26.7595	0	23.3274	0	-2.53861	0	0	1e-06	136.98
2017	0.035349	6	126	20.7214	24.9275	20.152	25.7917	21.1449	26.7595	18.6395	23.3274	0	-2.17151	0	0	0.0347386	79.9204
2017	0.033963	6	127	24.9854	24.9275	26.1773	25.7917	26.8464	26.7595	22.831	23.3274	0	-2.55016	83.4216	9.13354	0.033399	128.889
2017	0.000108	6	128	19.3449	24.9275	20.5874	25.7917	22.6915	26.7595	19.0403	23.3274	0	-1.62565	101.165	10.0581	0.000108	196.676
2017	0	6	129	18.3503	24.9275	16.6305	25.7917	21.1993	26.7595	15.72	23.3274	0	-3.26018	0	0	0	224.428
2017	9e-06	6	130	20.7019	24.9275	22.9688	25.7917	23.8357	26.7595	0	23.3274	0	-2.23294	89.317	9.45077	9e-06	87.6543
2017	7e-06	6	131	21.9092	24.9275	23.3843	25.7917	24.4072	26.7595	20.5137	23.3274	0	-1.91601	95.4078	9.76769	7e-06	122.505
2017	0.072038	6	132	24.7026	24.9275	25.8544	25.7917	27.4717	26.7595	23.1301	23.3274	0	-2.17977	90.3248	9.50393	0.0695615	105.448
2017	1e-06	6	133	22.0666	24.9275	22.2326	25.7917	24.6996	26.7595	20.6589	23.3274	0	-2.25245	88.9487	9.43126	1e-06	135.304
2017	6e-06	6	134	21.2232	24.9275	21.9616	25.7917	24.1494	26.7595	20.5035	23.3274	0	-2.31947	87.689	9.36424	6e-06	150.298
2017	3.99729	6	135	23.3742	24.9275	24.4046	25.7917	25.4435	26.7595	21.7625	23.3274	1	-2.61775	82.1916	9.06596	1.6089	153.667
2017	0.010192	6	136	22.3368	24.9275	23.1265	25.7917	24.8098	26.7595	21.6988	23.3274	0	-1.00065	114.128	10.6831	0.0101404	43.3463
2017	152.435	6	137	27.4066	24.9275	28.0716	25.7917	30.6007	26.7595	26.5944	23.3274	1	0.0159888	136.883	11.6997	5.03328	23.1318
2017	0	6	138	24.3516	24.9275	25.5055	25.7917	27.0349	26.7595	0	23.3274	0	-3.8497	61.3716	7.834	0	202.137
2017	0.02399	6	139	23.2936	24.9275	26.0945	25.7917	26.1339	26.7595	23.3694	23.3274	0	-2.14049	91.073	9.54322	0.0237068	152.255
2017	3e-06	6	140	24.3516	24.9275	25.5055	25.7917	23.9244	26.7595	0	23.3274	0	-3.57287	65.7857	8.11084	3e-06	194.582
2017	0.135574	6	141	23.4816	24.9275	25.1969	25.7917	26.5799	26.7595	21.4453	23.3274	1	-0.100476	134.171	11.5832	0.127138	79.9751
2017	0.000331	6	142	20.5782	24.9275	22.8293	25.7917	23.9763	26.7595	20.8254	23.3274	0	-1.60813	101.517	10.0756	0.0003309	139.777
2017	0	6	143	19.8531	24.9275	22.181	25.7917	23.8162	26.7595	19.3257	23.3274	0	-2.20558	89.8349	9.47813	0	215.268
2017	0.157949	7	1	20.7077	22.2684	24.2675	23.4414	25.5283	24.4336	0	21.7767	1	-1.61918	0	0	0.14665	195.537
2017	0.034676	7	2	21.8996	22.2684	20.6193	23.4414	23.2897	24.4336	20.7458	21.7767	0	-0.775685	55.0651	7.42059	0.0340883	119.014
2017	1.89232	7	3	23.4645	22.2684	24.7951	23.4414	27.1889	24.4336	23.1671	21.7767	1	-0.520036	58.9246	7.67624	1.06206	127.537
2017	0	7	4	21.3789	22.2684	21.5926	23.4414	23.168	24.4336	19.3407	21.7767	0	-0.265405	62.8986	7.93087	0	131.972
2017	5.4014	7	5	24.9003	22.2684	26.1681	23.4414	27.9163	24.4336	24.5849	21.7767	1	1.69858	97.9082	9.89486	1.85652	12.5705
2017	4.63809	7	6	24.9275	22.2684	25.7917	23.4414	26.7595	24.4336	23.3274	21.7767	1	1.74372	98.8034	9.93999	1.72955	12.5705
2017	2e-05	7	8	18.401	22.2684	18.9667	23.4414	21.8777	24.4336	12.665	21.7767	0	-1.44673	45.5562	6.74954	2e-05	199.743
2017	5.39848	7	9	25.4902	22.2684	26.4185	23.4414	26.9454	24.4336	0	21.7767	1	1.89591	101.852	10.0922	1.85606	17.998
2017	0	7	10	19.6259	22.2684	21.8154	23.4414	23.265	24.4336	18.7171	21.7767	0	-0.261213	62.9652	7.93506	0	135.022
2017	0.009326	7	11	19.9911	22.2684	21.902	23.4414	23.3744	24.4336	14.7605	21.7767	0	-0.437148	0	0	0.0092828	126.836
2017	0.000308	7	12	22.0764	22.2684	24.2872	23.4414	26.2436	24.4336	21.3168	21.7767	0	-1.10771	50.2478	7.08857	0.000308	175.595
2017	0.114419	7	13	22.9626	22.2684	24.141	23.4414	24.8	24.4336	21.4265	21.7767	1	-0.749849	55.4492	7.44642	0.108333	87.8414
2017	0	7	14	23.153	22.2684	23.4561	23.4414	24.2906	24.4336	20.0672	21.7767	0	0.938612	83.4461	9.13488	0	111.86
2017	0.172632	7	15	21.4236	22.2684	22.4116	23.4414	23.6181	24.4336	19.9557	21.7767	1	-1.16667	49.4153	7.0296	0.159251	134.937
2017	0	7	16	20.1811	22.2684	19.9413	23.4414	21.3312	24.4336	17.0596	21.7767	0	-1.23586	0	0	0	106.981
2017	0.09847	7	17	21.0982	22.2684	22.8193	23.4414	24.3478	24.4336	20.3843	21.7767	0	-1.36208	46.7062	6.83419	0.0939183	152.938
2017	1.7112	7	18	24.2636	22.2684	26.1081	23.4414	28.3551	24.4336	24.9557	21.7767	1	-0.0454408	66.436	8.15083	0.99739	91.464
2017	0.251063	7	19	24.3516	22.2684	25.5055	23.4414	22.3283	24.4336	19.472	21.7767	1	0.314379	72.4312	8.51065	0.223994	31.1729
2017	0	7	20	20.1281	22.2684	22.4233	23.4414	23.2188	24.4336	19.9638	21.7767	0	0.199162	70.4833	8.39543	0	74.8242
2017	0.000269	7	21	18.9014	22.2684	20.1338	23.4414	21.6195	24.4336	0	21.7767	0	0.391314	73.7466	8.58759	0.000269	113.129
2017	0.001539	7	22	20.6607	22.2684	22.5066	23.4414	23.5801	24.4336	18.9923	21.7767	0	0.20158	70.5239	8.39785	0.0015378	60.7872
2017	16.7502	7	23	25.2702	22.2684	26.7728	23.4414	28.1317	24.4336	24.0943	21.7767	1	1.7642	99.211	9.96047	2.87639	10.1113
2017	78.0568	7	24	25.528	22.2684	26.4812	23.4414	27.2453	24.4336	25.5861	21.7767	1	2.35965	111.427	10.5559	4.37017	7.72169
2017	0.187358	7	25	23.0452	22.2684	24.9553	23.4414	26.3474	24.4336	22.4901	21.7767	1	0.242283	71.2092	8.43855	0.171731	29.4896
2017	43.1901	7	26	26.0849	22.2684	28.4268	23.4414	30.1415	24.4336	25.8358	21.7767	1	0.156389	69.7669	8.35266	3.7885	151.886
2017	0	7	27	20.6963	22.2684	23.1983	23.4414	24.6666	24.4336	20.698	21.7767	0	-0.352263	61.5285	7.84401	0	200.964
2017	0.005006	7	28	21.3886	22.2684	22.2501	23.4414	24.2789	24.4336	20.518	21.7767	0	0.182785	70.2086	8.37906	0.0049935	184.177
2017	0.138494	7	29	24.3516	22.2684	25.5055	23.4414	22.9244	24.4336	22.2062	21.7767	1	-0.592389	57.819	7.60388	0.129706	195.108
2017	0.292884	7	30	22.8588	22.2684	24.4065	23.4414	26.4659	24.4336	23.3506	21.7767	1	0.0844011	68.5696	8.28067	0.256875	133.395
2017	0.000296	7	31	20.2223	22.2684	19.0601	23.4414	21.2941	24.4336	18.5314	21.7767	0	-0.357524	61.446	7.83875	0.000296	75.6181
2017	0.025861	7	32	22.8787	22.2684	23.1035	23.4414	24.792	24.4336	21.7727	21.7767	0	0.421101	74.2591	8.61737	0.0255323	60.1679
2017	0	7	33	23.3276	22.2684	21.8514	23.4414	23.8429	24.4336	23.6334	21.7767	0	0.193779	70.3929	8.39005	0	35.8029
2017	2.33284	7	34	24.0316	22.2684	25.7058	23.4414	26.0981	24.4336	23.1423	21.7767	1	0.796569	80.8712	8.99284	1.20382	39.3724
2017	144.049	7	35	26.4903	22.2684	27.9813	23.4414	28.9301	24.4336	25.4959	21.7767	1	1.69842	97.9049	9.89469	4.97707	17.7774
2017	14.7401	7	36	24.9718	22.2684	25.4426	23.4414	26.5206	24.4336	21.9402	21.7767	1	1.53269	94.6527	9.72896	2.75622	11.8331
2017	0	7	37	22.9045	22.2684	23.0392	23.4414	25.1053	24.4336	22.0036	21.7767	0	-0.147201	64.7875	8.04907	0	143.899
2017	0.002894	7	38	21.8226	22.2684	24.2662	23.4414	25.8436	24.4336	20.9064	21.7767	0	-0.696053	56.2533	7.50022	0.0028898	171.873
2017	0.077667	7	39	21.8142	22.2684	23.6976	23.4414	25.3705	24.4336	20.2525	21.7767	0	-0.411276	60.6062	7.785	0.0747985	172.284
2017	0	7	40	23.6955	22.2684	23.8734	23.4414	26.1844	24.4336	22.7259	21.7767	0	-0.861034	53.8057	7.33524	0	148.843
2017	14.5805	7	41	25.6984	22.2684	26.4838	23.4414	27.903	24.4336	23.9413	21.7767	1	0.499445	75.6155	8.69572	2.74602	61.4207
2017	0.162384	7	42	22.6522	22.2684	23.3332	23.4414	24.0139	24.4336	21.2562	21.7767	1	1.3548	91.2229	9.55107	0.150473	33.0132
2017	0.000895	7	43	22.0064	22.2684	21.8319	23.4414	25.1272	24.4336	22.1138	21.7767	0	-0.33692	61.7694	7.85935	0.0008946	177.635
2017	8.21044	7	44	24.126	22.2684	24.9345	23.4414	26.265	24.4336	23.5202	21.7767	1	2.35032	111.231	10.5466	2.22034	12.9173
2017	57.4945	7	45	26.3303	22.2684	27.0505	23.4414	28.5847	24.4336	24.3492	21.7767	1	1.90826	102.102	10.1045	4.06893	24.0932
2017	0	7	46	24.3516	22.2684	25.5055	23.4414	23.4266	24.4336	21.1274	21.7767	0	-0.51252	59.04	7.68375	0	151.466
2017	201.953	7	47	26.6529	22.2684	26.7981	23.4414	28.6117	24.4336	25.5212	21.7767	1	1.99447	103.851	10.1907	5.31298	29.9025
2017	0.00126	7	48	22.1071	22.2684	21.9958	23.4414	23.5109	24.4336	21.3664	21.7767	0	-0.499952	59.2333	7.69632	0.0012592	110.026
2017	0	7	49	22.6106	22.2684	23.3505	23.4414	24.8008	24.4336	21.9035	21.7767	0	-0.164804	64.5045	8.03147	0	96.0491
2017	0	7	50	17.7736	22.2684	22.2482	23.4414	23.059	24.4336	20.1744	21.7767	0	-0.956651	0	0	0	203.382
2017	0	7	51	18.7256	22.2684	18.6751	23.4414	21.1274	24.4336	15.5103	21.7767	0	-0.321053	62.0191	7.87522	0	153.798
2017	0.132233	7	52	24.3714	22.2684	24.1797	23.4414	26.0394	24.4336	21.9585	21.7767	1	0.167765	69.9571	8.36404	0.124192	78.8232
2017	0.098284	7	53	22.0042	22.2684	22.9903	23.4414	24.9945	24.4336	20.7216	21.7767	0	-0.196009	64.0042	8.00026	0.093749	155.218
2017	0.002168	7	54	19.1448	22.2684	21.0861	23.4414	21.9917	24.4336	19.6065	21.7767	0	-1.02576	0	0	0.0021657	134.934
2017	3.62121	7	55	25.3686	22.2684	27.0157	23.4414	26.5559	24.4336	25.5573	21.7767	1	1.88082	101.548	10.0771	1.53066	34.5166
2017	0	7	56	21.7754	22.2684	22.2436	23.4414	23.8647	24.4336	20.6719	21.7767	0	0.0457375	67.9307	8.24201	0	157.972
2017	0.084874	7	57	23.4161	22.2684	23.3061	23.4414	24.7364	24.4336	19.9827	21.7767	0	-0.321569	62.0109	7.8747	0.0814639	75.9086
2017	0	7	58	20.0971	22.2684	20.7152	23.4414	22.8526	24.4336	19.742	21.7767	0	-1.79376	0	0	0	198.25
2017	4.83293	7	59	24.0197	22.2684	25.2937	23.4414	25.6756	24.4336	0	21.7767	1	-0.297878	62.3846	7.89839	1.76352	54.3226
2017	0.264246	7	60	23.9552	22.2684	25.8525	23.4414	27.6465	24.4336	23.7442	21.7767	1	0.248082	71.3071	8.44435	0.234476	147.324
2017	7.42261	7	61	25.9452	22.2684	26.4407	23.4414	28.6066	24.4336	24.4113	21.7767	1	0.431069	74.431	8.62734	2.13092	128.922
2017	49.3312	7	62	25.9348	22.2684	26.1341	23.4414	26.5394	24.4336	24.7889	21.7767	1	1.94354	102.816	10.1398	3.91863	11.3727
2017	0.258856	7	63	22.5719	22.2684	22.3288	23.4414	23.9215	24.4336	0	21.7767	1	1.60699	96.104	9.80326	0.230203	15.7067
2017	16.1126	7	64	24.5096	22.2684	24.7693	23.4414	26.5905	24.4336	23.623	21.7767	1	1.63428	96.6398	9.83056	2.83982	88.1716
2017	35.5455	7	65	25.4481	22.2684	26.9201	23.4414	28.3049	24.4336	23.1337	21.7767	1	0.229314	70.9905	8.42558	3.59856	63.3575
2017	0.025982	7	66	21.9814	22.2684	21.0239	23.4414	23.4183	24.4336	20.6054	21.7767	0	0.348964	73.0211	8.54524	0.0256502	108.871
2017	0.207867	7	67	22.6381	22.2684	22.7397	23.4414	24.4297	24.4336	21.4312	21.7767	1	0.807665	81.0709	9.00394	0.188856	112.537
2017	136.795	7	68	25.9536	22.2684	27.258	23.4414	29.2135	24.4336	23.6572	21.7767	1	1.83754	100.677	10.0338	4.92577	23.9809
2017	0.002717	7	69	22.5958	22.2684	24.5798	23.4414	25.8401	24.4336	22.2735	21.7767	0	0.0394376	67.8269	8.23571	0.0027133	152.921
2017	0.431896	7	70	22.2596	22.2684	22.4798	23.4414	25.0923	24.4336	20.325	21.7767	1	-0.13855	64.9269	8.05772	0.358999	161.688
2017	0.012687	7	71	20.5294	22.2684	21.2825	23.4414	22.7649	24.4336	0	21.7767	0	-0.745487	55.5142	7.45078	0.0126072	179.273
2017	0.001127	7	72	22.2511	22.2684	23.1413	23.4414	23.8223	24.4336	21.7486	21.7767	0	-1.10998	50.2155	7.08629	0.0011264	182.833
2017	33.6622	7	73	25.2198	22.2684	27.0868	23.4414	28.1158	24.4336	23.6088	21.7767	1	0.307273	72.3103	8.50355	3.54565	53.9761
2017	0	7	74	22.3871	22.2684	24.7338	23.4414	25.5166	24.4336	18.543	21.7767	0	-0.343178	61.6711	7.85309	0	95.9575
2017	0	7	75	20.4755	22.2684	22.307	23.4414	23.5478	24.4336	21.2498	21.7767	0	-0.45414	59.9406	7.74213	0	188.112
2017	0.245947	7	76	23.4436	22.2684	22.0464	23.4414	24.6962	24.4336	21.6485	21.7767	1	-0.859083	53.8343	7.33719	0.219896	153.303
2017	0	7	77	17.9389	22.2684	19.7231	23.4414	21.9128	24.4336	19.3283	21.7767	0	-0.41328	60.575	7.78299	0	174.04
2017	0	7	78	18.4883	22.2684	23.6606	23.4414	24.3578	24.4336	0	21.7767	0	-1.85952	0	0	0	195.918
2017	0	7	79	22.7676	22.2684	23.1534	23.4414	25.1941	24.4336	21.0401	21.7767	0	0.40843	74.0409	8.6047	0	136.2
2017	0.00066	7	80	17.323	22.2684	20.7512	23.4414	21.6009	24.4336	18.6284	21.7767	0	-0.120422	65.2194	8.07585	0.0006598	118.331
2017	0.155663	7	81	22.9774	22.2684	24.0948	23.4414	24.5893	24.4336	20.8984	21.7767	1	0.243556	71.2307	8.43983	0.144674	50.6003
2017	14.364	7	82	25.3737	22.2684	23.8072	23.4414	24.885	24.4336	0	21.7767	1	2.27268	109.599	10.4689	2.73203	12.0387
2017	0.067655	7	83	22.4495	22.2684	23.3057	23.4414	24.1335	24.4336	20.8512	21.7767	0	0.147171	69.613	8.34344	0.0654647	58.0497
2017	0.032032	7	84	23.5757	22.2684	23.7916	23.4414	25.4212	24.4336	21.7091	21.7767	0	0.209495	70.6569	8.40577	0.0315297	125.959
2017	0.193839	7	85	20.9498	22.2684	21.3471	23.4414	22.9923	24.4336	18.8549	21.7767	1	-0.743482	55.5441	7.45279	0.177174	136.288
2017	0.041943	7	86	20.9611	22.2684	21.7544	23.4414	23.3017	24.4336	19.9572	21.7767	0	-0.684132	56.4322	7.51214	0.0410872	168.622
2017	0.021866	7	87	24.0426	22.2684	26.7389	23.4414	27.7775	24.4336	24.2191	21.7767	0	0.0584901	68.1411	8.25476	0.0216304	123.154
2017	0.237534	7	88	21.2095	22.2684	22.2526	23.4414	23.1487	24.4336	19.7576	21.7767	1	-0.182284	64.224	8.01399	0.213121	114.477
2017	0.000343	7	89	20.0473	22.2684	21.7867	23.4414	23.4561	24.4336	20.1423	21.7767	0	-0.206053	63.8436	7.99022	0.0003429	142.008
2017	1.36375	7	90	23.4772	22.2684	21.9499	23.4414	23.2686	24.4336	22.1054	21.7767	1	0.768571	80.3684	8.96484	0.860248	23.9018
2017	0.014081	7	91	22.0705	22.2684	23.0067	23.4414	24.9566	24.4336	22.1102	21.7767	0	-1.34761	0	0	0.0139828	222.289
2017	0.016705	7	92	20.689	22.2684	22.487	23.4414	23.1591	24.4336	21.125	21.7767	0	-0.80448	54.6386	7.39179	0.016567	126.02
2017	0	7	93	20.304	22.2684	22.2762	23.4414	23.3049	24.4336	21.5644	21.7767	0	-0.936372	52.7061	7.2599	0	131.155
2017	0.009956	7	94	21.8384	22.2684	21.5741	23.4414	23.308	24.4336	19.909	21.7767	0	0.392798	73.7721	8.58907	0.0099068	49.6704
2017	0	7	95	18.782	22.2684	20.6286	23.4414	22.5643	24.4336	18.3175	21.7767	0	-0.789088	54.8664	7.40718	0	130.968
2017	1.55921	7	96	24.3373	22.2684	25.9522	23.4414	26.4883	24.4336	22.9606	21.7767	1	1.23199	88.8922	9.42826	0.939697	90.8077
2017	0.001247	7	97	20.4185	22.2684	22.0432	23.4414	23.2681	24.4336	19.7386	21.7767	0	0.571089	76.8666	8.76736	0.0012462	77.5926
2017	0	7	98	22.3388	22.2684	24.5479	23.4414	26.6522	24.4336	21.9769	21.7767	0	-0.739557	55.6026	7.45671	0	192.694
2017	0	7	99	21.1664	22.2684	22.1446	23.4414	23.3469	24.4336	20.4644	21.7767	0	-1.13925	49.8016	7.05702	0	162
2017	119.569	7	100	25.889	22.2684	26.9783	23.4414	27.4493	24.4336	25.2903	21.7767	1	2.12668	106.563	10.323	4.79222	10.8551
2017	3.01671	7	101	24.4256	22.2684	25.3655	23.4414	26.7107	24.4336	22.4983	21.7767	1	1.88778	101.688	10.084	1.39046	9.62274
2017	0	7	102	21.19	22.2684	20.5438	23.4414	23.9493	24.4336	19.095	21.7767	0	-0.731014	55.7301	7.46526	0	177.317
2017	2.87671	7	103	23.5635	22.2684	24.3657	23.4414	26.0483	24.4336	21.4622	21.7767	1	2.0507	105	10.247	1.35499	10.4019
2017	0	7	104	22.1291	22.2684	24.2163	23.4414	24.9803	24.4336	21.7939	21.7767	0	0.734801	79.764	8.93107	0	98.895
2017	0.468156	7	105	22.5683	22.2684	23.8658	23.4414	26.4422	24.4336	21.638	21.7767	1	-0.710456	56.0374	7.48582	0.384007	179.677
2017	0.023253	7	106	23.313	22.2684	23.3492	23.4414	24.8539	24.4336	22.1038	21.7767	0	0.716528	79.438	8.9128	0.0229868	97.5389
2017	0.060123	7	107	22.6703	22.2684	24.5392	23.4414	26.0752	24.4336	22.649	21.7767	0	-0.501845	59.2042	7.69443	0.0583849	126.56
2017	0.124121	7	108	24.2738	22.2684	24.6709	23.4414	26.5177	24.4336	23.0512	21.7767	1	-0.0556327	66.27	8.14064	0.117001	146.894
2017	0.879773	7	109	24.7964	22.2684	26.1528	23.4414	26.9893	24.4336	23.1881	21.7767	1	-0.0125718	66.9729	8.1837	0.631151	47.1489
2017	0.42814	7	110	24.2818	22.2684	24.8214	23.4414	26.123	24.4336	23.0901	21.7767	1	0.669266	78.5977	8.86554	0.356373	37.3678
2017	0	7	111	20.8342	22.2684	23.2867	23.4414	24.3871	24.4336	20.218	21.7767	0	-0.729526	55.7523	7.46675	0	159.124
2017	0	7	112	23.5972	22.2684	24.9354	23.4414	25.8408	24.4336	20.7092	21.7767	0	1.65923	97.131	9.85551	0	85.4265
2017	0.339097	7	113	23.9258	22.2684	24.8912	23.4414	26.0784	24.4336	22.5071	21.7767	1	0.0362625	67.7746	8.23253	0.291996	227.266
2017	4.93926	7	114	24.7773	22.2684	26.59	23.4414	28.0848	24.4336	24.0752	21.7767	1	-0.77046	55.1427	7.42581	1.78158	166.986
2017	0	7	115	20.651	22.2684	20.7722	23.4414	22.9482	24.4336	19.4143	21.7767	0	1.16513	87.6358	9.3614	0	132.468
2017	0	7	116	23.6209	22.2684	26.1253	23.4414	27.2579	24.4336	21.0731	21.7767	0	0.754821	80.1221	8.95109	0	128.049
2017	0.048679	7	117	20.9915	22.2684	21.9128	23.4414	23.7676	24.4336	20.1927	21.7767	0	0.199508	70.4891	8.39578	0.0475313	141.768
2017	51.9425	7	118	25.8572	22.2684	26.7489	23.4414	26.5577	24.4336	25.3058	21.7767	1	2.18017	107.671	10.3764	3.96921	55.969
2017	0.075676	7	119	18.5214	22.2684	20.2957	23.4414	22.0422	24.4336	19.1047	21.7767	0	-0.82361	54.3561	7.37266	0.0729493	169.468
2017	0.448924	7	120	21.6622	22.2684	22.2639	23.4414	23.9413	24.4336	20.0377	21.7767	1	-0.740991	55.5812	7.45528	0.370821	116.28
2017	0.00112	7	121	18.7533	22.2684	21.4301	23.4414	21.8896	24.4336	18.3806	21.7767	0	-1.40562	0	0	0.0011194	114.223
2017	0.099785	7	122	23.0838	22.2684	25.1015	23.4414	25.2822	24.4336	22.1644	21.7767	0	0.225048	70.9186	8.42132	0.0951147	52.6257
2017	0.147961	7	123	22.8359	22.2684	24.1952	23.4414	24.6061	24.4336	20.9024	21.7767	1	0.595805	77.3006	8.79208	0.137987	35.8599
2017	14.2783	7	124	25.0346	22.2684	25.8303	23.4414	27.0167	24.4336	23.9947	21.7767	1	1.99389	103.839	10.1902	2.72643	8.91718
2017	0.000474	7	125	18.6192	22.2684	21.3072	23.4414	22.2153	24.4336	0	21.7767	0	-0.794897	0	0	0.0004739	139.48
2017	0.023164	7	126	20.7214	22.2684	20.152	23.4414	21.1449	24.4336	18.6395	21.7767	0	-0.427796	0	0	0.0228998	79.6827
2017	0.324412	7	127	24.9854	22.2684	26.1773	23.4414	26.8464	24.4336	22.831	21.7767	1	-0.806447	54.6095	7.38983	0.280969	134.062
2017	0	7	128	19.3449	22.2684	20.5874	23.4414	22.6915	24.4336	19.0403	21.7767	0	0.118067	69.1282	8.31434	0	199.228
2017	0	7	129	18.3503	22.2684	16.6305	23.4414	21.1993	24.4336	15.72	21.7767	0	-1.51647	0	0	0	227.266
2017	0.011447	7	130	20.7019	22.2684	22.9688	23.4414	23.8357	24.4336	0	21.7767	0	-0.489223	59.3986	7.70705	0.011382	91.6115
2017	0.951493	7	131	21.9092	22.2684	23.3843	23.4414	24.4072	24.4336	20.5137	21.7767	1	-0.172295	64.3842	8.02398	0.668595	125.093
2017	0.477737	7	132	24.7026	22.2684	25.8544	23.4414	27.4717	24.4336	23.1301	21.7767	1	-0.436055	60.221	7.76022	0.390512	111.21
2017	0.00083	7	133	22.0666	22.2684	22.2326	23.4414	24.6996	24.4336	20.6589	21.7767	0	-0.50873	59.0983	7.68754	0.0008297	137.104
2017	0.010905	7	134	21.2232	22.2684	21.9616	23.4414	24.1494	24.4336	20.5035	21.7767	0	-0.575751	58.0723	7.62052	0.010846	153.966
2017	0.957284	7	135	23.3742	22.2684	24.4046	23.4414	25.4435	24.4336	21.7625	21.7767	1	-0.874029	53.6152	7.32224	0.671558	155.195
2017	0.158325	7	136	22.3368	22.2684	23.1265	23.4414	24.8098	24.4336	21.6988	21.7767	1	0.74307	79.9118	8.93934	0.146975	44.9625
2017	565.749	7	137	27.4066	22.2684	28.0716	23.4414	30.6007	24.4336	26.5944	21.7767	1	1.75971	99.1215	9.95598	6.33992	31.5531
2017	0	7	138	24.3516	22.2684	25.5055	23.4414	27.0349	24.4336	0	21.7767	0	-2.10599	37.0916	6.09029	0	204.655
2017	0.01805	7	139	23.2936	22.2684	26.0945	23.4414	26.1339	24.4336	23.3694	21.7767	0	-0.396769	60.8322	7.7995	0.017889	153.139
2017	0.008489	7	140	24.3516	22.2684	25.5055	23.4414	23.9244	24.4336	0	21.7767	0	-1.82915	40.5402	6.36712	0.0084532	198.256
2017	0.498021	7	141	23.4816	22.2684	25.1969	23.4414	26.5799	24.4336	21.4453	21.7767	1	1.64324	96.816	9.83951	0.404145	84.2937
2017	0	7	142	20.5782	22.2684	22.8293	23.4414	23.9763	24.4336	20.8254	21.7767	0	0.135591	69.4199	8.33186	0	140.423
2017	0	7	143	19.8531	22.2684	22.181	23.4414	23.8162	24.4336	19.3257	21.7767	0	-0.461861	59.8211	7.73441	0	217.609
2017	0.004796	8	1	20.7077	18.401	24.2675	18.9667	25.5283	21.8777	0	12.665	0	-0.172444	0	0	0.0047845	30.5299
2017	0	8	2	21.8996	18.401	20.6193	18.9667	23.2897	21.8777	20.7458	12.665	0	0.67105	35.6869	5.97385	0	62.2575
2017	0.145433	8	3	23.4645	18.401	24.7951	18.9667	27.1889	21.8777	23.1671	12.665	1	0.926699	38.8067	6.2295	0.135783	67.6425
2017	0	8	4	21.3789	18.401	21.5926	18.9667	23.168	21.8777	19.3407	12.665	0	1.18133	42.044	6.48413	0	46.0648
2017	0.075403	8	5	24.9003	18.401	26.1681	18.9667	27.9163	21.8777	24.5849	12.665	0	3.14532	71.3708	8.44812	0.0726955	173.371
2017	0	8	6	24.9275	18.401	25.7917	18.9667	26.7595	21.8777	23.3274	12.665	0	3.19045	72.1354	8.49325	0	175.284
2017	0	8	7	22.2684	18.401	23.4414	18.9667	24.4336	21.8777	21.7767	12.665	0	1.44673	45.5562	6.74954	0	175.284
2017	0.841884	8	9	25.4902	18.401	26.4185	18.9667	26.9454	21.8777	0	12.665	1	3.34265	74.7438	8.64545	0.610789	163.525
2017	0	8	10	19.6259	18.401	21.8154	18.9667	23.265	21.8777	18.7171	12.665	0	1.18552	42.0984	6.48832	0	53.8924
2017	0.000499	8	11	19.9911	18.401	21.902	18.9667	23.3744	21.8777	14.7605	12.665	0	1.00959	0	0	0.0004989	55.1754
2017	0	8	12	22.0764	18.401	24.2872	18.9667	26.2436	21.8777	21.3168	12.665	0	0.339028	31.8302	5.64183	0	41.1348
2017	0	8	13	22.9626	18.401	24.141	18.9667	24.8	21.8777	21.4265	12.665	0	0.696885	35.9963	5.99969	0	90.8418
2017	0	8	14	23.153	18.401	23.4561	18.9667	24.2906	21.8777	20.0672	12.665	0	2.38535	59.1076	7.68815	0	89.9578
2017	0	8	15	21.4236	18.401	22.4116	18.9667	23.6181	21.8777	19.9557	12.665	0	0.280061	31.1684	5.58286	0	58.6363
2017	2e-06	8	16	20.1811	18.401	19.9413	18.9667	21.3312	21.8777	17.0596	12.665	0	0.210878	0	0	2e-06	82.8799
2017	0.000379	8	17	21.0982	18.401	22.8193	18.9667	24.3478	21.8777	20.3843	12.665	0	0.0846524	29.0247	5.38746	0.0003789	52.5307
2017	0.009835	8	18	24.2636	18.401	26.1081	18.9667	28.3551	21.8777	24.9557	12.665	0	1.40129	44.9449	6.7041	0.009787	91.0093
2017	0.119868	8	19	24.3516	18.401	25.5055	18.9667	22.3283	21.8777	19.472	12.665	1	1.76111	49.8989	7.06392	0.113211	154.439
2017	0	8	20	20.1281	18.401	22.4233	18.9667	23.2188	21.8777	19.9638	12.665	0	1.6459	48.2844	6.9487	0	125.879
2017	2.1e-05	8	21	18.9014	18.401	20.1338	18.9667	21.6195	21.8777	0	12.665	0	1.83805	50.9917	7.14085	2.1e-05	106.633
2017	0.000204	8	22	20.6607	18.401	22.5066	18.9667	23.5801	21.8777	18.9923	12.665	0	1.64831	48.318	6.95112	0.000204	121.86
2017	0.35306	8	23	25.2702	18.401	26.7728	18.9667	28.1317	21.8777	24.0943	12.665	1	3.21094	72.4837	8.51374	0.302369	174.953
2017	3.80667	8	24	25.528	18.401	26.4812	18.9667	27.2453	21.8777	25.5861	12.665	1	3.80639	82.9773	9.10919	1.57	180.392
2017	0.000809	8	25	23.0452	18.401	24.9553	18.9667	26.3474	21.8777	22.4901	12.665	0	1.68902	48.8855	6.99182	0.0008087	152.903
2017	1.20321	8	26	26.0849	18.401	28.4268	18.9667	30.1415	21.8777	25.8358	12.665	1	1.60312	47.6918	6.90593	0.789915	48.4566
2017	0	8	27	20.6963	18.401	23.1983	18.9667	24.6666	21.8777	20.698	12.665	0	1.09447	40.9251	6.39727	0	40.9997
2017	7.5e-05	8	28	21.3886	18.401	22.2501	18.9667	24.2789	21.8777	20.518	12.665	0	1.62952	48.0571	6.93232	7.5e-05	22.7044
2017	0.000846	8	29	24.3516	18.401	25.5055	18.9667	22.9244	21.8777	22.2062	12.665	0	0.854346	37.9105	6.15715	0.0008456	36.7555
2017	0.000861	8	30	22.8588	18.401	24.4065	18.9667	26.4659	21.8777	23.3506	12.665	0	1.53114	46.7027	6.83394	0.0008606	67.2752
2017	5e-05	8	31	20.2223	18.401	19.0601	18.9667	21.2941	21.8777	18.5314	12.665	0	1.08921	40.8578	6.39201	5e-05	114.788
2017	0.000402	8	32	22.8787	18.401	23.1035	18.9667	24.792	21.8777	21.7727	12.665	0	1.86784	51.4181	7.17064	0.0004019	120.37
2017	3.1e-05	8	33	23.3276	18.401	21.8514	18.9667	23.8429	21.8777	23.6334	12.665	0	1.64051	48.2096	6.94332	3.1e-05	148.351
2017	0.011908	8	34	24.0316	18.401	25.7058	18.9667	26.0981	21.8777	23.1423	12.665	0	2.2433	56.9437	7.54611	0.0118377	137.465
2017	0.760844	8	35	26.4903	18.401	27.9813	18.9667	28.9301	21.8777	25.4959	12.665	1	3.14516	71.368	8.44796	0.565793	166.67
2017	0.104918	8	36	24.9718	18.401	25.4426	18.9667	26.5206	21.8777	21.9402	12.665	1	2.97942	68.5952	8.28223	0.0997711	183.705
2017	0	8	37	22.9045	18.401	23.0392	18.9667	25.1053	21.8777	22.0036	12.665	0	1.29953	43.5908	6.60234	0	43.8626
2017	8e-06	8	38	21.8226	18.401	24.2662	18.9667	25.8436	21.8777	20.9064	12.665	0	0.750682	36.6447	6.05348	8e-06	48.1592
2017	0.002734	8	39	21.8142	18.401	23.6976	18.9667	25.3705	21.8777	20.2525	12.665	0	1.03546	40.1735	6.33826	0.0027303	44.4906
2017	4e-06	8	40	23.6955	18.401	23.8734	18.9667	26.1844	21.8777	22.7259	12.665	0	0.585701	34.6745	5.8885	4e-06	47.023
2017	0.131456	8	41	25.6984	18.401	26.4838	18.9667	27.903	21.8777	23.9413	12.665	1	1.94618	52.5477	7.24898	0.123505	142.845
2017	0	8	42	22.6522	18.401	23.3332	18.9667	24.0139	21.8777	21.2562	12.665	0	2.80153	65.6802	8.10433	0	146.227
2017	6e-06	8	43	22.0064	18.401	21.8319	18.9667	25.1272	21.8777	22.1138	12.665	0	1.10981	41.1217	6.41262	6e-06	43.5964
2017	0.380847	8	44	24.126	18.401	24.9345	18.9667	26.265	21.8777	23.5202	12.665	1	3.79706	82.8074	9.09986	0.322697	186.013
2017	0.891504	8	45	26.3303	18.401	27.0505	18.9667	28.5847	21.8777	24.3492	12.665	1	3.35499	74.9574	8.6578	0.637372	159.392
2017	0	8	46	24.3516	18.401	25.5055	18.9667	23.4266	21.8777	21.1274	12.665	0	0.934215	38.9004	6.23702	0	31.433
2017	20.9102	8	47	26.6529	18.401	26.7981	18.9667	28.6117	21.8777	25.5212	12.665	1	3.4412	76.4577	8.74401	3.08695	167.065
2017	7.6e-05	8	48	22.1071	18.401	21.9958	18.9667	23.5109	21.8777	21.3664	12.665	0	0.946783	39.0573	6.24958	7.6e-05	83.4305
2017	0	8	49	22.6106	18.401	23.3505	18.9667	24.8008	21.8777	21.9035	12.665	0	1.28193	43.3587	6.58473	0	85.9824
2017	0	8	50	17.7736	18.401	22.2482	18.9667	23.059	21.8777	20.1744	12.665	0	0.490084	0	0	0	45.7029
2017	0	8	51	18.7256	18.401	18.6751	18.9667	21.1274	21.8777	15.5103	12.665	0	1.12568	41.3254	6.42848	0	32.1067
2017	0	8	52	24.3714	18.401	24.1797	18.9667	26.0394	21.8777	21.9585	12.665	0	1.6145	47.8491	6.9173	0	106.583
2017	0.005947	8	53	22.0042	18.401	22.9903	18.9667	24.9945	21.8777	20.7216	12.665	0	1.25073	42.9487	6.55353	0.0059294	42.1577
2017	5.2e-05	8	54	19.1448	18.401	21.0861	18.9667	21.9917	21.8777	19.6065	12.665	0	0.420977	0	0	5.2e-05	56.7438
2017	0.31066	8	55	25.3686	18.401	27.0157	18.9667	26.5559	21.8777	25.5573	12.665	1	3.32755	74.483	8.63035	0.270531	160.473
2017	0	8	56	21.7754	18.401	22.2436	18.9667	23.8647	21.8777	20.6719	12.665	0	1.49247	46.1758	6.79527	0	26.5638
2017	0.006784	8	57	23.4161	18.401	23.3061	18.9667	24.7364	21.8777	19.9827	12.665	0	1.12517	41.3188	6.42797	0.0067611	100.4
2017	0	8	58	20.0971	18.401	20.7152	18.9667	22.8526	21.8777	19.742	12.665	0	-0.347024	0	0	0	42.4962
2017	0	8	59	24.0197	18.401	25.2937	18.9667	25.6756	21.8777	0	12.665	0	1.14886	41.6239	6.45166	0	121.755
2017	0.006835	8	60	23.9552	18.401	25.8525	18.9667	27.6465	21.8777	23.7442	12.665	0	1.69482	48.9667	6.99762	0.0068117	47.6378
2017	0.671027	8	61	25.9452	18.401	26.4407	18.9667	28.6066	21.8777	24.4113	12.665	1	1.8778	51.5611	7.1806	0.513438	77.6199
2017	1.79095	8	62	25.9348	18.401	26.1341	18.9667	26.5394	21.8777	24.7889	12.665	1	3.39028	75.5697	8.69308	1.02638	169.664
2017	0	8	63	22.5719	18.401	22.3288	18.9667	23.9215	21.8777	0	12.665	0	3.05373	69.8316	8.35653	0	168.404
2017	0.078286	8	64	24.5096	18.401	24.7693	18.9667	26.5905	21.8777	23.623	12.665	0	3.08102	70.2884	8.38382	0.0753727	132.866
2017	0.101785	8	65	25.4481	18.401	26.9201	18.9667	28.3049	21.8777	23.1337	12.665	1	1.67605	48.7043	6.97885	0.0969316	114.829
2017	0.002491	8	66	21.9814	18.401	21.0239	18.9667	23.4183	21.8777	20.6054	12.665	0	1.7957	50.3887	7.0985	0.0024879	80.1608
2017	0.004733	8	67	22.6381	18.401	22.7397	18.9667	24.4297	21.8777	21.4312	12.665	0	2.2544	57.1113	7.5572	0.0047218	78.0737
2017	2.60539	8	68	25.9536	18.401	27.258	18.9667	29.2135	21.8777	23.6572	12.665	1	3.28428	73.738	8.58708	1.28243	155.706
2017	2e-06	8	69	22.5958	18.401	24.5798	18.9667	25.8401	21.8777	22.2735	12.665	0	1.48617	46.0902	6.78897	2e-06	33.4748
2017	0.032676	8	70	22.2596	18.401	22.4798	18.9667	25.0923	21.8777	20.325	12.665	0	1.30818	43.7051	6.61099	0.0321535	40.7902
2017	0.000246	8	71	20.5294	18.401	21.2825	18.9667	22.7649	21.8777	0	12.665	0	0.701248	36.0486	6.00405	0.000246	27.7896
2017	0.000174	8	72	22.2511	18.401	23.1413	18.9667	23.8223	21.8777	21.7486	12.665	0	0.336755	31.8046	5.63956	0.000174	17.6422
2017	0.434348	8	73	25.2198	18.401	27.0868	18.9667	28.1158	21.8777	23.6088	12.665	1	1.75401	49.7986	7.05681	0.36071	127.709
2017	0	8	74	22.3871	18.401	24.7338	18.9667	25.5166	21.8777	18.543	12.665	0	1.10356	41.0414	6.40636	0	89.8557
2017	0	8	75	20.4755	18.401	22.307	18.9667	23.5478	21.8777	21.2498	12.665	0	0.992595	39.632	6.2954	0	22.5519
2017	0.030424	8	76	23.4436	18.401	22.0464	18.9667	24.6962	21.8777	21.6485	12.665	0	0.587652	34.6974	5.89045	0.0299704	50.4203
2017	0	8	77	17.9389	18.401	19.7231	18.9667	21.9128	21.8777	19.3283	12.665	0	1.03345	40.1482	6.33626	0	47.8616
2017	0	8	78	18.4883	18.401	23.6606	18.9667	24.3578	21.8777	0	12.665	0	-0.412783	0	0	0	36.1216
2017	0	8	79	22.7676	18.401	23.1534	18.9667	25.1941	21.8777	21.0401	12.665	0	1.85516	51.2365	7.15797	0	58.3128
2017	0.000796	8	80	17.323	18.401	20.7512	18.9667	21.6009	21.8777	18.6284	12.665	0	1.32631	43.9452	6.62911	0.0007957	75.8573
2017	0	8	81	22.9774	18.401	24.0948	18.9667	24.5893	21.8777	20.8984	12.665	0	1.69029	48.9034	6.99309	0	125.303
2017	2e-06	8	82	25.3737	18.401	23.8072	18.9667	24.885	21.8777	0	12.665	0	3.71941	81.4004	9.02221	2e-06	182.21
2017	0	8	83	22.4495	18.401	23.3057	18.9667	24.1335	21.8777	20.8512	12.665	0	1.59391	47.5646	6.89671	0	118.384
2017	0.000891	8	84	23.5757	18.401	23.7916	18.9667	25.4212	21.8777	21.7091	12.665	0	1.65623	48.4281	6.95903	0.0008906	60.8752
2017	0.001153	8	85	20.9498	18.401	21.3471	18.9667	22.9923	21.8777	18.8549	12.665	0	0.703252	36.0727	6.00605	0.0011523	48.2343
2017	2.2e-05	8	86	20.9611	18.401	21.7544	18.9667	23.3017	21.8777	19.9572	12.665	0	0.762603	36.7891	6.06541	2.2e-05	44.0661
2017	0.000836	8	87	24.0426	18.401	26.7389	18.9667	27.7775	21.8777	24.2191	12.665	0	1.50522	46.3492	6.80803	0.0008357	69.2886
2017	0.002989	8	88	21.2095	18.401	22.2526	18.9667	23.1487	21.8777	19.7576	12.665	0	1.26445	43.1288	6.56725	0.0029845	75.0039
2017	0.002129	8	89	20.0473	18.401	21.7867	18.9667	23.4561	21.8777	20.1423	12.665	0	1.24068	42.8172	6.54348	0.0021267	51.0505
2017	0	8	90	23.4772	18.401	21.9499	18.9667	23.2686	21.8777	22.1054	12.665	0	2.21531	56.5219	7.51811	0	156.373
2017	0.000146	8	91	22.0705	18.401	23.0067	18.9667	24.9566	21.8777	22.1102	12.665	0	0.099125	0	0	0.000146	55.1503
2017	6.9e-05	8	92	20.689	18.401	22.487	18.9667	23.1591	21.8777	21.125	12.665	0	0.642254	35.3437	5.94506	6.9e-05	58.046
2017	0	8	93	20.304	18.401	22.2762	18.9667	23.3049	21.8777	21.5644	12.665	0	0.510363	33.7929	5.81316	0	53.9325
2017	0.001026	8	94	21.8384	18.401	21.5741	18.9667	23.308	21.8777	19.909	12.665	0	1.83953	51.0129	7.14234	0.0010255	126.65
2017	0	8	95	18.782	18.401	20.6286	18.9667	22.5643	21.8777	18.3175	12.665	0	0.657647	35.5269	5.96045	0	55.8873
2017	0.035189	8	96	24.3373	18.401	25.9522	18.9667	26.4883	21.8777	22.9606	12.665	0	2.67873	63.7048	7.98153	0.034584	97.6778
2017	3.3e-05	8	97	20.4185	18.401	22.0432	18.9667	23.2681	21.8777	19.7386	12.665	0	2.01782	53.5916	7.32063	3.3e-05	102.215
2017	0	8	98	22.3388	18.401	24.5479	18.9667	26.6522	21.8777	21.9769	12.665	0	0.707178	36.1198	6.00998	0	43.5385
2017	0	8	99	21.1664	18.401	22.1446	18.9667	23.3469	21.8777	20.4644	12.665	0	0.307488	31.4754	5.61029	0	29.0412
2017	5.23996	8	100	25.889	18.401	26.9783	18.9667	27.4493	21.8777	25.2903	12.665	1	3.57342	78.7873	8.87622	1.83097	177.441
2017	0.006704	8	101	24.4256	18.401	25.3655	18.9667	26.7107	21.8777	22.4983	12.665	0	3.33451	74.6032	8.63731	0.0066816	183.348
2017	0	8	102	21.19	18.401	20.5438	18.9667	23.9493	21.8777	19.095	12.665	0	0.715721	36.2226	6.01852	0	43.8746
2017	0.004892	8	103	23.5635	18.401	24.3657	18.9667	26.0483	21.8777	21.4622	12.665	0	3.49743	77.4441	8.80023	0.0048801	183.059
2017	0	8	104	22.1291	18.401	24.2163	18.9667	24.9803	21.8777	21.7939	12.665	0	2.18154	56.0153	7.48434	0	94.7806
2017	9e-05	8	105	22.5683	18.401	23.8658	18.9667	26.4422	21.8777	21.638	12.665	0	0.736279	36.4705	6.03908	9e-05	41.108
2017	0.000154	8	106	23.313	18.401	23.3492	18.9667	24.8539	21.8777	22.1038	12.665	0	2.16326	55.7421	7.46606	0.000154	84.4479
2017	0.000652	8	107	22.6703	18.401	24.5392	18.9667	26.0752	21.8777	22.649	12.665	0	0.94489	39.0337	6.24769	0.0006518	72.308
2017	0.001836	8	108	24.2738	18.401	24.6709	18.9667	26.5177	21.8777	23.0512	12.665	0	1.3911	44.8083	6.6939	0.0018343	61.7088
2017	0	8	109	24.7964	18.401	26.1528	18.9667	26.9893	21.8777	23.1881	12.665	0	1.43416	45.3867	6.73696	0	131.816
2017	0	8	110	24.2818	18.401	24.8214	18.9667	26.123	21.8777	23.0901	12.665	0	2.116	55.0386	7.4188	0	141.186
2017	0	8	111	20.8342	18.401	23.2867	18.9667	24.3871	21.8777	20.218	12.665	0	0.717209	36.2405	6.02001	0	42.0877
2017	0	8	112	23.5972	18.401	24.9354	18.9667	25.8408	21.8777	20.7092	12.665	0	3.10597	70.7074	8.40877	0	126.995
2017	0	8	113	23.9258	18.401	24.8912	18.9667	26.0784	21.8777	22.5071	12.665	0	1.483	46.0471	6.7858	0	61.4936
2017	0	8	114	24.7773	18.401	26.59	18.9667	28.0848	21.8777	24.0752	12.665	0	0.676275	35.7494	5.97908	0	24.4985
2017	0	8	115	20.651	18.401	20.7722	18.9667	22.9482	21.8777	19.4143	12.665	0	2.61186	62.6419	7.91467	0	70.6005
2017	1e-06	8	116	23.6209	18.401	26.1253	18.9667	27.2579	21.8777	21.0731	12.665	0	2.20156	56.3154	7.50436	1e-06	75.5908
2017	0.009999	8	117	20.9915	18.401	21.9128	18.9667	23.7676	21.8777	20.1927	12.665	0	1.64624	48.2892	6.94904	0.0099493	41.2663
2017	0.728506	8	118	25.8572	18.401	26.7489	18.9667	26.5577	21.8777	25.3058	12.665	1	3.6269	79.7396	8.92971	0.547257	162.481
2017	0.001138	8	119	18.5214	18.401	20.2957	18.9667	22.0422	21.8777	19.1047	12.665	0	0.623125	35.1166	5.92593	0.0011374	39.7047
2017	0.012396	8	120	21.6622	18.401	22.2639	18.9667	23.9413	21.8777	20.0377	12.665	0	0.705744	36.1026	6.00855	0.0123198	70.5646
2017	0.000372	8	121	18.7533	18.401	21.4301	18.9667	21.8896	21.8777	18.3806	12.665	0	0.0411154	0	0	0.0003719	76.1696
2017	0	8	122	23.0838	18.401	25.1015	18.9667	25.2822	21.8777	22.1644	12.665	0	1.67178	48.6448	6.97459	0	126.396
2017	0	8	123	22.8359	18.401	24.1952	18.9667	24.6061	21.8777	20.9024	12.665	0	2.04254	53.954	7.34534	0	140.679
2017	0.3428	8	124	25.0346	18.401	25.8303	18.9667	27.0167	21.8777	23.9947	12.665	1	3.44062	76.4474	8.74342	0.294757	182.452
2017	0.000655	8	125	18.6192	18.401	21.3072	18.9667	22.2153	21.8777	0	12.665	0	0.651838	0	0	0.0006548	56.2995
2017	0.000255	8	126	20.7214	18.401	20.152	18.9667	21.1449	21.8777	18.6395	12.665	0	1.01894	0	0	0.000255	104.888
2017	0.015753	8	127	24.9854	18.401	26.1773	18.9667	26.8464	21.8777	22.831	12.665	0	0.640288	35.3203	5.94309	0.0156302	67.5913
2017	0	8	128	19.3449	18.401	20.5874	18.9667	22.6915	21.8777	19.0403	12.665	0	1.5648	47.164	6.8676	0	31.9821
2017	0	8	129	18.3503	18.401	16.6305	18.9667	21.1993	21.8777	15.72	12.665	0	-0.0697323	0	0	0	61.4936
2017	0.000143	8	130	20.7019	18.401	22.9688	18.9667	23.8357	21.8777	0	12.665	0	0.957512	39.1915	6.26031	0.000143	90.2101
2017	0.000265	8	131	21.9092	18.401	23.3843	18.9667	24.4072	21.8777	20.5137	12.665	0	1.27444	43.2601	6.57724	0.000265	70.4292
2017	0.008702	8	132	24.7026	18.401	25.8544	18.9667	27.4717	21.8777	23.1301	12.665	0	1.01068	39.8601	6.31348	0.0086644	85.419
2017	0.000176	8	133	22.0666	18.401	22.2326	18.9667	24.6996	21.8777	20.6589	12.665	0	0.938005	38.9477	6.24081	0.000176	46.7463
2017	0.016856	8	134	21.2232	18.401	21.9616	18.9667	24.1494	21.8777	20.5035	12.665	0	0.870984	38.1156	6.17379	0.0167155	38.8781
2017	0.006514	8	135	23.3742	18.401	24.4046	18.9667	25.4435	21.8777	21.7625	12.665	0	0.572706	34.5216	5.87551	0.0064929	34.9926
2017	0.014856	8	136	22.3368	18.401	23.1265	18.9667	24.8098	21.8777	21.6988	12.665	0	2.1898	56.1392	7.49261	0.0147467	138.413
2017	15.8898	8	137	27.4066	18.401	28.0716	18.9667	30.6007	21.8777	26.5944	12.665	1	3.20644	72.4072	8.50924	2.82671	156.483
2017	0	8	138	24.3516	18.401	25.5055	18.9667	27.0349	21.8777	0	12.665	0	-0.659251	21.5626	4.64355	0	49.1107
2017	0.002331	8	139	23.2936	18.401	26.0945	18.9667	26.1339	21.8777	23.3694	12.665	0	1.04997	40.3577	6.35277	0.0023283	39.8337
2017	0	8	140	24.3516	18.401	25.5055	18.9667	23.9244	21.8777	0	12.665	0	-0.382417	24.2102	4.92038	0	38.2561
2017	0.047751	8	141	23.4816	18.401	25.1969	18.9667	26.5799	21.8777	21.4453	12.665	0	3.08998	70.4387	8.39278	0.046646	97.7163
2017	0.000144	8	142	20.5782	18.401	22.8293	18.9667	23.9763	21.8777	20.8254	12.665	0	1.58233	47.405	6.88513	0.000144	50.8267
2017	0	8	143	19.8531	18.401	22.181	18.9667	23.8162	21.8777	19.3257	12.665	0	0.984874	39.5349	6.28768	0	52.1644
2017	4e-06	9	1	20.7077	25.4902	24.2675	26.4185	25.5283	26.9454	0	0	0	-3.51509	0	0	4e-06	32.9335
2017	1.9e-05	9	2	21.8996	25.4902	20.6193	26.4185	23.2897	26.9454	20.7458	0	0	-2.6716	86.7972	9.3165	1.9e-05	83.2672
2017	0.848992	9	3	23.4645	25.4902	24.7951	26.4185	27.1889	26.9454	23.1671	0	1	-2.41595	91.626	9.57215	0.614641	78.1107
2017	0.020228	9	4	21.3789	25.4902	21.5926	26.4185	23.168	26.9454	19.3407	0	0	-2.16132	96.5656	9.82678	0.0200261	80.8241
2017	31.3681	9	5	24.9003	25.4902	26.1681	26.4185	27.9163	26.9454	24.5849	0	1	-0.197328	139.022	11.7908	3.47717	196.648
2017	8.71637	9	6	24.9275	25.4902	25.7917	26.4185	26.7595	26.9454	23.3274	0	1	-0.152196	140.089	11.8359	2.27381	199.743
2017	0.011293	9	7	22.2684	25.4902	23.4414	26.4185	24.4336	26.9454	21.7767	0	0	-1.89591	101.852	10.0922	0.0112297	43.6791
2017	4.7e-05	9	8	18.401	25.4902	18.9667	26.4185	21.8777	26.9454	12.665	0	0	-3.34265	74.7438	8.64545	4.7e-05	43.6791
2017	4.1e-05	9	10	19.6259	25.4902	21.8154	26.4185	23.265	26.9454	18.7171	0	0	-2.15713	96.648	9.83097	4.1e-05	72.5336
2017	0.001507	9	11	19.9911	25.4902	21.902	26.4185	23.3744	26.9454	14.7605	0	0	-2.33306	0	0	0.0015059	75.9226
2017	0	9	12	22.0764	25.4902	24.2872	26.4185	26.2436	26.9454	21.3168	0	0	-3.00362	80.7208	8.98448	0	28.1251
2017	6.05408	9	13	22.9626	25.4902	24.141	26.4185	24.8	26.9454	21.4265	0	1	-2.64576	87.2792	9.34234	1.95361	115.785
2017	0.005502	9	14	23.153	25.4902	23.4561	26.4185	24.2906	26.9454	20.0672	0	0	-0.957301	121.678	11.0308	0.0054869	112.881
2017	1.4e-05	9	15	21.4236	25.4902	22.4116	26.4185	23.6181	26.9454	19.9557	0	0	-3.06259	79.6647	8.92551	1.4e-05	69.9972
2017	0.128543	9	16	20.1811	25.4902	19.9413	26.4185	21.3312	26.9454	17.0596	0	1	-3.13177	0	0	0.120927	96.7075
2017	0.218148	9	17	21.0982	25.4902	22.8193	26.4185	24.3478	26.9454	20.3843	0	1	-3.258	76.2147	8.7301	0.197332	54.2025
2017	2.50468	9	18	24.2636	25.4902	26.1081	26.4185	28.3551	26.9454	24.9557	0	1	-1.94135	100.937	10.0467	1.2541	109.448
2017	0.005597	9	19	24.3516	25.4902	25.5055	26.4185	22.3283	26.9454	19.472	0	0	-1.58153	108.297	10.4066	0.0055814	176.816
2017	0.01159	9	20	20.1281	25.4902	22.4233	26.4185	23.2188	26.9454	19.9638	0	0	-1.69675	105.912	10.2913	0.0115234	157.743
2017	0	9	21	18.9014	25.4902	20.1338	26.4185	21.6195	26.9454	0	0	0	-1.5046	109.904	10.4835	0	122.378
2017	1e-06	9	22	20.6607	25.4902	22.5066	26.4185	23.5801	26.9454	18.9923	0	0	-1.69433	105.962	10.2938	1e-06	147.343
2017	11.0339	9	23	25.2702	25.4902	26.7728	26.4185	28.1317	26.9454	24.0943	0	1	-0.131711	140.574	11.8564	2.48773	198.568
2017	202.968	9	24	25.528	25.4902	26.4812	26.4185	27.2453	26.9454	25.5861	0	1	0.463738	155.048	12.4518	5.31796	204.665
2017	0.050294	9	25	23.0452	25.4902	24.9553	26.4185	26.3474	26.9454	22.4901	0	0	-1.65363	106.801	10.3345	0.0490701	175.716
2017	19.9915	9	26	26.0849	25.4902	28.4268	26.4185	30.1415	26.9454	25.8358	0	1	-1.73952	105.033	10.2486	3.04412	69.5532
2017	1e-05	9	27	20.6963	25.4902	23.1983	26.4185	24.6666	26.9454	20.698	0	0	-2.24818	94.8661	9.73992	1e-05	8.76691
2017	0.000344	9	28	21.3886	25.4902	22.2501	26.4185	24.2789	26.9454	20.518	0	0	-1.71313	105.575	10.275	0.0003439	22.7862
2017	0.026918	9	29	24.3516	25.4902	25.5055	26.4185	22.9244	26.9454	22.2062	0	0	-2.4883	90.2461	9.4998	0.0265621	28.403
2017	0.172771	9	30	22.8588	25.4902	24.4065	26.4185	26.4659	26.9454	23.3506	0	1	-1.81151	103.563	10.1766	0.159369	77.8673
2017	1.1e-05	9	31	20.2223	25.4902	19.0601	26.4185	21.2941	26.9454	18.5314	0	0	-2.25344	94.7636	9.73466	1.1e-05	133.946
2017	0.031578	9	32	22.8787	25.4902	23.1035	26.4185	24.792	26.9454	21.7727	0	0	-1.47481	110.529	10.5133	0.0310897	142.124
2017	0.794909	9	33	23.3276	25.4902	21.8514	26.4185	23.8429	26.9454	23.6334	0	1	-1.70213	105.801	10.286	0.584954	171.711
2017	3.34685	9	34	24.0316	25.4902	25.7058	26.4185	26.0981	26.9454	23.1423	0	1	-1.09934	118.565	10.8887	1.46945	164.292
2017	305.391	9	35	26.4903	25.4902	27.9813	26.4185	28.9301	26.9454	25.4959	0	1	-0.197492	139.018	11.7906	5.72486	189.386
2017	18.7013	9	36	24.9718	25.4902	25.4426	26.4185	26.5206	26.9454	21.9402	0	1	-0.363225	135.138	11.6249	2.98068	207.606
2017	0.064189	9	37	22.9045	25.4902	23.0392	26.4185	25.1053	26.9454	22.0036	0	0	-2.04311	98.9027	9.94498	0.062213	65.9861
2017	2e-06	9	38	21.8226	25.4902	24.2662	26.4185	25.8436	26.9454	20.9064	0	0	-2.59197	88.2873	9.39613	2e-06	40.9148
2017	0.06121	9	39	21.8142	25.4902	23.6976	26.4185	25.3705	26.9454	20.2525	0	0	-2.30719	93.72	9.68091	0.0594098	35.4026
2017	4.52394	9	40	23.6955	25.4902	23.8734	26.4185	26.1844	26.9454	22.7259	0	1	-2.75695	85.2141	9.23115	1.70909	66.5235
2017	37.0437	9	41	25.6984	25.4902	26.4838	26.4185	27.903	26.9454	23.9413	0	1	-1.39647	112.183	10.5916	3.63874	159.284
2017	0	9	42	22.6522	25.4902	23.3332	26.4185	24.0139	26.9454	21.2562	0	0	-0.541117	131.033	11.447	0	169.576
2017	2.4e-05	9	43	22.0064	25.4902	21.8319	26.4185	25.1272	26.9454	22.1138	0	0	-2.23283	95.1652	9.75526	2.4e-05	37.8706
2017	28.1921	9	44	24.126	25.4902	24.9345	26.4185	26.265	26.9454	23.5202	0	1	0.454409	154.816	12.4425	3.3739	211.298
2017	269.599	9	45	26.3303	25.4902	27.0505	26.4185	28.5847	26.9454	24.3492	0	1	0.0123451	144.011	12.0004	5.60064	181.16
2017	0	9	46	24.3516	25.4902	25.5055	26.4185	23.4266	26.9454	21.1274	0	0	-2.40843	91.77	9.57966	0	63.0213
2017	850.472	9	47	26.6529	25.4902	26.7981	26.4185	28.6117	26.9454	25.5212	0	1	0.0985572	146.087	12.0867	6.74697	188.523
2017	0.064293	9	48	22.1071	25.4902	21.9958	26.4185	23.5109	26.9454	21.3664	0	0	-2.39586	92.0109	9.59223	0.0623107	102.024
2017	0.048072	9	49	22.6106	25.4902	23.3505	26.4185	24.8008	26.9454	21.9035	0	0	-2.06072	98.5529	9.92738	0.0469523	104.246
2017	2e-05	9	50	17.7736	25.4902	22.2482	26.4185	23.059	26.9454	20.1744	0	0	-2.85256	0	0	2e-05	8.37283
2017	0	9	51	18.7256	25.4902	18.6751	26.4185	21.1274	26.9454	15.5103	0	0	-2.21697	95.475	9.77113	0	59.2109
2017	2.95181	9	52	24.3714	25.4902	24.1797	26.4185	26.0394	26.9454	21.9585	0	1	-1.72815	105.267	10.2599	1.37417	126.01
2017	0.01378	9	53	22.0042	25.4902	22.9903	26.4185	24.9945	26.9454	20.7216	0	0	-2.09192	97.9343	9.89617	0.0136859	50.8342
2017	1e-06	9	54	19.1448	25.4902	21.0861	26.4185	21.9917	26.9454	19.6065	0	0	-2.92167	0	0	1e-06	67.4144
2017	0.657722	9	55	25.3686	25.4902	27.0157	26.4185	26.5559	26.9454	25.5573	0	1	-0.0150964	143.353	11.973	0.505444	187.289
2017	0.002097	9	56	21.7754	25.4902	22.2436	26.4185	23.8647	26.9454	20.6719	0	0	-1.85018	102.778	10.1379	0.0020948	47.2108
2017	0.720176	9	57	23.4161	25.4902	23.3061	26.4185	24.7364	26.9454	19.9827	0	1	-2.21748	95.4649	9.77062	0.542427	126.044
2017	0	9	58	20.0971	25.4902	20.7152	26.4185	22.8526	26.9454	19.742	0	0	-3.68967	0	0	0	18.0614
2017	4.36946	9	59	24.0197	25.4902	25.2937	26.4185	25.6756	26.9454	0	0	1	-2.19379	95.9284	9.79431	1.68073	147.003
2017	0.04433	9	60	23.9552	25.4902	25.8525	26.4185	27.6465	26.9454	23.7442	0	0	-1.64783	106.921	10.3403	0.0433755	57.3049
2017	8.08333	9	61	25.9452	25.4902	26.4407	26.4185	28.6066	26.9454	24.4113	0	1	-1.46484	110.739	10.5233	2.20644	82.6505
2017	453.743	9	62	25.9348	25.4902	26.1341	26.4185	26.5394	26.9454	24.7889	0	1	0.0476311	144.859	12.0357	6.11973	193.731
2017	0.101647	9	63	22.5719	25.4902	22.3288	26.4185	23.9215	26.9454	0	0	1	-0.288921	136.871	11.6992	0.0968063	190.725
2017	6.50097	9	64	24.5096	25.4902	24.7693	26.4185	26.5905	26.9454	23.623	0	1	-0.26163	137.51	11.7265	2.01503	147.49
2017	19.0507	9	65	25.4481	25.4902	26.9201	26.4185	28.3049	26.9454	23.1337	0	1	-1.6666	106.533	10.3215	2.99827	138.268
2017	5.8e-05	9	66	21.9814	25.4902	21.0239	26.4185	23.4183	26.9454	20.6054	0	0	-1.54695	109.018	10.4412	5.8e-05	96.4432
2017	0.065594	9	67	22.6381	25.4902	22.7397	26.4185	24.4297	26.9454	21.4312	0	0	-1.08825	118.807	10.8999	0.0635324	99.3733
2017	387.692	9	68	25.9536	25.4902	27.258	26.4185	29.2135	26.9454	23.6572	0	1	-0.0583685	142.318	11.9297	5.96279	179.004
2017	0.106389	9	69	22.5958	25.4902	24.5798	26.4185	25.8401	26.9454	22.2735	0	1	-1.85648	102.65	10.1316	0.101102	72.7457
2017	0.000371	9	70	22.2596	25.4902	22.4798	26.4185	25.0923	26.9454	20.325	0	0	-2.03446	99.0748	9.95363	0.0003709	48.374
2017	0.007655	9	71	20.5294	25.4902	21.2825	26.4185	22.7649	26.9454	0	0	0	-2.6414	87.3608	9.3467	0.0076258	37.1685
2017	0.080894	9	72	22.2511	25.4902	23.1413	26.4185	23.8223	26.9454	21.7486	0	0	-3.00589	80.68	8.9822	0.0777885	30.4757
2017	15.4299	9	73	25.2198	25.4902	27.0868	26.4185	28.1158	26.9454	23.6088	0	1	-1.58864	108.149	10.3995	2.7991	150.522
2017	0	9	74	22.3871	25.4902	24.7338	26.4185	25.5166	26.9454	18.543	0	0	-2.23909	95.0431	9.74901	0	116.059
2017	0	9	75	20.4755	25.4902	22.307	26.4185	23.5478	26.9454	21.2498	0	0	-2.35005	92.8919	9.63804	0	35.2578
2017	0.064102	9	76	23.4436	25.4902	22.0464	26.4185	24.6962	26.9454	21.6485	0	0	-2.755	85.2502	9.2331	0.0621313	62.1476
2017	0	9	77	17.9389	25.4902	19.7231	26.4185	21.9128	26.9454	19.3283	0	0	-2.30919	93.6812	9.67891	0	37.8219
2017	0	9	78	18.4883	25.4902	23.6606	26.4185	24.3578	26.9454	0	0	0	-3.75543	0	0	0	45.6283
2017	0	9	79	22.7676	25.4902	23.1534	26.4185	25.1941	26.9454	21.0401	0	0	-1.48748	110.263	10.5006	0	71.4321
2017	0.004298	9	80	17.323	25.4902	20.7512	26.4185	21.6009	26.9454	18.6284	0	0	-2.01634	99.436	9.97176	0.0042888	92.863
2017	0	9	81	22.9774	25.4902	24.0948	26.4185	24.5893	26.9454	20.8984	0	0	-1.65236	106.828	10.3357	0	150.117
2017	162.071	9	82	25.3737	25.4902	23.8072	26.4185	24.885	26.9454	0	0	1	0.376765	152.89	12.3649	5.09419	207.35
2017	0	9	83	22.4495	25.4902	23.3057	26.4185	24.1335	26.9454	20.8512	0	0	-1.74874	104.844	10.2394	0	143.201
2017	0.002655	9	84	23.5757	25.4902	23.7916	26.4185	25.4212	26.9454	21.7091	0	0	-1.68642	106.125	10.3017	0.0026515	80.2138
2017	0.075882	9	85	20.9498	25.4902	21.3471	26.4185	22.9923	26.9454	18.8549	0	0	-2.6394	87.3982	9.3487	0.0731408	66.8236
2017	2e-06	9	86	20.9611	25.4902	21.7544	26.4185	23.3017	26.9454	19.9572	0	0	-2.58004	88.5114	9.40805	2e-06	39.281
2017	28.777	9	87	24.0426	25.4902	26.7389	26.4185	27.7775	26.9454	24.2191	0	1	-1.83742	103.036	10.1507	3.39374	83.525
2017	0.052402	9	88	21.2095	25.4902	22.2526	26.4185	23.1487	26.9454	19.7576	0	0	-2.0782	98.2061	9.9099	0.0510752	89.8501
2017	5.2e-05	9	89	20.0473	25.4902	21.7867	26.4185	23.4561	26.9454	20.1423	0	0	-2.10197	97.7356	9.88613	5.2e-05	63.0343
2017	1.9138	9	90	23.4772	25.4902	21.9499	26.4185	23.2686	26.9454	22.1054	0	1	-1.12734	117.956	10.8607	1.06946	183.079
2017	2e-06	9	91	22.0705	25.4902	23.0067	26.4185	24.9566	26.9454	22.1102	0	0	-3.24352	0	0	2e-06	28.2657
2017	0.000437	9	92	20.689	25.4902	22.487	26.4185	23.1591	26.9454	21.125	0	0	-2.70039	86.2614	9.2877	0.0004369	85.5851
2017	5e-05	9	93	20.304	25.4902	22.2762	26.4185	23.3049	26.9454	21.5644	0	0	-2.83229	83.8289	9.15581	5e-05	75.584
2017	0.477247	9	94	21.8384	25.4902	21.5741	26.4185	23.308	26.9454	19.909	0	1	-1.50311	109.935	10.485	0.39018	150.827
2017	1e-06	9	95	18.782	25.4902	20.6286	26.4185	22.5643	26.9454	18.3175	0	0	-2.685	86.5476	9.3031	1e-06	73.7971
2017	0.459353	9	96	24.3373	25.4902	25.9522	26.4185	26.4883	26.9454	22.9606	0	1	-0.66392	128.237	11.3242	0.377993	124.564
2017	1.9e-05	9	97	20.4185	25.4902	22.0432	26.4185	23.2681	26.9454	19.7386	0	0	-1.32482	113.705	10.6633	1.9e-05	127.224
2017	0.114746	9	98	22.3388	25.4902	24.5479	26.4185	26.6522	26.9454	21.9769	0	1	-2.63547	87.4716	9.35263	0.108627	15.7885
2017	0.000687	9	99	21.1664	25.4902	22.1446	26.4185	23.3469	26.9454	20.4644	0	0	-3.03516	80.1551	8.95294	0.0006868	42.9604
2017	383.121	9	100	25.889	25.4902	26.9783	26.4185	27.4493	26.9454	25.2903	0	1	0.230769	149.301	12.2189	5.95096	200.846
2017	2.74756	9	101	24.4256	25.4902	25.3655	26.4185	26.7107	26.9454	22.4983	0	1	-0.00813471	143.519	11.98	1.3211	207.656
2017	1.7e-05	9	102	21.19	25.4902	20.5438	26.4185	23.9493	26.9454	19.095	0	0	-2.62693	87.6315	9.36117	1.7e-05	25.8044
2017	9.09655	9	103	23.5635	25.4902	24.3657	26.4185	26.0483	26.9454	21.4622	0	1	0.154784	147.45	12.1429	2.31219	207.499
2017	0	9	104	22.1291	25.4902	24.2163	26.4185	24.9803	26.9454	21.7939	0	0	-1.16111	117.224	10.827	0	124.063
2017	0.015771	9	105	22.5683	25.4902	23.8658	26.4185	26.4422	26.9454	21.638	0	0	-2.60637	88.0168	9.38173	0.0156479	29.7484
2017	0.285171	9	106	23.313	25.4902	23.3492	26.4185	24.8539	26.9454	22.1038	0	1	-1.17939	116.828	10.8087	0.250892	105.655
2017	0.145936	9	107	22.6703	25.4902	24.5392	26.4185	26.0752	26.9454	22.649	0	1	-2.39776	91.9746	9.59034	0.136222	84.0078
2017	1.90171	9	108	24.2738	25.4902	24.6709	26.4185	26.5177	26.9454	23.0512	0	1	-1.95155	100.732	10.0366	1.0653	68.3341
2017	8.0051	9	109	24.7964	25.4902	26.1528	26.4185	26.9893	26.9454	23.1881	0	1	-1.90848	101.599	10.0796	2.19779	157.686
2017	1.4764	9	110	24.2818	25.4902	24.8214	26.4185	26.123	26.9454	23.0901	0	1	-1.22665	115.809	10.7614	0.906806	163.238
2017	2.9e-05	9	111	20.8342	25.4902	23.2867	26.4185	24.3871	26.9454	20.218	0	0	-2.62544	87.6594	9.36266	2.9e-05	45.3617
2017	0.028214	9	112	23.5972	25.4902	24.9354	26.4185	25.8408	26.9454	20.7092	0	0	-0.236679	138.096	11.7514	0.0278233	156.312
2017	2.5575	9	113	23.9258	25.4902	24.8912	26.4185	26.0784	26.9454	22.5071	0	1	-1.85965	102.585	10.1285	1.26906	29.5883
2017	1.05667	9	114	24.7773	25.4902	26.59	26.4185	28.0848	26.9454	24.0752	0	1	-2.66637	86.8945	9.32172	0.721089	41.2249
2017	0	9	115	20.651	25.4902	20.7722	26.4185	22.9482	26.9454	19.4143	0	0	-0.730784	126.727	11.2573	0	88.3592
2017	0.09552	9	116	23.6209	25.4902	26.1253	26.4185	27.2579	26.9454	21.0731	0	0	-1.14109	117.657	10.847	0.0912291	99.526
2017	0.038677	9	117	20.9915	25.4902	21.9128	26.4185	23.7676	26.9454	20.1927	0	0	-1.6964	105.919	10.2917	0.0379478	59.4025
2017	17.2795	9	118	25.8572	25.4902	26.7489	26.4185	26.5577	26.9454	25.3058	0	1	0.284255	150.611	12.2723	2.90578	191.682
2017	0.002016	9	119	18.5214	25.4902	20.2957	26.4185	22.0422	26.9454	19.1047	0	0	-2.71952	85.9065	9.26858	0.002014	41.4618
2017	0.005837	9	120	21.6622	25.4902	22.2639	26.4185	23.9413	26.9454	20.0377	0	0	-2.6369	87.4448	9.35119	0.00582	92.9935
2017	0.098012	9	121	18.7533	25.4902	21.4301	26.4185	21.8896	26.9454	18.3806	0	0	-3.30153	0	0	0.0935013	90.8835
2017	1.30234	9	122	23.0838	25.4902	25.1015	26.4185	25.2822	26.9454	22.1644	0	1	-1.67086	106.445	10.3172	0.833925	154.085
2017	0.174434	9	123	22.8359	25.4902	24.1952	26.4185	24.6061	26.9454	20.9024	0	1	-1.30011	114.233	10.688	0.160786	164.241
2017	32.5317	9	124	25.0346	25.4902	25.8303	26.4185	27.0167	26.9454	23.9947	0	1	0.0979732	146.073	12.0861	3.51249	206.173
2017	0.067721	9	125	18.6192	25.4902	21.3072	26.4185	22.2153	26.9454	0	0	0	-2.69081	0	0	0.0655265	76.5518
2017	0.088473	9	126	20.7214	25.4902	20.152	26.4185	21.1449	26.9454	18.6395	0	0	-2.32371	0	0	0.0847758	129.322
2017	7.82541	9	127	24.9854	25.4902	26.1773	26.4185	26.8464	26.9454	22.831	0	1	-2.70236	86.2249	9.28574	2.17764	80.4014
2017	0	9	128	19.3449	25.4902	20.5874	26.4185	22.6915	26.9454	19.0403	0	0	-1.77785	104.249	10.2103	0	18.8892
2017	0.004543	9	129	18.3503	25.4902	16.6305	26.4185	21.1993	26.9454	15.72	0	0	-3.41238	0	0	0.0045327	29.5883
2017	0.000123	9	130	20.7019	25.4902	22.9688	26.4185	23.8357	26.9454	0	0	0	-2.38514	92.2169	9.60296	0.000123	111.296
2017	2.5e-05	9	131	21.9092	25.4902	23.3843	26.4185	24.4072	26.9454	20.5137	0	0	-2.06821	98.4042	9.91989	2.5e-05	96.29
2017	2.1584	9	132	24.7026	25.4902	25.8544	26.4185	27.4717	26.9454	23.1301	0	1	-2.33197	93.2408	9.65613	1.15006	100.355
2017	1.1e-05	9	133	22.0666	25.4902	22.2326	26.4185	24.6996	26.9454	20.6589	0	0	-2.40464	91.8426	9.58345	1.1e-05	65.4894
2017	6.1e-05	9	134	21.2232	25.4902	21.9616	26.4185	24.1494	26.9454	20.5035	0	0	-2.47166	90.5625	9.51643	6.1e-05	54.5398
2017	1.19643	9	135	23.3742	25.4902	24.4046	26.4185	25.4435	26.9454	21.7625	0	1	-2.76994	84.9744	9.21816	0.786833	54.3485
2017	0.026253	9	136	22.3368	25.4902	23.1265	26.4185	24.8098	26.9454	21.6988	0	0	-1.15284	117.403	10.8353	0.0259143	159.274
2017	707.383	9	137	27.4066	25.4902	28.0716	26.4185	30.6007	26.9454	26.5944	0	1	-0.136207	140.467	11.8519	6.56298	178.687
2017	0	9	138	24.3516	25.4902	25.5055	26.4185	27.0349	26.9454	0	0	0	-4.0019	63.7794	7.9862	0	14.5582
2017	0.02726	9	139	23.2936	25.4902	26.0945	26.4185	26.1339	26.9454	23.3694	0	0	-2.29268	94.0011	9.69542	0.0268951	67.5555
2017	3.5e-05	9	140	24.3516	25.4902	25.5055	26.4185	23.9244	26.9454	0	0	0	-3.72507	68.2777	8.26303	3.5e-05	19.8605
2017	2.11163	9	141	23.4816	25.4902	25.1969	26.4185	26.5799	26.9454	21.4453	0	1	-0.252672	137.72	11.7354	1.13515	117.147
2017	0.037252	9	142	20.5782	25.4902	22.8293	26.4185	23.9763	26.9454	20.8254	0	0	-1.76032	104.607	10.2278	0.0365749	73.2013
2017	1e-06	9	143	19.8531	25.4902	22.181	26.4185	23.8162	26.9454	19.3257	0	0	-2.35777	92.7431	9.63032	1e-06	23.7186
2017	0	10	1	20.7077	19.6259	24.2675	21.8154	25.5283	23.265	0	18.7171	0	-1.35797	0	0	0	183.545
2017	0	10	2	21.8996	19.6259	20.6193	21.8154	23.2897	23.265	20.7458	18.7171	0	-0.514472	51.2566	7.15937	0	105.512
2017	1.7e-05	10	3	23.4645	19.6259	24.7951	21.8154	27.1889	23.265	23.1671	18.7171	0	-0.258824	54.9826	7.41502	1.7e-05	113.55
2017	0	10	4	21.3789	19.6259	21.5926	21.8154	23.168	23.265	19.3407	18.7171	0	-0.00419269	58.8236	7.66965	0	120.944
2017	2.3e-05	10	5	24.9003	19.6259	26.1681	21.8154	27.9163	23.265	24.5849	18.7171	0	1.9598	92.8071	9.63364	2.3e-05	13.6991
2017	1e-05	10	6	24.9275	19.6259	25.7917	21.8154	26.7595	23.265	23.3274	18.7171	0	2.00493	93.6787	9.67878	1e-05	17.998
2017	0	10	7	22.2684	19.6259	23.4414	21.8154	24.4336	23.265	21.7767	18.7171	0	0.261213	62.9652	7.93506	0	163.525
2017	0	10	8	18.401	19.6259	18.9667	21.8154	21.8777	23.265	12.665	18.7171	0	-1.18552	42.0984	6.48832	0	185.704
2017	0.000729	10	9	25.4902	19.6259	26.4185	21.8154	26.9454	23.265	0	18.7171	0	2.15713	96.648	9.83097	0.0007287	185.704
2017	0	10	11	19.9911	19.6259	21.902	21.8154	23.3744	23.265	14.7605	18.7171	0	-0.175935	0	0	0	114.004
2017	0	10	12	22.0764	19.6259	24.2872	21.8154	26.2436	23.265	21.3168	18.7171	0	-0.846494	46.6127	6.82735	0	161.193
2017	1e-06	10	13	22.9626	19.6259	24.141	21.8154	24.8	23.265	21.4265	18.7171	0	-0.488637	51.6272	7.18521	1e-06	75.7409
2017	0	10	14	23.153	19.6259	23.4561	21.8154	24.2906	23.265	20.0672	18.7171	0	1.19982	78.742	8.87367	0	99.4892
2017	0	10	15	21.4236	19.6259	22.4116	21.8154	23.6181	23.265	19.9557	18.7171	0	-0.905461	45.811	6.76839	0	120.701
2017	0	10	16	20.1811	19.6259	19.9413	21.8154	21.3312	23.265	17.0596	18.7171	0	-0.974645	0	0	0	93.0247
2017	0	10	17	21.0982	19.6259	22.8193	21.8154	24.3478	23.265	20.3843	18.7171	0	-1.10087	43.204	6.57298	0	138.836
2017	3.8e-05	10	18	24.2636	19.6259	26.1081	21.8154	28.3551	23.265	24.9557	18.7171	0	0.215772	62.2461	7.88962	3.8e-05	77.0098
2017	1e-06	10	19	24.3516	19.6259	25.5055	21.8154	22.3283	23.265	19.472	18.7171	0	0.575592	68.0532	8.24944	1e-06	25.2308
2017	0	10	20	20.1281	19.6259	22.4233	21.8154	23.2188	23.265	19.9638	18.7171	0	0.460374	66.1655	8.13422	0	72.4838
2017	0	10	21	18.9014	19.6259	20.1338	21.8154	21.6195	23.265	0	18.7171	0	0.652526	69.3285	8.32637	0	103.287
2017	0	10	22	20.6607	19.6259	22.5066	21.8154	23.5801	23.265	18.9923	18.7171	0	0.462793	66.2049	8.13664	0	52.9719
2017	0.00027	10	23	25.2702	19.6259	26.7728	21.8154	28.1317	23.265	24.0943	18.7171	0	2.02541	94.0757	9.69926	0.00027	15.3967
2017	0.001873	10	24	25.528	19.6259	26.4812	21.8154	27.2453	23.265	25.5861	18.7171	0	2.62086	105.981	10.2947	0.0018712	22.5971
2017	1e-06	10	25	23.0452	19.6259	24.9553	21.8154	26.3474	23.265	22.4901	18.7171	0	0.503496	66.8689	8.17734	1e-06	17.2346
2017	0.002004	10	26	26.0849	19.6259	28.4268	21.8154	30.1415	23.265	25.8358	18.7171	0	0.417602	65.4715	8.09145	0.002002	139.195
2017	0	10	27	20.6963	19.6259	23.1983	21.8154	24.6666	23.265	20.698	18.7171	0	-0.0910506	57.4988	7.5828	0	187.181
2017	0	10	28	21.3886	19.6259	22.2501	21.8154	24.2789	23.265	20.518	18.7171	0	0.443997	65.8994	8.11784	0	171.048
2017	1e-06	10	29	24.3516	19.6259	25.5055	21.8154	22.9244	23.265	22.2062	18.7171	0	-0.331176	53.9148	7.34267	1e-06	182.648
2017	1e-06	10	30	22.8588	19.6259	24.4065	21.8154	26.4659	23.265	23.3506	18.7171	0	0.345614	64.3117	8.01946	1e-06	118.108
2017	0	10	31	20.2223	19.6259	19.0601	21.8154	21.2941	23.265	18.5314	18.7171	0	-0.0963115	57.419	7.57754	0	64.7846
2017	0	10	32	22.8787	19.6259	23.1035	21.8154	24.792	23.265	21.7727	18.7171	0	0.682313	69.8254	8.35616	0	47.9312
2017	8.7e-05	10	33	23.3276	19.6259	21.8514	21.8154	23.8429	23.265	23.6334	18.7171	0	0.454992	66.078	8.12884	8.7e-05	23.0911
2017	2e-06	10	34	24.0316	19.6259	25.7058	21.8154	26.0981	23.265	23.1423	18.7171	0	1.05778	76.2413	8.73163	2e-06	33.3861
2017	0.001098	10	35	26.4903	19.6259	27.9813	21.8154	28.9301	23.265	25.4959	18.7171	0	1.95963	92.8039	9.63348	0.0010974	9.90417
2017	0.001132	10	36	24.9718	19.6259	25.4426	21.8154	26.5206	23.265	21.9402	18.7171	0	1.7939	89.6382	9.46775	0.0011314	23.6214
2017	0	10	37	22.9045	19.6259	23.0392	21.8154	25.1053	23.265	22.0036	18.7171	0	0.114012	60.6507	7.78786	0	131.588
2017	0	10	38	21.8226	19.6259	24.2662	21.8154	25.8436	23.265	20.9064	18.7171	0	-0.43484	52.4032	7.23901	0	157.486
2017	0	10	39	21.8142	19.6259	23.6976	21.8154	25.3705	23.265	20.2525	18.7171	0	-0.150063	56.6073	7.52378	0	158.358
2017	1e-06	10	40	23.6955	19.6259	23.8734	21.8154	26.1844	23.265	22.7259	18.7171	0	-0.599821	50.0418	7.07402	1e-06	135.719
2017	0.000277	10	41	25.6984	19.6259	26.4838	21.8154	27.903	23.265	23.9413	18.7171	0	0.760658	71.1409	8.4345	0.000277	44.9545
2017	0	10	42	22.6522	19.6259	23.3332	21.8154	24.0139	23.265	21.2562	18.7171	0	1.61601	86.3014	9.28985	0	20.1334
2017	0	10	43	22.0064	19.6259	21.8319	21.8154	25.1272	23.265	22.1138	18.7171	0	-0.0757077	57.7317	7.59814	0	163.375
2017	0.000117	10	44	24.126	19.6259	24.9345	21.8154	26.265	23.265	23.5202	18.7171	0	2.61153	105.789	10.2854	0.000117	30.0979
2017	0.003432	10	45	26.3303	19.6259	27.0505	21.8154	28.5847	23.265	24.3492	18.7171	0	2.16947	96.8909	9.84332	0.0034261	8.43379
2017	0	10	46	24.3516	19.6259	25.5055	21.8154	23.4266	23.265	21.1274	18.7171	0	-0.251308	55.0941	7.42254	0	140.655
2017	0.001647	10	47	26.6529	19.6259	26.7981	21.8154	28.6117	23.265	25.5212	18.7171	0	2.25568	98.5956	9.92953	0.0016456	19.7254
2017	0	10	48	22.1071	19.6259	21.9958	21.8154	23.5109	23.265	21.3664	18.7171	0	-0.238739	55.2808	7.43511	0	95.4012
2017	1e-06	10	49	22.6106	19.6259	23.3505	21.8154	24.8008	23.265	21.9035	18.7171	0	0.0964086	60.3769	7.77025	1e-06	81.8569
2017	0	10	50	17.7736	19.6259	22.2482	21.8154	23.059	23.265	20.1744	18.7171	0	-0.695438	0	0	0	189.296
2017	0	10	51	18.7256	19.6259	18.6751	21.8154	21.1274	23.265	15.5103	18.7171	0	-0.0598405	57.9731	7.61401	0	142.376
2017	6e-06	10	52	24.3714	19.6259	24.1797	21.8154	26.0394	23.265	21.9585	18.7171	0	0.428978	65.6558	8.10282	6e-06	63.5987
2017	0	10	53	22.0042	19.6259	22.9903	21.8154	24.9945	23.265	20.7216	18.7171	0	0.065204	59.8929	7.73905	0	141.147
2017	0	10	54	19.1448	19.6259	21.0861	21.8154	21.9917	23.265	19.6065	18.7171	0	-0.764545	0	0	0	120.582
2017	6.6e-05	10	55	25.3686	19.6259	27.0157	21.8154	26.5559	23.265	25.5573	18.7171	0	2.14203	96.3514	9.81588	6.6e-05	34.8825
2017	0	10	56	21.7754	19.6259	22.2436	21.8154	23.8647	23.265	20.6719	18.7171	0	0.30695	63.6931	7.9808	0	144.833
2017	2e-06	10	57	23.4161	19.6259	23.3061	21.8154	24.7364	23.265	19.9827	18.7171	0	-0.0603563	57.9652	7.61349	2e-06	64.4505
2017	0	10	58	20.0971	19.6259	20.7152	21.8154	22.8526	23.265	19.742	18.7171	0	-1.53255	0	0	0	184.798
2017	2.9e-05	10	59	24.0197	19.6259	25.2937	21.8154	25.6756	23.265	0	18.7171	0	-0.0366648	58.3265	7.63718	2.9e-05	43.2141
2017	1.1e-05	10	60	23.9552	19.6259	25.8525	21.8154	27.6465	23.265	23.7442	18.7171	0	0.509294	66.9638	8.18314	1.1e-05	132.922
2017	0.000297	10	61	25.9452	19.6259	26.4407	21.8154	28.6066	23.265	24.4113	18.7171	0	0.692281	69.9921	8.36613	0.000297	113.003
2017	0.000138	10	62	25.9348	19.6259	26.1341	21.8154	26.5394	23.265	24.7889	18.7171	0	2.20476	97.5868	9.8786	0.000138	16.0567
2017	0	10	63	22.5719	19.6259	22.3288	21.8154	23.9215	23.265	0	18.7171	0	1.8682	91.0507	9.54205	0	14.2352
2017	0.000125	10	64	24.5096	19.6259	24.7693	21.8154	26.5905	23.265	23.623	18.7171	0	1.8955	91.5723	9.56934	0.000125	72.5172
2017	0.000134	10	65	25.4481	19.6259	26.9201	21.8154	28.3049	23.265	23.1337	18.7171	0	0.490526	66.657	8.16437	0.000134	50.5611
2017	0	10	66	21.9814	19.6259	21.0239	21.8154	23.4183	23.265	20.6054	18.7171	0	0.610176	68.625	8.28402	0	93.7289
2017	0	10	67	22.6381	19.6259	22.7397	21.8154	24.4297	23.265	21.4312	18.7171	0	1.06888	76.4352	8.74272	0	99.453
2017	0.001659	10	68	25.9536	19.6259	27.258	21.8154	29.2135	23.265	23.6572	18.7171	0	2.09876	95.5038	9.7726	0.0016576	14.878
2017	1e-06	10	69	22.5958	19.6259	24.5798	21.8154	25.8401	23.265	22.2735	18.7171	0	0.30065	63.5926	7.9745	1e-06	143.236
2017	0	10	70	22.2596	19.6259	22.4798	21.8154	25.0923	23.265	20.325	18.7171	0	0.122662	60.7855	7.79651	0	147.443
2017	0	10	71	20.5294	19.6259	21.2825	21.8154	22.7649	23.265	0	18.7171	0	-0.484274	51.69	7.18957	0	165.853
2017	0	10	72	22.2511	19.6259	23.1413	21.8154	23.8223	23.265	21.7486	18.7171	0	-0.848767	46.5817	6.82508	0	170.175
2017	0.000653	10	73	25.2198	19.6259	27.0868	21.8154	28.1158	23.265	23.6088	18.7171	0	0.568486	67.936	8.24233	0.0006528	40.1477
2017	0	10	74	22.3871	19.6259	24.7338	21.8154	25.5166	23.265	18.543	18.7171	0	-0.0819656	57.6367	7.59188	0	85.6261
2017	0	10	75	20.4755	19.6259	22.307	21.8154	23.5478	23.265	21.2498	18.7171	0	-0.192927	55.9641	7.48092	0	176.105
2017	3e-06	10	76	23.4436	19.6259	22.0464	21.8154	24.6962	23.265	21.6485	18.7171	0	-0.597871	50.0694	7.07597	3e-06	138.864
2017	0	10	77	17.9389	19.6259	19.7231	21.8154	21.9128	23.265	19.3283	18.7171	0	-0.152067	56.5772	7.52178	0	160.519
2017	0	10	78	18.4883	19.6259	23.6606	21.8154	24.3578	23.265	0	18.7171	0	-1.59831	0	0	0	184.753
2017	0	10	79	22.7676	19.6259	23.1534	21.8154	25.1941	23.265	21.0401	18.7171	0	0.669642	69.6138	8.34349	0	121.795
2017	0	10	80	17.323	19.6259	20.7512	21.8154	21.6009	23.265	18.6284	18.7171	0	0.14079	61.0686	7.81464	0	106.616
2017	0	10	81	22.9774	19.6259	24.0948	21.8154	24.5893	23.265	20.8984	18.7171	0	0.504769	66.8898	8.17862	0	39.3391
2017	0.000215	10	82	25.3737	19.6259	23.8072	21.8154	24.885	23.265	0	18.7171	0	2.53389	104.198	10.2077	0.000215	28.5933
2017	0	10	83	22.4495	19.6259	23.3057	21.8154	24.1335	23.265	20.8512	18.7171	0	0.408383	65.3224	8.08223	0	45.9829
2017	9e-06	10	84	23.5757	19.6259	23.7916	21.8154	25.4212	23.265	21.7091	18.7171	0	0.470707	66.3338	8.14455	9e-06	112.486
2017	0	10	85	20.9498	19.6259	21.3471	21.8154	22.9923	23.265	18.8549	18.7171	0	-0.48227	51.7188	7.19158	0	123.003
2017	0	10	86	20.9611	19.6259	21.7544	21.8154	23.3017	23.265	19.9572	18.7171	0	-0.422919	52.5759	7.25093	0	154.523
2017	4e-06	10	87	24.0426	19.6259	26.7389	21.8154	27.7775	23.265	24.2191	18.7171	0	0.319703	63.8968	7.99355	4e-06	108.084
2017	1e-06	10	88	21.2095	19.6259	22.2526	21.8154	23.1487	23.265	19.7576	18.7171	0	0.078929	60.1055	7.75277	1e-06	99.4384
2017	0	10	89	20.0473	19.6259	21.7867	21.8154	23.4561	23.265	20.1423	18.7171	0	0.0551596	59.7375	7.72901	0	128.899
2017	8e-06	10	90	23.4772	19.6259	21.9499	21.8154	23.2686	23.265	22.1054	18.7171	0	1.02978	75.7532	8.70363	8e-06	26.2402
2017	0	10	91	22.0705	19.6259	23.0067	21.8154	24.9566	23.265	22.1102	18.7171	0	-1.0864	0	0	0	209.088
2017	0	10	92	20.689	19.6259	22.487	21.8154	23.1591	23.265	21.125	18.7171	0	-0.543268	50.8451	7.13058	0	115.634
2017	0	10	93	20.304	19.6259	22.2762	21.8154	23.3049	23.265	21.5644	18.7171	0	-0.67516	48.9816	6.99869	0	119.505
2017	2e-06	10	94	21.8384	19.6259	21.5741	21.8154	23.308	23.265	19.909	18.7171	0	0.654011	69.3532	8.32786	2e-06	37.5566
2017	0	10	95	18.782	19.6259	20.6286	21.8154	22.5643	23.265	18.3175	18.7171	0	-0.527875	51.0649	7.14597	0	118.49
2017	6.7e-05	10	96	24.3373	19.6259	25.9522	21.8154	26.4883	23.265	22.9606	18.7171	0	1.49321	84.0349	9.16705	6.7e-05	79.7266
2017	0	10	97	20.4185	19.6259	22.0432	21.8154	23.2681	23.265	19.7386	18.7171	0	0.832302	72.3546	8.50615	0	67.5979
2017	0	10	98	22.3388	19.6259	24.5479	21.8154	26.6522	23.265	21.9769	18.7171	0	-0.478345	51.7752	7.1955	0	178.356
2017	0	10	99	21.1664	19.6259	22.1446	21.8154	23.3469	23.265	20.4644	18.7171	0	-0.878034	46.1831	6.79581	0	148.844
2017	0.004798	10	100	25.889	19.6259	26.9783	21.8154	27.4493	23.265	25.2903	18.7171	0	2.38789	101.239	10.0617	0.0047865	17.2698
2017	1.3e-05	10	101	24.4256	19.6259	25.3655	21.8154	26.7107	23.265	22.4983	18.7171	0	2.14899	96.4881	9.82284	1.3e-05	25.7952
2017	0	10	102	21.19	19.6259	20.5438	21.8154	23.9493	23.265	19.095	18.7171	0	-0.469802	51.8983	7.20404	0	162.645
2017	1.7e-05	10	103	23.5635	19.6259	24.3657	21.8154	26.0483	23.265	21.4622	18.7171	0	2.31191	99.7153	9.98576	1.7e-05	25.1577
2017	0	10	104	22.1291	19.6259	24.2163	21.8154	24.9803	23.265	21.7939	18.7171	0	0.996013	75.1665	8.66986	0	90.3811
2017	1e-06	10	105	22.5683	19.6259	23.8658	21.8154	26.4422	23.265	21.638	18.7171	0	-0.449243	52.1949	7.2246	1e-06	165.175
2017	0	10	106	23.313	19.6259	23.3492	21.8154	24.8539	23.265	22.1038	18.7171	0	0.97774	74.85	8.65159	0	83.5384
2017	1e-06	10	107	22.6703	19.6259	24.5392	21.8154	26.0752	23.265	22.649	18.7171	0	-0.240632	55.2527	7.43321	1e-06	111.273
2017	1e-06	10	108	24.2738	19.6259	24.6709	21.8154	26.5177	23.265	23.0512	18.7171	0	0.20558	62.0854	7.87943	1e-06	131.683
2017	1.2e-05	10	109	24.7964	19.6259	26.1528	21.8154	26.9893	23.265	23.1881	18.7171	0	0.248641	62.7658	7.92249	1.2e-05	39.8303
2017	5e-06	10	110	24.2818	19.6259	24.8214	21.8154	26.123	23.265	23.0901	18.7171	0	0.930478	74.0344	8.60432	5e-06	23.8929
2017	0	10	111	20.8342	19.6259	23.2867	21.8154	24.3871	23.265	20.218	18.7171	0	-0.468313	51.9197	7.20553	0	145.097
2017	0	10	112	23.5972	19.6259	24.9354	21.8154	25.8408	23.265	20.7092	18.7171	0	1.92045	92.0504	9.59429	0	82.0342
2017	2e-06	10	113	23.9258	19.6259	24.8912	21.8154	26.0784	23.265	22.5071	18.7171	0	0.297475	63.542	7.97132	2e-06	213.614
2017	2e-06	10	114	24.7773	19.6259	26.59	21.8154	28.0848	23.265	24.0752	18.7171	0	-0.509248	51.3315	7.1646	2e-06	153.614
2017	0	10	115	20.651	19.6259	20.7722	21.8154	22.9482	23.265	19.4143	18.7171	0	1.42634	82.8134	9.10019	0	119.904
2017	1e-06	10	116	23.6209	19.6259	26.1253	21.8154	27.2579	23.265	21.0731	18.7171	0	1.01603	75.514	8.68988	1e-06	116.729
2017	8e-06	10	117	20.9915	19.6259	21.9128	21.8154	23.7676	23.265	20.1927	18.7171	0	0.460721	66.1712	8.13457	8e-06	128.417
2017	0.000936	10	118	25.8572	19.6259	26.7489	21.8154	26.5577	23.265	25.3058	18.7171	0	2.44138	102.318	10.1152	0.0009356	58.7828
2017	0	10	119	18.5214	19.6259	20.2957	21.8154	22.0422	23.265	19.1047	18.7171	0	-0.562397	50.5727	7.11145	0	156.613
2017	0	10	120	21.6622	19.6259	22.2639	21.8154	23.9413	23.265	20.0377	18.7171	0	-0.479778	51.7546	7.19407	0	103.461
2017	0	10	121	18.7533	19.6259	21.4301	21.8154	21.8896	23.265	18.3806	18.7171	0	-1.14441	0	0	0	100.958
2017	1e-06	10	122	23.0838	19.6259	25.1015	21.8154	25.2822	23.265	22.1644	18.7171	0	0.486261	66.5874	8.16011	1e-06	46.2648
2017	0	10	123	22.8359	19.6259	24.1952	21.8154	24.6061	23.265	20.9024	18.7171	0	0.857018	72.7756	8.53086	0	25.1022
2017	0.001631	10	124	25.0346	19.6259	25.8303	21.8154	27.0167	23.265	23.9947	18.7171	0	2.2551	98.5839	9.92895	0.0016297	21.942
2017	1.3e-05	10	125	18.6192	19.6259	21.3072	21.8154	22.2153	23.265	0	18.7171	0	-0.533684	0	0	1.3e-05	127.392
2017	0	10	126	20.7214	19.6259	20.152	21.8154	21.1449	23.265	18.6395	18.7171	0	-0.166584	0	0	0	69.8356
2017	2.5e-05	10	127	24.9854	19.6259	26.1773	21.8154	26.8464	23.265	22.831	18.7171	0	-0.545234	50.8171	7.12861	2.5e-05	119.147
2017	0	10	128	19.3449	19.6259	20.5874	21.8154	22.6915	23.265	19.0403	18.7171	0	0.37928	64.8528	8.05313	0	186.053
2017	0	10	129	18.3503	19.6259	16.6305	21.8154	21.1993	23.265	15.72	18.7171	0	-1.25525	0	0	0	213.614
2017	0	10	130	20.7019	19.6259	22.9688	21.8154	23.8357	23.265	0	18.7171	0	-0.22801	55.4405	7.44584	0	77.3406
2017	0	10	131	21.9092	19.6259	23.3843	21.8154	24.4072	23.265	20.5137	18.7171	0	0.0889179	60.2605	7.76276	0	113.802
2017	1.7e-05	10	132	24.7026	19.6259	25.8544	21.8154	27.4717	23.265	23.1301	18.7171	0	-0.174842	56.2351	7.499	1.7e-05	95.8459
2017	0	10	133	22.0666	19.6259	22.2326	21.8154	24.6996	23.265	20.6589	18.7171	0	-0.247517	55.1504	7.42633	0	124.491
2017	0	10	134	21.2232	19.6259	21.9616	21.8154	24.1494	23.265	20.5035	18.7171	0	-0.314538	54.1594	7.35931	0	140.28
2017	2.3e-05	10	135	23.3742	19.6259	24.4046	21.8154	25.4435	23.265	21.7625	18.7171	0	-0.612816	49.8581	7.06103	2.3e-05	143.013
2017	7e-06	10	136	22.3368	19.6259	23.1265	21.8154	24.8098	23.265	21.6988	18.7171	0	1.00428	75.3099	8.67813	7e-06	32.9305
2017	0.022804	10	137	27.4066	19.6259	28.0716	21.8154	30.6007	23.265	26.5944	18.7171	0	2.02092	93.9885	9.69477	0.0225479	18.316
2017	0	10	138	24.3516	19.6259	25.5055	21.8154	27.0349	23.265	0	18.7171	0	-1.84477	33.9781	5.82907	0	190.812
2017	1e-06	10	139	23.2936	19.6259	26.0945	21.8154	26.1339	23.265	23.3694	18.7171	0	-0.135556	56.8258	7.53829	1e-06	142.096
2017	0	10	140	24.3516	19.6259	25.5055	21.8154	23.9244	23.265	0	18.7171	0	-1.56794	37.2821	6.10591	0	184.394
2017	1e-05	10	141	23.4816	19.6259	25.1969	21.8154	26.5799	23.265	21.4453	18.7171	0	1.90445	91.7438	9.5783	1e-05	69.4294
2017	0	10	142	20.5782	19.6259	22.8293	21.8154	23.9763	23.265	20.8254	18.7171	0	0.396803	65.1354	8.07065	0	129.575
2017	0	10	143	19.8531	19.6259	22.181	21.8154	23.8162	23.265	19.3257	18.7171	0	-0.200649	55.8487	7.4732	0	204.357
2017	4.2e-05	11	1	20.7077	19.9911	24.2675	21.902	25.5283	23.3744	0	14.7605	0	-1.18203	0	0	4.2e-05	64.5855
2017	0	11	2	21.8996	19.9911	20.6193	21.902	23.2897	23.3744	20.7458	14.7605	0	-0.338537	0	0	0	31.9853
2017	0.037865	11	3	23.4645	19.9911	24.7951	21.902	27.1889	23.3744	23.1671	14.7605	0	-0.0828885	0	0	0.0371657	29.087
2017	0	11	4	21.3789	19.9911	21.5926	21.902	23.168	23.3744	19.3407	14.7605	0	0.171742	0	0	0	43.3117
2017	0.235991	11	5	24.9003	19.9911	26.1681	21.902	27.9163	23.3744	24.5849	14.7605	1	2.13573	0	0	0.211873	133.816
2017	0.03643	11	6	24.9275	19.9911	25.7917	21.902	26.7595	23.3744	23.3274	14.7605	0	2.18086	0	0	0.0357821	135.022
2017	3e-06	11	7	22.2684	19.9911	23.4414	21.902	24.4336	23.3744	21.7767	14.7605	0	0.437148	0	0	3e-06	53.8924
2017	0.000221	11	8	18.401	19.9911	18.9667	21.902	21.8777	23.3744	12.665	14.7605	0	-1.00959	0	0	0.000221	72.5336
2017	0.69448	11	9	25.4902	19.9911	26.4185	21.902	26.9454	23.3744	0	14.7605	1	2.33306	0	0	0.527376	122.832
2017	0	11	10	19.6259	19.9911	21.8154	21.902	23.265	23.3744	18.7171	14.7605	0	0.175935	0	0	0	122.832
2017	0	11	12	22.0764	19.9911	24.2872	21.902	26.2436	23.3744	21.3168	14.7605	0	-0.670559	0	0	0	53.4674
2017	4e-06	11	13	22.9626	19.9911	24.141	21.902	24.8	23.3744	21.4265	14.7605	0	-0.312702	0	0	4e-06	53.2746
2017	0	11	14	23.153	19.9911	23.4561	21.902	24.2906	23.3744	20.0672	14.7605	0	1.37576	0	0	0	81.8427
2017	0	11	15	21.4236	19.9911	22.4116	21.902	23.6181	23.3744	19.9557	14.7605	0	-0.729526	0	0	0	40.3943
2017	1.6e-05	11	16	20.1811	19.9911	19.9413	21.902	21.3312	23.3744	17.0596	14.7605	0	-0.798709	0	0	1.6e-05	36.4705
2017	0.006544	11	17	21.0982	19.9911	22.8193	21.902	24.3478	23.3744	20.3843	14.7605	0	-0.924935	0	0	0.0065227	33.5205
2017	0.026805	11	18	24.2636	19.9911	26.1081	21.902	28.3551	23.3744	24.9557	14.7605	0	0.391707	0	0	0.026452	51.7349
2017	0.001635	11	19	24.3516	19.9911	25.5055	21.902	22.3283	23.3744	19.472	14.7605	0	0.751527	0	0	0.0016337	112.118
2017	2e-06	11	20	20.1281	19.9911	22.4233	21.902	23.2188	23.3744	19.9638	14.7605	0	0.636309	0	0	2e-06	101.819
2017	1e-06	11	21	18.9014	19.9911	20.1338	21.902	21.6195	23.3744	0	14.7605	0	0.828461	0	0	1e-06	79.5354
2017	1e-06	11	22	20.6607	19.9911	22.5066	21.902	23.5801	23.3744	18.9923	14.7605	0	0.638728	0	0	1e-06	84.1062
2017	0.745644	11	23	25.2702	19.9911	26.7728	21.902	28.1317	23.3744	24.0943	14.7605	1	2.20135	0	0	0.557123	135.495
2017	5.68387	11	24	25.528	19.9911	26.4812	21.902	27.2453	23.3744	25.5861	14.7605	1	2.7968	0	0	1.8997	139.363
2017	0.001693	11	25	23.0452	19.9911	24.9553	21.902	26.3474	23.3744	22.4901	14.7605	0	0.679431	0	0	0.0016916	114.79
2017	1.06668	11	26	26.0849	19.9911	28.4268	21.902	30.1415	23.3744	25.8358	14.7605	1	0.593537	0	0	0.725943	64.7761
2017	0	11	27	20.6963	19.9911	23.1983	21.902	24.6666	23.3744	20.698	14.7605	0	0.0848845	0	0	0	73.5886
2017	0.000163	11	28	21.3886	19.9911	22.2501	21.902	24.2789	23.3744	20.518	14.7605	0	0.619932	0	0	0.000163	57.9224
2017	0.002013	11	29	24.3516	19.9911	25.5055	21.902	22.9244	23.3744	22.2062	14.7605	0	-0.155241	0	0	0.002011	64.4463
2017	0.002337	11	30	22.8588	19.9911	24.4065	21.902	26.4659	23.3744	23.3506	14.7605	0	0.521549	0	0	0.0023343	57.5093
2017	3.9e-05	11	31	20.2223	19.9911	19.0601	21.902	21.2941	23.3744	18.5314	14.7605	0	0.0796236	0	0	3.9e-05	69.7634
2017	0.000447	11	32	22.8787	19.9911	23.1035	21.902	24.792	23.3744	21.7727	14.7605	0	0.858248	0	0	0.0004469	76.6771
2017	0.000328	11	33	23.3276	19.9911	21.8514	21.902	23.8429	23.3744	23.6334	14.7605	0	0.630927	0	0	0.0003279	112.599
2017	1.3e-05	11	34	24.0316	19.9911	25.7058	21.902	26.0981	23.3744	23.1423	14.7605	0	1.23372	0	0	1.3e-05	98.6656
2017	3.68514	11	35	26.4903	19.9911	27.9813	21.902	28.9301	23.3744	25.4959	14.7605	1	2.13557	0	0	1.5444	127.218
2017	1.17615	11	36	24.9718	19.9911	25.4426	21.902	26.5206	23.3744	21.9402	14.7605	1	1.96984	0	0	0.777558	143.917
2017	2e-06	11	37	22.9045	19.9911	23.0392	21.902	25.1053	23.3744	22.0036	14.7605	0	0.289947	0	0	2e-06	20.6915
2017	3e-06	11	38	21.8226	19.9911	24.2662	21.902	25.8436	23.3744	20.9064	14.7605	0	-0.258905	0	0	3e-06	62.3823
2017	0.003983	11	39	21.8142	19.9911	23.6976	21.902	25.3705	23.3744	20.2525	14.7605	0	0.0258717	0	0	0.0039751	45.6509
2017	4.1e-05	11	40	23.6955	19.9911	23.8734	21.902	26.1844	23.3744	22.7259	14.7605	0	-0.423886	0	0	4.1e-05	60.337
2017	0.851518	11	41	25.6984	19.9911	26.4838	21.902	27.903	23.3744	23.9413	14.7605	1	0.936593	0	0	0.616006	107.401
2017	2e-06	11	42	22.6522	19.9911	23.3332	21.902	24.0139	23.3744	21.2562	14.7605	0	1.79194	0	0	2e-06	107.807
2017	4e-06	11	43	22.0064	19.9911	21.8319	21.902	25.1272	23.3744	22.1138	14.7605	0	0.100227	0	0	4e-06	68.5732
2017	0.176453	11	44	24.126	19.9911	24.9345	21.902	26.265	23.3744	23.5202	14.7605	1	2.78747	0	0	0.162504	146.077
2017	4.58741	11	45	26.3303	19.9911	27.0505	21.902	28.5847	23.3744	24.3492	14.7605	1	2.34541	0	0	1.72052	119.763
2017	0	11	46	24.3516	19.9911	25.5055	21.902	23.4266	23.3744	21.1274	14.7605	0	-0.0753725	0	0	0	35.7712
2017	2.99941	11	47	26.6529	19.9911	26.7981	21.902	28.6117	23.3744	25.5212	14.7605	1	2.43162	0	0	1.38615	129.505
2017	5.4e-05	11	48	22.1071	19.9911	21.9958	21.902	23.5109	23.3744	21.3664	14.7605	0	-0.062804	0	0	5.4e-05	65.6556
2017	0.000117	11	49	22.6106	19.9911	23.3505	21.902	24.8008	23.3744	21.9035	14.7605	0	0.272344	0	0	0.000117	46.3047
2017	0	11	50	17.7736	19.9911	22.2482	21.902	23.059	23.3744	20.1744	14.7605	0	-0.519503	0	0	0	75.3114
2017	0	11	51	18.7256	19.9911	18.6751	21.902	21.1274	23.3744	15.5103	14.7605	0	0.116095	0	0	0	41.9061
2017	1.6e-05	11	52	24.3714	19.9911	24.1797	21.902	26.0394	23.3744	21.9585	14.7605	0	0.604913	0	0	1.6e-05	70.4647
2017	0.004756	11	53	22.0042	19.9911	22.9903	21.902	24.9945	23.3744	20.7216	14.7605	0	0.241139	0	0	0.0047447	42.2181
2017	1e-06	11	54	19.1448	19.9911	21.0861	21.902	21.9917	23.3744	19.6065	14.7605	0	-0.58861	0	0	1e-06	32.081
2017	0.359086	11	55	25.3686	19.9911	27.0157	21.902	26.5559	23.3744	25.5573	14.7605	1	2.31796	0	0	0.306812	128.021
2017	0	11	56	21.7754	19.9911	22.2436	21.902	23.8647	23.3744	20.6719	14.7605	0	0.482885	0	0	0	38.3317
2017	0.006666	11	57	23.4161	19.9911	23.3061	21.902	24.7364	23.3744	19.9827	14.7605	0	0.115579	0	0	0.0066439	62.896
2017	0	11	58	20.0971	19.9911	20.7152	21.902	22.8526	23.3744	19.742	14.7605	0	-1.35661	0	0	0	66.5261
2017	3.7e-05	11	59	24.0197	19.9911	25.2937	21.902	25.6756	23.3744	0	14.7605	0	0.13927	0	0	3.7e-05	83.4422
2017	0.01078	11	60	23.9552	19.9911	25.8525	21.902	27.6465	23.3744	23.7442	14.7605	0	0.685229	0	0	0.0107223	37.2837
2017	0.117728	11	61	25.9452	19.9911	26.4407	21.902	28.6066	23.3744	24.4113	14.7605	1	0.868216	0	0	0.111298	54.9167
2017	0.000399	11	62	25.9348	19.9911	26.1341	21.902	26.5394	23.3744	24.7889	14.7605	0	2.38069	0	0	0.0003989	129.438
2017	0	11	63	22.5719	19.9911	22.3288	21.902	23.9215	23.3744	0	14.7605	0	2.04414	0	0	0	126.318
2017	0.094974	11	64	24.5096	19.9911	24.7693	21.902	26.5905	23.3744	23.623	14.7605	0	2.07143	0	0	0.0907306	107.831
2017	0.319913	11	65	25.4481	19.9911	26.9201	21.902	28.3049	23.3744	23.1337	14.7605	1	0.666461	0	0	0.277566	74.943
2017	0.000173	11	66	21.9814	19.9911	21.0239	21.902	23.4183	23.3744	20.6054	14.7605	0	0.786111	0	0	0.000173	49.1949
2017	0.003311	11	67	22.6381	19.9911	22.7397	21.902	24.4297	23.3744	21.4312	14.7605	0	1.24481	0	0	0.0033055	64.4895
2017	4.44437	11	68	25.9536	19.9911	27.258	21.902	29.2135	23.3744	23.6572	14.7605	1	2.27469	0	0	1.69458	116.82
2017	5e-06	11	69	22.5958	19.9911	24.5798	21.902	25.8401	23.3744	22.2735	14.7605	0	0.476585	0	0	5e-06	46.3647
2017	0.000235	11	70	22.2596	19.9911	22.4798	21.902	25.0923	23.3744	20.325	14.7605	0	0.298597	0	0	0.000235	48.5609
2017	0.000374	11	71	20.5294	19.9911	21.2825	21.902	22.7649	23.3744	0	14.7605	0	-0.308339	0	0	0.0003739	60.1463
2017	4.7e-05	11	72	22.2511	19.9911	23.1413	21.902	23.8223	23.3744	21.7486	14.7605	0	-0.672832	0	0	4.7e-05	54.8897
2017	1.06139	11	73	25.2198	19.9911	27.0868	21.902	28.1158	23.3744	23.6088	14.7605	1	0.744421	0	0	0.723378	93.2734
2017	0	11	74	22.3871	19.9911	24.7338	21.902	25.5166	23.3744	18.543	14.7605	0	0.0939695	0	0	0	67.3982
2017	0	11	75	20.4755	19.9911	22.307	21.902	23.5478	23.3744	21.2498	14.7605	0	-0.0169921	0	0	0	63.6242
2017	0.020654	11	76	23.4436	19.9911	22.0464	21.902	24.6962	23.3744	21.6485	14.7605	0	-0.421936	0	0	0.0204436	57.1415
2017	0	11	77	17.9389	19.9911	19.7231	21.902	21.9128	23.3744	19.3283	14.7605	0	0.0238676	0	0	0	46.3919
2017	0	11	78	18.4883	19.9911	23.6606	21.902	24.3578	23.3744	0	14.7605	0	-1.42237	0	0	0	70.5151
2017	0	11	79	22.7676	19.9911	23.1534	21.902	25.1941	23.3744	21.0401	14.7605	0	0.845578	0	0	0	53.0282
2017	6.1e-05	11	80	17.323	19.9911	20.7512	21.902	21.6009	23.3744	18.6284	14.7605	0	0.316726	0	0	6.1e-05	41.6241
2017	1e-06	11	81	22.9774	19.9911	24.0948	21.902	24.5893	23.3744	20.8984	14.7605	0	0.680704	0	0	1e-06	86.272
2017	0.631423	11	82	25.3737	19.9911	23.8072	21.902	24.885	23.3744	0	14.7605	1	2.70983	0	0	0.489453	141.198
2017	6e-06	11	83	22.4495	19.9911	23.3057	21.902	24.1335	23.3744	20.8512	14.7605	0	0.584318	0	0	6e-06	80.8701
2017	0.004371	11	84	23.5757	19.9911	23.7916	21.902	25.4212	23.3744	21.7091	14.7605	0	0.646643	0	0	0.0043615	49.066
2017	0.000799	11	85	20.9498	19.9911	21.3471	21.902	22.9923	23.3744	18.8549	14.7605	0	-0.306335	0	0	0.0007987	28.974
2017	2e-06	11	86	20.9611	19.9911	21.7544	21.902	23.3017	23.3744	19.9572	14.7605	0	-0.246984	0	0	2e-06	53.3764
2017	0.000551	11	87	24.0426	19.9911	26.7389	21.902	27.7775	23.3744	24.2191	14.7605	0	0.495638	0	0	0.0005508	45.8485
2017	0.001742	11	88	21.2095	19.9911	22.2526	21.902	23.1487	23.3744	19.7576	14.7605	0	0.254864	0	0	0.0017405	48.1607
2017	0.000578	11	89	20.0473	19.9911	21.7867	21.902	23.4561	23.3744	20.1423	14.7605	0	0.231095	0	0	0.0005778	20.0397
2017	5.9e-05	11	90	23.4772	19.9911	21.9499	21.902	23.2686	23.3744	22.1054	14.7605	0	1.20572	0	0	5.9e-05	116.514
2017	5e-06	11	91	22.0705	19.9911	23.0067	21.902	24.9566	23.3744	22.1102	14.7605	0	-0.910462	0	0	5e-06	93.4045
2017	0.000185	11	92	20.689	19.9911	22.487	21.902	23.1591	23.3744	21.125	14.7605	0	-0.367333	0	0	0.000185	20.8189
2017	0	11	93	20.304	19.9911	22.2762	21.902	23.3049	23.3744	21.5644	14.7605	0	-0.499225	0	0	0	19.3774
2017	0.000134	11	94	21.8384	19.9911	21.5741	21.902	23.308	23.3744	19.909	14.7605	0	0.829946	0	0	0.000134	89.2727
2017	0	11	95	18.782	19.9911	20.6286	21.902	22.5643	23.3744	18.3175	14.7605	0	-0.35194	0	0	0	30.4238
2017	0.036345	11	96	24.3373	19.9911	25.9522	21.902	26.4883	23.3744	22.9606	14.7605	0	1.66914	0	0	0.0357001	78.3768
2017	5e-06	11	97	20.4185	19.9911	22.0432	21.902	23.2681	23.3744	19.7386	14.7605	0	1.00824	0	0	5e-06	63.4539
2017	6e-06	11	98	22.3388	19.9911	24.5479	21.902	26.6522	23.3744	21.9769	14.7605	0	-0.30241	0	0	6e-06	67.8853
2017	0	11	99	21.1664	19.9911	22.1446	21.902	23.3469	23.3744	20.4644	14.7605	0	-0.702099	0	0	0	38.9365
2017	4.639	11	100	25.889	19.9911	26.9783	21.902	27.4493	23.3744	25.2903	14.7605	1	2.56383	0	0	1.72971	137.614
2017	0.015981	11	101	24.4256	19.9911	25.3655	21.902	26.7107	23.3744	22.4983	14.7605	0	2.32493	0	0	0.0158546	142.15
2017	0	11	102	21.19	19.9911	20.5438	21.902	23.9493	23.3744	19.095	14.7605	0	-0.293866	0	0	0	56.0773
2017	0.076489	11	103	23.5635	19.9911	24.3657	21.902	26.0483	23.3744	21.4622	14.7605	0	2.48784	0	0	0.0737048	142.881
2017	0	11	104	22.1291	19.9911	24.2163	21.902	24.9803	23.3744	21.7939	14.7605	0	1.17195	0	0	0	78.9473
2017	2.9e-05	11	105	22.5683	19.9911	23.8658	21.902	26.4422	23.3744	21.638	14.7605	0	-0.273308	0	0	2.9e-05	63.5736
2017	0.000191	11	106	23.313	19.9911	23.3492	21.902	24.8539	23.3744	22.1038	14.7605	0	1.15368	0	0	0.000191	49.789
2017	0.003388	11	107	22.6703	19.9911	24.5392	21.902	26.0752	23.3744	22.649	14.7605	0	-0.0646971	0	0	0.0033823	52.4633
2017	0.000348	11	108	24.2738	19.9911	24.6709	21.902	26.5177	23.3744	23.0512	14.7605	0	0.381515	0	0	0.0003479	56.3744
2017	1e-05	11	109	24.7964	19.9911	26.1528	21.902	26.9893	23.3744	23.1881	14.7605	0	0.424576	0	0	1e-05	90.5419
2017	0.020838	11	110	24.2818	19.9911	24.8214	21.902	26.123	23.3744	23.0901	14.7605	0	1.10641	0	0	0.0206239	100.228
2017	0	11	111	20.8342	19.9911	23.2867	21.902	24.3871	23.3744	20.218	14.7605	0	-0.292378	0	0	0	37.1907
2017	3e-06	11	112	23.5972	19.9911	24.9354	21.902	25.8408	23.3744	20.7092	14.7605	0	2.09638	0	0	3e-06	105.678
2017	1e-05	11	113	23.9258	19.9911	24.8912	21.902	26.0784	23.3744	22.5071	14.7605	0	0.47341	0	0	1e-05	99.3545
2017	5e-06	11	114	24.7773	19.9911	26.59	21.902	28.0848	23.3744	24.0752	14.7605	0	-0.333312	0	0	5e-06	51.2432
2017	0	11	115	20.651	19.9911	20.7722	21.902	22.9482	23.3744	19.4143	14.7605	0	1.60228	0	0	0	66.1146
2017	1.4e-05	11	116	23.6209	19.9911	26.1253	21.902	27.2579	23.3744	21.0731	14.7605	0	1.19197	0	0	1.4e-05	76.0569
2017	0.050304	11	117	20.9915	19.9911	21.9128	21.902	23.7676	23.3744	20.1927	14.7605	0	0.636656	0	0	0.0490796	31.6023
2017	0.474835	11	118	25.8572	19.9911	26.7489	21.902	26.5577	23.3744	25.3058	14.7605	1	2.61732	0	0	0.388546	135.827
2017	0.000242	11	119	18.5214	19.9911	20.2957	21.902	22.0422	23.3744	19.1047	14.7605	0	-0.386462	0	0	0.000242	37.2326
2017	0.009839	11	120	21.6622	19.9911	22.2639	21.902	23.9413	23.3744	20.0377	14.7605	0	-0.303843	0	0	0.0097909	41.1482
2017	1.5e-05	11	121	18.7533	19.9911	21.4301	21.902	21.8896	23.3744	18.3806	14.7605	0	-0.968472	0	0	1.5e-05	36.2185
2017	5e-06	11	122	23.0838	19.9911	25.1015	21.902	25.2822	23.3744	22.1644	14.7605	0	0.662196	0	0	5e-06	86.7443
2017	1e-06	11	123	22.8359	19.9911	24.1952	21.902	24.6061	23.3744	20.9024	14.7605	0	1.03295	0	0	1e-06	100.027
2017	0.509181	11	124	25.0346	19.9911	25.8303	21.902	27.0167	23.3744	23.9947	14.7605	1	2.43103	0	0	0.411567	142.118
2017	0.000197	11	125	18.6192	19.9911	21.3072	21.902	22.2153	23.3744	0	14.7605	0	-0.357749	0	0	0.000197	54.7414
2017	0.000408	11	126	20.7214	19.9911	20.152	21.902	21.1449	23.3744	18.6395	14.7605	0	0.00935133	0	0	0.0004079	68.6779
2017	0.030448	11	127	24.9854	19.9911	26.1773	21.902	26.8464	23.3744	22.831	14.7605	0	-0.369299	0	0	0.0299937	63.0314
2017	0	11	128	19.3449	19.9911	20.5874	21.902	22.6915	23.3744	19.0403	14.7605	0	0.555215	0	0	0	73.2235
2017	0	11	129	18.3503	19.9911	16.6305	21.902	21.1993	23.3744	15.72	14.7605	0	-1.07932	0	0	0	99.3545
2017	0.000319	11	130	20.7019	19.9911	22.9688	21.902	23.8357	23.3744	0	14.7605	0	-0.0520749	0	0	0.0003189	55.1615
2017	1.2e-05	11	131	21.9092	19.9911	23.3843	21.902	24.4072	23.3744	20.5137	14.7605	0	0.264853	0	0	1.2e-05	67.9871
2017	0.033943	11	132	24.7026	19.9911	25.8544	21.902	27.4717	23.3744	23.1301	14.7605	0	0.0010927	0	0	0.0333797	66.3127
2017	1e-06	11	133	22.0666	19.9911	22.2326	21.902	24.6996	23.3744	20.6589	14.7605	0	-0.0715822	0	0	1e-06	18.3013
2017	1.7e-05	11	134	21.2232	19.9911	21.9616	21.902	24.1494	23.3744	20.5035	14.7605	0	-0.138603	0	0	1.7e-05	49.4107
2017	0.021507	11	135	23.3742	19.9911	24.4046	21.902	25.4435	23.3744	21.7625	14.7605	0	-0.436881	0	0	0.021279	22.4708
2017	0.007959	11	136	22.3368	19.9911	23.1265	21.902	24.8098	23.3744	21.6988	14.7605	0	1.18022	0	0	0.0079275	94.5905
2017	23.638	11	137	27.4066	19.9911	28.0716	21.902	30.6007	23.3744	26.5944	14.7605	1	2.19685	0	0	3.20429	119.53
2017	3e-06	11	138	24.3516	19.9911	25.5055	21.902	27.0349	23.3744	0	14.7605	0	-1.66884	0	0	3e-06	74.4572
2017	0.000328	11	139	23.2936	19.9911	26.0945	21.902	26.1339	23.3744	23.3694	14.7605	0	0.0403787	0	0	0.0003279	52.0555
2017	0	11	140	24.3516	19.9911	25.5055	21.902	23.9244	23.3744	0	14.7605	0	-1.392	0	0	0	76.4389
2017	0.081327	11	141	23.4816	19.9911	25.1969	21.902	26.5799	23.3744	21.4453	14.7605	0	2.08039	0	0	0.078189	60.2886
2017	1e-06	11	142	20.5782	19.9911	22.8293	21.902	23.9763	23.3744	20.8254	14.7605	0	0.572738	0	0	1e-06	25.9735
2017	0	11	143	19.8531	19.9911	22.181	21.902	23.8162	23.3744	19.3257	14.7605	0	-0.0247135	0	0	0	87.4203
2017	0	12	1	20.7077	22.0764	24.2675	24.2872	25.5283	26.2436	0	21.3168	0	-0.511472	0	0	0	74.1457
2017	0	12	2	21.8996	22.0764	20.6193	24.2872	23.2897	26.2436	20.7458	21.3168	0	0.332021	39.8525	6.31288	0	24.5755
2017	0.000463	12	3	23.4645	22.0764	24.7951	24.2872	27.1889	26.2436	23.1671	21.3168	0	0.58767	43.1456	6.56853	0.0004629	37.5392
2017	0.003695	12	4	21.3789	22.0764	21.5926	24.2872	23.168	26.2436	19.3407	21.3168	0	0.842301	46.5555	6.82316	0.0036882	32.4538
2017	6.4e-05	12	5	24.9003	22.0764	26.1681	24.2872	27.9163	26.2436	24.5849	21.3168	0	2.80629	77.214	8.78715	6.4e-05	124.027
2017	2e-06	12	6	24.9275	22.0764	25.7917	24.2872	26.7595	26.2436	23.3274	21.3168	0	2.85142	78.0092	8.83228	2e-06	126.836
2017	0.000524	12	7	22.2684	22.0764	23.4414	24.2872	24.4336	26.2436	21.7767	21.3168	0	1.10771	50.2478	7.08857	0.0005239	55.1754
2017	0	12	8	18.401	22.0764	18.9667	24.2872	21.8777	26.2436	12.665	21.3168	0	-0.339028	31.8302	5.64183	0	75.9226
2017	6e-06	12	9	25.4902	22.0764	26.4185	24.2872	26.9454	26.2436	0	21.3168	0	3.00362	80.7208	8.98448	6e-06	114.004
2017	0	12	10	19.6259	22.0764	21.8154	24.2872	23.265	26.2436	18.7171	21.3168	0	0.846494	46.6127	6.82735	0	34.5401
2017	0	12	11	19.9911	22.0764	21.902	24.2872	23.3744	26.2436	14.7605	21.3168	0	0.670559	0	0	0	34.5401
2017	0	12	13	22.9626	22.0764	24.141	24.2872	24.8	26.2436	21.4265	21.3168	0	0.357857	40.1793	6.33872	0	46.7848
2017	9e-05	12	14	23.153	22.0764	23.4561	24.2872	24.2906	26.2436	20.0672	21.3168	0	2.04632	64.4356	8.02718	9e-05	53.1153
2017	0	12	15	21.4236	22.0764	22.4116	24.2872	23.6181	26.2436	19.9557	21.3168	0	-0.0589677	35.0688	5.92189	0	21.021
2017	0.000195	12	16	20.1811	22.0764	19.9413	24.2872	21.3312	26.2436	17.0596	21.3168	0	-0.128151	0	0	0.000195	36.5786
2017	1e-06	12	17	21.0982	22.0764	22.8193	24.2872	24.3478	26.2436	20.3843	21.3168	0	-0.254376	32.7926	5.72648	1e-06	44.4373
2017	1e-05	12	18	24.2636	22.0764	26.1081	24.2872	28.3551	26.2436	24.9557	21.3168	0	1.06227	49.6056	7.04312	1e-05	40.5536
2017	1e-06	12	19	24.3516	22.0764	25.5055	24.2872	22.3283	26.2436	19.472	21.3168	0	1.42209	54.8036	7.40294	1e-06	105.398
2017	0.000872	12	20	20.1281	22.0764	22.4233	24.2872	23.2188	26.2436	19.9638	21.3168	0	1.30687	53.111	7.28773	0.0008716	86.4775
2017	0	12	21	18.9014	22.0764	20.1338	24.2872	21.6195	26.2436	0	21.3168	0	1.49902	55.9486	7.47988	0	69.2736
2017	0	12	22	20.6607	22.0764	22.5066	24.2872	23.5801	26.2436	18.9923	21.3168	0	1.30929	53.1462	7.29014	0	74.0105
2017	7.7e-05	12	23	25.2702	22.0764	26.7728	24.2872	28.1317	26.2436	24.0943	21.3168	0	2.87191	78.3715	8.85277	7.7e-05	125.661
2017	0.002003	12	24	25.528	22.0764	26.4812	24.2872	27.2453	26.2436	25.5861	21.3168	0	3.46736	89.2688	9.44822	0.002001	131.948
2017	1e-06	12	25	23.0452	22.0764	24.9553	24.2872	26.3474	26.2436	22.4901	21.3168	0	1.34999	53.7413	7.33085	1e-06	102.764
2017	9.8e-05	12	26	26.0849	22.0764	28.4268	24.2872	30.1415	26.2436	25.8358	21.3168	0	1.2641	52.4894	7.24496	9.8e-05	46.0998
2017	0	12	27	20.6963	22.0764	23.1983	24.2872	24.6666	26.2436	20.698	21.3168	0	0.755443	45.3778	6.7363	0	76.1721
2017	0	12	28	21.3886	22.0764	22.2501	24.2872	24.2789	26.2436	20.518	21.3168	0	1.29049	52.8725	7.27135	0	60.477
2017	0	12	29	24.3516	22.0764	25.5055	24.2872	22.9244	26.2436	22.2062	21.3168	0	0.515318	42.2003	6.49618	0	72.6558
2017	2e-06	12	30	22.8588	22.0764	24.4065	24.2872	26.4659	26.2436	23.3506	21.3168	0	1.19211	51.4515	7.17297	2e-06	38.1495
2017	0	12	31	20.2223	22.0764	19.0601	24.2872	21.2941	26.2436	18.5314	21.3168	0	0.750182	45.3069	6.73104	0	64.7048
2017	0	12	32	22.8787	22.0764	23.1035	24.2872	24.792	26.2436	21.7727	21.3168	0	1.52881	56.3951	7.50967	0	71.0349
2017	0.001128	12	33	23.3276	22.0764	21.8514	24.2872	23.8429	26.2436	23.6334	21.3168	0	1.30149	53.0325	7.28234	0.0011274	100.073
2017	9e-06	12	34	24.0316	22.0764	25.7058	24.2872	26.0981	26.2436	23.1423	21.3168	0	1.90428	62.1753	7.88513	9e-06	91.3058
2017	0.000349	12	35	26.4903	22.0764	27.9813	24.2872	28.9301	26.2436	25.4959	21.3168	0	2.80613	77.2111	8.78699	0.0003489	116.844
2017	2.9e-05	12	36	24.9718	22.0764	25.4426	24.2872	26.5206	26.2436	21.9402	21.3168	0	2.64039	74.326	8.62125	2.9e-05	134.609
2017	0.001678	12	37	22.9045	22.0764	23.0392	24.2872	25.1053	26.2436	22.0036	21.3168	0	0.960505	48.1825	6.94136	0.0016766	38.4991
2017	0	12	38	21.8226	22.0764	24.2662	24.2872	25.8436	26.2436	20.9064	21.3168	0	0.411654	40.8642	6.39251	0	55.1589
2017	0	12	39	21.8142	22.0764	23.6976	24.2872	25.3705	26.2436	20.2525	21.3168	0	0.69643	44.5862	6.67729	0	56.6175
2017	0	12	40	23.6955	22.0764	23.8734	24.2872	26.1844	26.2436	22.7259	21.3168	0	0.246672	38.7822	6.22753	0	35.6324
2017	2.2e-05	12	41	25.6984	22.0764	26.4838	24.2872	27.903	26.2436	23.9413	21.3168	0	1.60715	57.5779	7.58801	2.2e-05	92.3557
2017	1e-06	12	42	22.6522	22.0764	23.3332	24.2872	24.0139	26.2436	21.2562	21.3168	0	2.4625	71.2904	8.44336	1e-06	97.0041
2017	0	12	43	22.0064	22.0764	21.8319	24.2872	25.1272	26.2436	22.1138	21.3168	0	0.770786	45.5847	6.75164	0	58.767
2017	4.2e-05	12	44	24.126	22.0764	24.9345	24.2872	26.265	26.2436	23.5202	21.3168	0	3.45803	89.0926	9.43889	4.2e-05	137.858
2017	0.000281	12	45	26.3303	22.0764	27.0505	24.2872	28.5847	26.2436	24.3492	21.3168	0	3.01596	80.9428	8.99682	0.000281	109.101
2017	0	12	46	24.3516	22.0764	25.5055	24.2872	23.4266	26.2436	21.1274	21.3168	0	0.595186	43.2444	6.57604	0	35.1223
2017	0.004076	12	47	26.6529	22.0764	26.7981	24.2872	28.6117	26.2436	25.5212	21.3168	0	3.10218	82.5015	9.08304	0.0040677	117.19
2017	4e-06	12	48	22.1071	22.0764	21.9958	24.2872	23.5109	26.2436	21.3664	21.3168	0	0.607755	43.4098	6.58861	4e-06	44.1511
2017	0.000832	12	49	22.6106	22.0764	23.3505	24.2872	24.8008	26.2436	21.9035	21.3168	0	0.942902	47.9385	6.92376	0.0008317	35.5157
2017	0	12	50	17.7736	22.0764	22.2482	24.2872	23.059	26.2436	20.1744	21.3168	0	0.151055	0	0	0	80.6667
2017	0	12	51	18.7256	22.0764	18.6751	24.2872	21.1274	26.2436	15.5103	21.3168	0	0.786653	45.7992	6.76751	0	33.4252
2017	9.8e-05	12	52	24.3714	22.0764	24.1797	24.2872	26.0394	26.2436	21.9585	21.3168	0	1.27547	52.6543	7.25633	9.8e-05	59.6614
2017	1e-06	12	53	22.0042	22.0764	22.9903	24.2872	24.9945	26.2436	20.7216	21.3168	0	0.911698	47.5073	6.89256	1e-06	38.4401
2017	0	12	54	19.1448	22.0764	21.0861	24.2872	21.9917	26.2436	19.6065	21.3168	0	0.0819487	0	0	0	31.6014
2017	3.9e-05	12	55	25.3686	22.0764	27.0157	24.2872	26.5559	26.2436	25.5573	21.3168	0	2.98852	80.4498	8.96938	3.9e-05	113.323
2017	3.4e-05	12	56	21.7754	22.0764	22.2436	24.2872	23.8647	26.2436	20.6719	21.3168	0	1.15344	50.8983	7.1343	3.4e-05	39.2106
2017	1e-06	12	57	23.4161	22.0764	23.3061	24.2872	24.7364	26.2436	19.9827	21.3168	0	0.786137	45.7922	6.767	1e-06	55.6322
2017	0	12	58	20.0971	22.0764	20.7152	24.2872	22.8526	26.2436	19.742	21.3168	0	-0.686053	0	0	0	75.4968
2017	1e-06	12	59	24.0197	22.0764	25.2937	24.2872	25.6756	26.2436	0	21.3168	0	0.809829	46.1134	6.79069	1e-06	74.4819
2017	1e-06	12	60	23.9552	22.0764	25.8525	24.2872	27.6465	26.2436	23.7442	21.3168	0	1.35579	53.8264	7.33665	1e-06	39.5748
2017	0.00182	12	61	25.9452	22.0764	26.4407	24.2872	28.6066	26.2436	24.4113	21.3168	0	1.53877	56.5449	7.51963	0.0018183	45.0195
2017	0.000118	12	62	25.9348	22.0764	26.1341	24.2872	26.5394	26.2436	24.7889	21.3168	0	3.05125	81.579	9.03211	0.000118	120.268
2017	1e-06	12	63	22.5719	22.0764	22.3288	24.2872	23.9215	26.2436	0	21.3168	0	2.7147	75.6127	8.69556	1e-06	118.602
2017	1.7e-05	12	64	24.5096	22.0764	24.7693	24.2872	26.5905	26.2436	23.623	21.3168	0	2.74199	76.0881	8.72285	1.7e-05	88.6383
2017	0.000262	12	65	25.4481	22.0764	26.9201	24.2872	28.3049	26.2436	23.1337	21.3168	0	1.33702	53.5513	7.31788	0.000262	67.4663
2017	0	12	66	21.9814	22.0764	21.0239	24.2872	23.4183	26.2436	20.6054	21.3168	0	1.45667	55.3168	7.43753	0	41.8357
2017	1e-06	12	67	22.6381	22.0764	22.7397	24.2872	24.4297	26.2436	21.4312	21.3168	0	1.91537	62.3505	7.89623	1e-06	35.159
2017	0.000319	12	68	25.9536	22.0764	27.258	24.2872	29.2135	26.2436	23.6572	21.3168	0	2.94525	79.6754	8.92611	0.0003189	106.124
2017	1.9e-05	12	69	22.5958	22.0764	24.5798	24.2872	25.8401	26.2436	22.2735	21.3168	0	1.14714	50.8084	7.128	1.9e-05	47.7811
2017	0.006646	12	70	22.2596	22.0764	22.4798	24.2872	25.0923	26.2436	20.325	21.3168	0	0.969156	48.3027	6.95001	0.006624	49.3763
2017	0	12	71	20.5294	22.0764	21.2825	24.2872	22.7649	26.2436	0	21.3168	0	0.362219	40.2346	6.34308	0	61.8116
2017	0	12	72	22.2511	22.0764	23.1413	24.2872	23.8223	26.2436	21.7486	21.3168	0	-0.00227336	35.7435	5.97858	0	61.2286
2017	3.7e-05	12	73	25.2198	22.0764	27.0868	24.2872	28.1158	26.2436	23.6088	21.3168	0	1.41498	54.6984	7.39584	3.7e-05	79.1225
2017	0	12	74	22.3871	22.0764	24.7338	24.2872	25.5166	26.2436	18.543	21.3168	0	0.764528	45.5003	6.74539	0	44.6093
2017	0	12	75	20.4755	22.0764	22.307	24.2872	23.5478	26.2436	21.2498	21.3168	0	0.653567	44.0156	6.63443	0	66.2737
2017	6e-06	12	76	23.4436	22.0764	22.0464	24.2872	24.6962	26.2436	21.6485	21.3168	0	0.248623	38.8064	6.22948	6e-06	49.145
2017	0	12	77	17.9389	22.0764	19.7231	24.2872	21.9128	26.2436	19.3283	21.3168	0	0.694426	44.5594	6.67528	0	54.642
2017	0	12	78	18.4883	22.0764	23.6606	24.2872	24.3578	26.2436	0	21.3168	0	-0.751811	0	0	0	76.3755
2017	0.125877	12	79	22.7676	22.0764	23.1534	24.2872	25.1941	26.2436	21.0401	21.3168	1	1.51614	56.2049	7.497	0.118562	27.9965
2017	0	12	80	17.323	22.0764	20.7512	24.2872	21.6009	26.2436	18.6284	21.3168	0	0.987284	48.555	6.96814	0	34.4119
2017	1e-06	12	81	22.9774	22.0764	24.0948	24.2872	24.5893	26.2436	20.8984	21.3168	0	1.35126	53.76	7.33212	1e-06	77.6119
2017	9.7e-05	12	82	25.3737	22.0764	23.8072	24.2872	24.885	26.2436	0	21.3168	0	3.38038	87.6329	9.36124	9.7e-05	134.034
2017	2e-06	12	83	22.4495	22.0764	23.3057	24.2872	24.1335	26.2436	20.8512	21.3168	0	1.25488	52.3559	7.23574	2e-06	71.2878
2017	0.000122	12	84	23.5757	22.0764	23.7916	24.2872	25.4212	26.2436	21.7091	21.3168	0	1.3172	53.2617	7.29806	0.000122	19.7221
2017	0	12	85	20.9498	22.0764	21.3471	24.2872	22.9923	26.2436	18.8549	21.3168	0	0.364224	40.2601	6.34508	0	21.0462
2017	0	12	86	20.9611	22.0764	21.7544	24.2872	23.3017	26.2436	19.9572	21.3168	0	0.423575	41.0168	6.40443	0	45.8216
2017	0.000338	12	87	24.0426	22.0764	26.7389	24.2872	27.7775	26.2436	24.2191	21.3168	0	1.1662	51.0804	7.14705	0.0003379	39.0552
2017	0	12	88	21.2095	22.0764	22.2526	24.2872	23.1487	26.2436	19.7576	21.3168	0	0.925423	47.6967	6.90628	0	30.3237
2017	0	12	89	20.0473	22.0764	21.7867	24.2872	23.4561	26.2436	20.1423	21.3168	0	0.901653	47.369	6.88251	0	29.8562
2017	4e-06	12	90	23.4772	22.0764	21.9499	24.2872	23.2686	26.2436	22.1054	21.3168	0	1.87628	61.7346	7.85714	4e-06	110.083
2017	0	12	91	22.0705	22.0764	23.0067	24.2872	24.9566	26.2436	22.1102	21.3168	0	-0.239903	0	0	0	97.2946
2017	0	12	92	20.689	22.0764	22.487	24.2872	23.1591	26.2436	21.125	21.3168	0	0.303226	39.4897	6.28409	0	35.3953
2017	0	12	93	20.304	22.0764	22.2762	24.2872	23.3049	26.2436	21.5644	21.3168	0	0.171334	37.8495	6.15219	0	24.7956
2017	0.000529	12	94	21.8384	22.0764	21.5741	24.2872	23.308	26.2436	19.909	21.3168	0	1.5005	55.9708	7.48136	0.0005289	77.9298
2017	0	12	95	18.782	22.0764	20.6286	24.2872	22.5643	26.2436	18.3175	21.3168	0	0.318619	39.6834	6.29948	0	21.372
2017	7.9e-05	12	96	24.3373	22.0764	25.9522	24.2872	26.4883	26.2436	22.9606	21.3168	0	2.3397	69.2317	8.32056	7.9e-05	58.0262
2017	0	12	97	20.4185	22.0764	22.0432	24.2872	23.2681	26.2436	19.7386	21.3168	0	1.6788	58.6703	7.65965	0	55.1098
2017	0.000643	12	98	22.3388	22.0764	24.5479	24.2872	26.6522	26.2436	21.9769	21.3168	0	0.368149	40.3099	6.34901	0.0006428	70.0638
2017	4e-06	12	99	21.1664	22.0764	22.1446	24.2872	23.3469	26.2436	20.4644	21.3168	0	-0.0315405	35.3944	5.94932	4e-06	39.4461
2017	0.000447	12	100	25.889	22.0764	26.9783	24.2872	27.4493	26.2436	25.2903	21.3168	0	3.23439	84.9208	9.21525	0.0004469	127.97
2017	1.9e-05	12	101	24.4256	22.0764	25.3655	24.2872	26.7107	26.2436	22.4983	21.3168	0	2.99548	80.5747	8.97634	1.9e-05	134.737
2017	0.00081	12	102	21.19	22.0764	20.5438	24.2872	23.9493	26.2436	19.095	21.3168	0	0.376692	40.4185	6.35755	0.0008097	56.4021
2017	1.1e-05	12	103	23.5635	22.0764	24.3657	24.2872	26.0483	26.2436	21.4622	21.3168	0	3.1584	83.5261	9.13926	1.1e-05	134.203
2017	0	12	104	22.1291	22.0764	24.2163	24.2872	24.9803	26.2436	21.7939	21.3168	0	1.84251	61.205	7.82337	0	55.9563
2017	0.001133	12	105	22.5683	22.0764	23.8658	24.2872	26.4422	26.2436	21.638	21.3168	0	0.397251	40.6803	6.37811	0.0011324	59.3016
2017	1.7e-05	12	106	23.313	22.0764	23.3492	24.2872	24.8539	26.2436	22.1038	21.3168	0	1.82423	60.9195	7.80509	1.7e-05	42.2876
2017	3e-06	12	107	22.6703	22.0764	24.5392	24.2872	26.0752	26.2436	22.649	21.3168	0	0.605862	43.3849	6.58672	3e-06	39.3449
2017	0	12	108	24.2738	22.0764	24.6709	24.2872	26.5177	26.2436	23.0512	21.3168	0	1.05207	49.4621	7.03293	0	50.9818
2017	1.9e-05	12	109	24.7964	22.0764	26.1528	24.2872	26.9893	26.2436	23.1881	21.3168	0	1.09513	50.0697	7.07599	1.9e-05	85.6662
2017	0	12	110	24.2818	22.0764	24.8214	24.2872	26.123	26.2436	23.0901	21.3168	0	1.77697	60.1839	7.75783	0	90.8957
2017	7e-06	12	111	20.8342	22.0764	23.2867	24.2872	24.3871	26.2436	20.218	21.3168	0	0.378181	40.4374	6.35904	7e-06	41.0097
2017	5.4e-05	12	112	23.5972	22.0764	24.9354	24.2872	25.8408	26.2436	20.7092	21.3168	0	2.76694	76.524	8.7478	5.4e-05	87.2502
2017	3e-06	12	113	23.9258	22.0764	24.8912	24.2872	26.0784	26.2436	22.5071	21.3168	0	1.14397	50.7632	7.12483	3e-06	102.049
2017	2.1e-05	12	114	24.7773	22.0764	26.59	24.2872	28.0848	26.2436	24.0752	21.3168	0	0.337246	39.9184	6.31811	2.1e-05	47.3493
2017	0	12	115	20.651	22.0764	20.7722	24.2872	22.9482	26.2436	19.4143	21.3168	0	2.27284	68.1235	8.25369	0	39.008
2017	0	12	116	23.6209	22.0764	26.1253	24.2872	27.2579	26.2436	21.0731	21.3168	0	1.86253	61.5187	7.84339	0	45.6534
2017	1e-06	12	117	20.9915	22.0764	21.9128	24.2872	23.7676	26.2436	20.1927	21.3168	0	1.30721	53.116	7.28807	1e-06	19.3469
2017	0.00219	12	118	25.8572	22.0764	26.7489	24.2872	26.5577	26.2436	25.3058	21.3168	0	3.28787	85.9094	9.26873	0.0021876	118.862
2017	0	12	119	18.5214	22.0764	20.2957	24.2872	22.0422	26.2436	19.1047	21.3168	0	0.284097	39.2497	6.26496	0	50.8065
2017	0	12	120	21.6622	22.0764	22.2639	24.2872	23.9413	26.2436	20.0377	21.3168	0	0.366716	40.2917	6.34757	0	40.9798
2017	1.7e-05	12	121	18.7533	22.0764	21.4301	24.2872	21.8896	26.2436	18.3806	21.3168	0	-0.297913	0	0	1.7e-05	34.8183
2017	2e-06	12	122	23.0838	22.0764	25.1015	24.2872	25.2822	26.2436	22.1644	21.3168	0	1.33275	53.4889	7.31361	2e-06	82.8777
2017	1e-06	12	123	22.8359	22.0764	24.1952	24.2872	24.6061	26.2436	20.9024	21.3168	0	1.70351	59.0495	7.68437	1e-06	91.6152
2017	0.000106	12	124	25.0346	22.0764	25.8303	24.2872	27.0167	26.2436	23.9947	21.3168	0	3.10159	82.4909	9.08245	0.000106	133.221
2017	0	12	125	18.6192	22.0764	21.3072	24.2872	22.2153	26.2436	0	21.3168	0	0.312809	0	0	0	32.5169
2017	0	12	126	20.7214	22.0764	20.152	24.2872	21.1449	26.2436	18.6395	21.3168	0	0.67991	0	0	0	60.1609
2017	1.4e-05	12	127	24.9854	22.0764	26.1773	24.2872	26.8464	26.2436	22.831	21.3168	0	0.30126	39.465	6.28212	1.4e-05	40.9937
2017	1.6e-05	12	128	19.3449	22.0764	20.5874	24.2872	22.6915	26.2436	19.0403	21.3168	0	1.22577	51.9355	7.20663	1.6e-05	75.5752
2017	0	12	129	18.3503	22.0764	16.6305	24.2872	21.1993	26.2436	15.72	21.3168	0	-0.408761	0	0	0	102.049
2017	0	12	130	20.7019	22.0764	22.9688	24.2872	23.8357	26.2436	0	21.3168	0	0.618484	43.5513	6.59934	0	46.6014
2017	0	12	131	21.9092	22.0764	23.3843	24.2872	24.4072	26.2436	20.5137	21.3168	0	0.935412	47.8348	6.91627	0	41.546
2017	1e-06	12	132	24.7026	22.0764	25.8544	24.2872	27.4717	26.2436	23.1301	21.3168	0	0.671651	44.2559	6.65251	1e-06	43.4201
2017	0.000601	12	133	22.0666	22.0764	22.2326	24.2872	24.6996	26.2436	20.6589	21.3168	0	0.598976	43.2942	6.57984	0.0006008	20.4883
2017	0	12	134	21.2232	22.0764	21.9616	24.2872	24.1494	26.2436	20.5035	21.3168	0	0.531956	42.4168	6.51281	0	37.4346
2017	0.0001	12	135	23.3742	22.0764	24.4046	24.2872	25.4435	26.2436	21.7625	21.3168	0	0.233677	38.6205	6.21454	0.0001	42.0647
2017	1e-06	12	136	22.3368	22.0764	23.1265	24.2872	24.8098	26.2436	21.6988	21.3168	0	1.85078	61.3345	7.83164	1e-06	87.9443
2017	0.005565	12	137	27.4066	22.0764	28.0716	24.2872	30.6007	26.2436	26.5944	21.3168	0	2.86741	78.2919	8.84827	0.0055496	107.188
2017	0	12	138	24.3516	22.0764	25.5055	24.2872	27.0349	26.2436	0	21.3168	0	-0.998279	24.8261	4.98258	0	83.0823
2017	1e-06	12	139	23.2936	22.0764	26.0945	24.2872	26.1339	26.2436	23.3694	21.3168	0	0.710937	44.7801	6.6918	1e-06	43.7736
2017	0	12	140	24.3516	22.0764	25.5055	24.2872	23.9244	26.2436	0	21.3168	0	-0.721446	27.6614	5.25941	0	74.3452
2017	6e-05	12	141	23.4816	22.0764	25.1969	24.2872	26.5799	26.2436	21.4453	21.3168	0	2.75095	76.2445	8.73181	6e-05	48.9119
2017	0.002053	12	142	20.5782	22.0764	22.8293	24.2872	23.9763	26.2436	20.8254	21.3168	0	1.2433	52.1884	7.22416	0.0020509	32.2866
2017	0	12	143	19.8531	22.0764	22.181	24.2872	23.8162	26.2436	19.3257	21.3168	0	0.645845	43.9132	6.6267	0	93.1732
2017	0	13	1	20.7077	22.9626	24.2675	24.141	25.5283	24.8	0	21.4265	0	-0.869329	0	0	0	44.6065
2017	0	13	2	21.8996	22.9626	20.6193	24.141	23.2897	24.8	20.7458	21.4265	0	-0.0258355	44.4987	6.67074	0	60.2919
2017	0.03924	13	3	23.4645	22.9626	24.7951	24.141	27.1889	24.8	23.1671	21.4265	0	0.229813	47.9748	6.92639	0.0384897	56.2919
2017	0.008814	13	4	21.3789	22.9626	21.5926	24.141	23.168	24.8	19.3407	21.4265	0	0.484444	51.567	7.18102	0.0087754	64.308
2017	0.024729	13	5	24.9003	22.9626	26.1681	24.141	27.9163	24.8	24.5849	21.4265	0	2.44843	83.6311	9.14501	0.0244282	172.437
2017	3.32937	13	6	24.9275	22.9626	25.7917	24.141	26.7595	24.8	23.3274	21.4265	1	2.49357	84.4587	9.19014	1.46542	175.595
2017	0.002856	13	7	22.2684	22.9626	23.4414	24.141	24.4336	24.8	21.7767	21.4265	0	0.749849	55.4492	7.44642	0.0028519	41.1348
2017	0	13	8	18.401	22.9626	18.9667	24.141	21.8777	24.8	12.665	21.4265	0	-0.696885	35.9963	5.99969	0	28.1251
2017	8.71936	13	9	25.4902	22.9626	26.4185	24.141	26.9454	24.8	0	21.4265	1	2.64576	87.2792	9.34234	2.27412	161.193
2017	0	13	10	19.6259	22.9626	21.8154	24.141	23.265	24.8	18.7171	21.4265	0	0.488637	51.6272	7.18521	0	53.4674
2017	1.7e-05	13	11	19.9911	22.9626	21.902	24.141	23.3744	24.8	14.7605	21.4265	0	0.312702	0	0	1.7e-05	56.1626
2017	0	13	12	22.0764	22.9626	24.2872	24.141	26.2436	24.8	21.3168	21.4265	0	-0.357857	40.1793	6.33872	0	56.1626
2017	6.8e-05	13	14	23.153	22.9626	23.4561	24.141	24.2906	24.8	20.0672	21.4265	0	1.68846	70.3088	8.38503	6.8e-05	94.2591
2017	7e-06	13	15	21.4236	22.9626	22.4116	24.141	23.6181	24.8	19.9557	21.4265	0	-0.416825	39.4352	6.27975	7e-06	49.8162
2017	0.058237	13	16	20.1811	22.9626	19.9413	24.141	21.3312	24.8	17.0596	21.4265	0	-0.486008	0	0	0.0566043	74.1393
2017	0.000691	13	17	21.0982	22.9626	22.8193	24.141	24.3478	24.8	20.3843	21.4265	0	-0.612233	37.0192	6.08434	0.0006908	38.7047
2017	0.004789	13	18	24.2636	22.9626	26.1081	24.141	28.3551	24.8	24.9557	21.4265	0	0.704409	54.7745	7.40098	0.0047776	85.999
2017	0.006937	13	19	24.3516	22.9626	25.5055	24.141	22.3283	24.8	19.472	21.4265	0	1.06423	60.23	7.7608	0.006913	153.454
2017	0	13	20	20.1281	22.9626	22.4233	24.141	23.2188	24.8	19.9638	21.4265	0	0.949011	58.4549	7.64558	0	139.6
2017	0	13	21	18.9014	22.9626	20.1338	24.141	21.6195	24.8	0	21.4265	0	1.14116	61.4301	7.83774	0	105.933
2017	0	13	22	20.6607	22.9626	22.5066	24.141	23.5801	24.8	18.9923	21.4265	0	0.951429	58.4919	7.648	0	126.577
2017	0.717283	13	23	25.2702	22.9626	26.7728	24.141	28.1317	24.8	24.0943	21.4265	1	2.51405	84.8356	9.21062	0.540743	174.453
2017	22.852	13	24	25.528	22.9626	26.4812	24.141	27.2453	24.8	25.5861	21.4265	1	3.1095	96.1591	9.80607	3.17187	180.754
2017	0.00557	13	25	23.0452	22.9626	24.9553	24.141	26.3474	24.8	22.4901	21.4265	0	0.992133	59.1162	7.6887	0.0055545	151.899
2017	0.530978	13	26	26.0849	22.9626	28.4268	24.141	30.1415	24.8	25.8358	21.4265	1	0.906239	57.8027	7.60281	0.425907	56.6653
2017	0	13	27	20.6963	22.9626	23.1983	24.141	24.6666	24.8	20.698	21.4265	0	0.397586	50.3271	7.09416	0	32.4828
2017	4e-06	13	28	21.3886	22.9626	22.2501	24.141	24.2789	24.8	20.518	21.4265	0	0.932634	58.2048	7.62921	4e-06	27.9247
2017	3e-06	13	29	24.3516	22.9626	25.5055	24.141	22.9244	24.8	22.2062	21.4265	0	0.157461	46.9778	6.85403	3e-06	41.6149
2017	0.00569	13	30	22.8588	22.9626	24.4065	24.141	26.4659	24.8	23.3506	21.4265	0	0.834251	56.7133	7.53082	0.0056739	54.9485
2017	0	13	31	20.2223	22.9626	19.0601	24.141	21.2941	24.8	18.5314	21.4265	0	0.392325	50.2525	7.0889	0	112.603
2017	0.000286	13	32	22.8787	22.9626	23.1035	24.141	24.792	24.8	21.7727	21.4265	0	1.17095	61.8979	7.86752	0.000286	119.057
2017	1.57157	13	33	23.3276	22.9626	21.8514	24.141	23.8429	24.8	23.6334	21.4265	1	0.943629	58.3727	7.6402	0.944515	147.26
2017	0.848473	13	34	24.0316	22.9626	25.7058	24.141	26.0981	24.8	23.1423	21.4265	1	1.54642	67.9469	8.24299	0.61436	140.885
2017	37.2195	13	35	26.4903	22.9626	27.9813	24.141	28.9301	24.8	25.4959	21.4265	1	2.44827	83.6282	9.14484	3.64335	165.161
2017	1.20037	13	36	24.9718	22.9626	25.4426	24.141	26.5206	24.8	21.9402	21.4265	1	2.28254	80.6244	8.97911	0.788627	183.539
2017	0	13	37	22.9045	22.9626	23.0392	24.141	25.1053	24.8	22.0036	21.4265	0	0.602648	53.2786	7.29922	0	48.6351
2017	0	13	38	21.8226	22.9626	24.2662	24.141	25.8436	24.8	20.9064	21.4265	0	0.0537966	45.5675	6.75037	0	32.0223
2017	0.00226	13	39	21.8142	22.9626	23.6976	24.141	25.3705	24.8	20.2525	21.4265	0	0.338573	49.4933	7.03515	0.0022575	26.1694
2017	1e-06	13	40	23.6955	22.9626	23.8734	24.141	26.1844	24.8	22.7259	21.4265	0	-0.111184	43.3673	6.58539	1e-06	50.4781
2017	0.741546	13	41	25.6984	22.9626	26.4838	24.141	27.903	24.8	23.9413	21.4265	1	1.24929	63.1368	7.94587	0.554773	134.356
2017	0	13	42	22.6522	22.9626	23.3332	24.141	24.0139	24.8	21.2562	21.4265	0	2.10465	77.4614	8.80122	0	145.369
2017	1e-06	13	43	22.0064	22.9626	21.8319	24.141	25.1272	24.8	22.1138	21.4265	0	0.412929	50.545	7.1095	1e-06	32.3203
2017	0.752219	13	44	24.126	22.9626	24.9345	24.141	26.265	24.8	23.5202	21.4265	1	3.10017	95.9762	9.79674	0.560883	187.531
2017	5.35072	13	45	26.3303	22.9626	27.0505	24.141	28.5847	24.8	24.3492	21.4265	1	2.65811	87.51	9.35468	1.84857	156.778
2017	0	13	46	24.3516	22.9626	25.5055	24.141	23.4266	24.8	21.1274	21.4265	0	0.237329	48.079	6.9339	0	51.0204
2017	31.5289	13	47	26.6529	22.9626	26.7981	24.141	28.6117	24.8	25.5212	21.4265	1	2.74432	89.1304	9.44089	3.48213	163.847
2017	0.016722	13	48	22.1071	22.9626	21.9958	24.141	23.5109	24.8	21.3664	21.4265	0	0.249898	48.2535	6.94647	0.0165837	80.6227
2017	0.001436	13	49	22.6106	22.9626	23.3505	24.141	24.8008	24.8	21.9035	21.4265	0	0.585045	53.022	7.28162	0.001435	80.9034
2017	0	13	50	17.7736	22.9626	22.2482	24.141	23.059	24.8	20.1744	21.4265	0	-0.206802	0	0	0	31.7877
2017	0	13	51	18.7256	22.9626	18.6751	24.141	21.1274	24.8	15.5103	21.4265	0	0.428796	50.7709	7.12537	0	50.3017
2017	1.82466	13	52	24.3714	22.9626	24.1797	24.141	26.0394	24.8	21.9585	21.4265	1	0.917614	57.9759	7.61419	1.03839	100.577
2017	0.000508	13	53	22.0042	22.9626	22.9903	24.141	24.9945	24.8	20.7216	21.4265	0	0.553841	52.5685	7.25041	0.0005079	36.7473
2017	0	13	54	19.1448	22.9626	21.0861	24.141	21.9917	24.8	19.6065	21.4265	0	-0.275908	0	0	0	42.6713
2017	0.048308	13	55	25.3686	22.9626	27.0157	24.141	26.5559	24.8	25.5573	21.4265	0	2.63067	86.9974	9.32724	0.0471774	165.02
2017	6.7e-05	13	56	21.7754	22.9626	22.2436	24.141	23.8647	24.8	20.6719	21.4265	0	0.795587	56.1325	7.49216	6.7e-05	32.2335
2017	0.799459	13	57	23.4161	22.9626	23.3061	24.141	24.7364	24.8	19.9827	21.4265	1	0.42828	50.7635	7.12485	0.587486	103.517
2017	0	13	58	20.0971	22.9626	20.7152	24.141	22.8526	24.8	19.742	21.4265	0	-1.04391	0	0	0	34.3331
2017	1.90591	13	59	24.0197	22.9626	25.2937	24.141	25.6756	24.8	0	21.4265	1	0.451972	51.1017	7.14855	1.06675	123.441
2017	0.001594	13	60	23.9552	22.9626	25.8525	24.141	27.6465	24.8	23.7442	21.4265	0	0.997931	59.2054	7.6945	0.0015927	32.0323
2017	0.032738	13	61	25.9452	22.9626	26.4407	24.141	28.6066	24.8	24.4113	21.4265	0	1.18092	62.0549	7.87749	0.0322135	55.8444
2017	2.76794	13	62	25.9348	22.9626	26.1341	24.141	26.5394	24.8	24.7889	21.4265	1	2.69339	88.1715	9.38997	1.32653	169.867
2017	0.305247	13	63	22.5719	22.9626	22.3288	24.141	23.9215	24.8	0	21.4265	1	2.35684	81.9643	9.05341	0.266392	166.614
2017	0.76572	13	64	24.5096	22.9626	24.7693	24.141	26.5905	24.8	23.623	21.4265	1	2.38413	82.4592	9.08071	0.568559	123.189
2017	1.93627	13	65	25.4481	22.9626	26.9201	24.141	28.3049	24.8	23.1337	21.4265	1	0.979163	58.9169	7.67574	1.07714	114.641
2017	0	13	66	21.9814	22.9626	21.0239	24.141	23.4183	24.8	20.6054	21.4265	0	1.09881	60.768	7.79539	0	72.3876
2017	0.006729	13	67	22.6381	22.9626	22.7397	24.141	24.4297	24.8	21.4312	21.4265	0	1.55751	68.13	8.25409	0.0067065	79.7994
2017	7.6972	13	68	25.9536	22.9626	27.258	24.141	29.2135	24.8	23.6572	21.4265	1	2.58739	86.192	9.28397	2.163	155.361
2017	0.006804	13	69	22.5958	22.9626	24.5798	24.141	25.8401	24.8	22.2735	21.4265	0	0.789287	56.0381	7.48586	0.006781	63.8648
2017	9e-06	13	70	22.2596	22.9626	22.4798	24.141	25.0923	24.8	20.325	21.4265	0	0.611299	53.405	7.30787	9e-06	31.3185
2017	0.001237	13	71	20.5294	22.9626	21.2825	24.141	22.7649	24.8	0	21.4265	0	0.00436243	44.9025	6.70094	0.0012362	33.8821
2017	0.000375	13	72	22.2511	22.9626	23.1413	24.141	23.8223	24.8	21.7486	21.4265	0	-0.36013	40.1505	6.33644	0.0003749	32.1391
2017	0.352758	13	73	25.2198	22.9626	27.0868	24.141	28.1158	24.8	23.6088	21.4265	1	1.05712	60.1198	7.75369	0.302146	125.964
2017	0	13	74	22.3871	22.9626	24.7338	24.141	25.5166	24.8	18.543	21.4265	0	0.406671	50.4561	7.10324	0	96.8054
2017	0	13	75	20.4755	22.9626	22.307	24.141	23.5478	24.8	21.2498	21.4265	0	0.29571	48.892	6.99228	0	42.1756
2017	0.008164	13	76	23.4436	22.9626	22.0464	24.141	24.6962	24.8	21.6485	21.4265	0	-0.109234	43.393	6.58734	0.0081309	41.4967
2017	0	13	77	17.9389	22.9626	19.7231	24.141	21.9128	24.8	19.3283	21.4265	0	0.336569	49.4651	7.03314	0	34.3277
2017	0	13	78	18.4883	22.9626	23.6606	24.141	24.3578	24.8	0	21.4265	0	-1.10967	0	0	0	55.3965
2017	0	13	79	22.7676	22.9626	23.1534	24.141	25.1941	24.8	21.0401	21.4265	0	1.15828	61.6987	7.85485	0	49.9343
2017	3e-06	13	80	17.323	22.9626	20.7512	24.141	21.6009	24.8	18.6284	21.4265	0	0.629427	53.6703	7.326	3e-06	75.9203
2017	1.26048	13	81	22.9774	22.9626	24.0948	24.141	24.5893	24.8	20.8984	21.4265	1	0.993406	59.1358	7.68998	0.815577	126.505
2017	2.13827	13	82	25.3737	22.9626	23.8072	24.141	24.885	24.8	0	21.4265	1	3.02253	94.4609	9.7191	1.14367	183.668
2017	0	13	83	22.4495	22.9626	23.3057	24.141	24.1335	24.8	20.8512	21.4265	0	0.89702	57.6626	7.59359	0	119.323
2017	0.000199	13	84	23.5757	22.9626	23.7916	24.141	25.4212	24.8	21.7091	21.4265	0	0.959344	58.6131	7.65592	0.000199	61.3838
2017	0.034463	13	85	20.9498	22.9626	21.3471	24.141	22.9923	24.8	18.8549	21.4265	0	0.00636705	44.9294	6.70294	0.0338825	44.6389
2017	0	13	86	20.9611	22.9626	21.7544	24.141	23.3017	24.8	19.9572	21.4265	0	0.0657176	45.7286	6.76229	0	33.6918
2017	8e-06	13	87	24.0426	22.9626	26.7389	24.141	27.7775	24.8	24.2191	21.4265	0	0.80834	56.3237	7.50491	8e-06	59.6663
2017	0.040146	13	88	21.2095	22.9626	22.2526	24.141	23.1487	24.8	19.7576	21.4265	0	0.567566	52.7677	7.26414	0.0393611	67.3503
2017	0	13	89	20.0473	22.9626	21.7867	24.141	23.4561	24.8	20.1423	21.4265	0	0.543796	52.423	7.24037	0	41.8207
2017	0.048538	13	90	23.4772	22.9626	21.9499	24.141	23.2686	24.8	22.1054	21.4265	0	1.51842	67.4861	8.21499	0.0473968	159.331
2017	0	13	91	22.0705	22.9626	23.0067	24.141	24.9566	24.8	22.1102	21.4265	0	-0.59776	0	0	0	54.2423
2017	0.00019	13	92	20.689	22.9626	22.487	24.141	23.1591	24.8	21.125	21.4265	0	-0.0546309	44.1154	6.64194	0.00019	66.6207
2017	3e-06	13	93	20.304	22.9626	22.2762	24.141	23.3049	24.8	21.5644	21.4265	0	-0.186523	42.3807	6.51005	3e-06	58.8114
2017	0.002497	13	94	21.8384	22.9626	21.5741	24.141	23.308	24.8	19.909	21.4265	0	1.14265	61.4534	7.83922	0.0024939	127.002
2017	0	13	95	18.782	22.9626	20.6286	24.141	22.5643	24.8	18.3175	21.4265	0	-0.0392383	44.3201	6.65733	0	53.4522
2017	0.011033	13	96	24.3373	22.9626	25.9522	24.141	26.4883	24.8	22.9606	21.4265	0	1.98184	75.3149	8.67841	0.0109726	103.886
2017	0	13	97	20.4185	22.9626	22.0432	24.141	23.2681	24.8	19.7386	21.4265	0	1.32094	64.2805	8.01751	0	106.189
2017	0	13	98	22.3388	22.9626	24.5479	24.141	26.6522	24.8	21.9769	21.4265	0	0.0102921	44.982	6.70686	0	24.9942
2017	0	13	99	21.1664	22.9626	22.1446	24.141	23.3469	24.8	20.4644	21.4265	0	-0.389397	39.7805	6.30717	0	30.763
2017	8.80903	13	100	25.889	22.9626	26.9783	24.141	27.4493	24.8	25.2903	21.4265	1	2.87653	91.6443	9.5731	2.2833	176.703
2017	0.021034	13	101	24.4256	22.9626	25.3655	24.141	26.7107	24.8	22.4983	21.4265	0	2.63763	87.1273	9.3342	0.0208158	183.671
2017	0	13	102	21.19	22.9626	20.5438	24.141	23.9493	24.8	19.095	21.4265	0	0.0188352	45.0967	6.71541	0	16.781
2017	0.015974	13	103	23.5635	22.9626	24.3657	24.141	26.0483	24.8	21.4622	21.4265	0	2.80055	90.1953	9.49712	0.0158478	183.681
2017	0	13	104	22.1291	22.9626	24.2163	24.141	24.9803	24.8	21.7939	21.4265	0	1.48465	66.9324	8.18122	0	106.822
2017	9.1e-05	13	105	22.5683	22.9626	23.8658	24.141	26.4422	24.8	21.638	21.4265	0	0.0393937	45.3732	6.73597	9.1e-05	16.4039
2017	0.063281	13	106	23.313	22.9626	23.3492	24.141	24.8539	24.8	22.1038	21.4265	0	1.46638	66.6337	8.16295	0.0613594	81.0326
2017	0.020334	13	107	22.6703	22.9626	24.5392	24.141	26.0752	24.8	22.649	21.4265	0	0.248005	48.2272	6.94458	0.02013	62.8967
2017	0.000397	13	108	24.2738	22.9626	24.6709	24.141	26.5177	24.8	23.0512	21.4265	0	0.694217	54.6238	7.39079	0.0003969	43.9113
2017	0.575175	13	109	24.7964	22.9626	26.1528	24.141	26.9893	24.8	23.1881	21.4265	1	0.737278	55.2621	7.43385	0.454366	135.055
2017	0.013571	13	110	24.2818	22.9626	24.8214	24.141	26.123	24.8	23.0901	21.4265	0	1.41911	65.8644	8.11569	0.0134797	139.147
2017	0	13	111	20.8342	22.9626	23.2867	24.141	24.3871	24.8	20.218	21.4265	0	0.0203236	45.1167	6.7169	0	27.6653
2017	0.001222	13	112	23.5972	22.9626	24.9354	24.141	25.8408	24.8	20.7092	21.4265	0	2.40908	82.913	9.10566	0.0012213	139.649
2017	0.3147	13	113	23.9258	22.9626	24.8912	24.141	26.0784	24.8	22.5071	21.4265	1	0.786112	55.9906	7.48269	0.273608	56.4935
2017	0.415463	13	114	24.7773	22.9626	26.59	24.141	28.0848	24.8	24.0752	21.4265	1	-0.0206108	44.5685	6.67596	0.347457	27.3104
2017	0	13	115	20.651	22.9626	20.7722	24.141	22.9482	24.8	19.4143	21.4265	0	1.91498	74.1588	8.61155	0	75.2673
2017	0.006178	13	116	23.6209	22.9626	26.1253	24.141	27.2579	24.8	21.0731	21.4265	0	1.50467	67.2604	8.20124	0.006159	84.9741
2017	0.000773	13	117	20.9915	22.9626	21.9128	24.141	23.7676	24.8	20.1927	21.4265	0	0.949358	58.4603	7.64593	0.0007727	38.0651
2017	0.651957	13	118	25.8572	22.9626	26.7489	24.141	26.5577	24.8	25.3058	21.4265	1	2.93002	92.6713	9.62659	0.501961	171.389
2017	0.000131	13	119	18.5214	22.9626	20.2957	24.141	22.0422	24.8	19.1047	21.4265	0	-0.0737602	43.8616	6.62281	0.000131	34.3949
2017	0.000147	13	120	21.6622	22.9626	22.2639	24.141	23.9413	24.8	20.0377	21.4265	0	0.00885879	44.9628	6.70543	0.000147	74.3966
2017	0.001387	13	121	18.7533	22.9626	21.4301	24.141	21.8896	24.8	18.3806	21.4265	0	-0.65577	0	0	0.001386	67.6992
2017	0.054933	13	122	23.0838	22.9626	25.1015	24.141	25.2822	24.8	22.1644	21.4265	0	0.974898	58.8515	7.67147	0.0534773	131.566
2017	0.397444	13	123	22.8359	22.9626	24.1952	24.141	24.6061	24.8	20.9024	21.4265	1	1.34565	64.6774	8.04223	0.334645	140.442
2017	6.17924	13	124	25.0346	22.9626	25.8303	24.141	27.0167	24.8	23.9947	21.4265	1	2.74374	89.1194	9.44031	1.97119	182.044
2017	0.007966	13	125	18.6192	22.9626	21.3072	24.141	22.2153	24.8	0	21.4265	0	-0.0450475	0	0	0.0079344	64.7594
2017	0.001695	13	126	20.7214	22.9626	20.152	24.141	21.1449	24.8	18.6395	21.4265	0	0.322053	0	0	0.0016936	109.154
2017	0.002022	13	127	24.9854	22.9626	26.1773	24.141	26.8464	24.8	22.831	21.4265	0	-0.0565971	44.0893	6.63998	0.00202	59.1795
2017	0	13	128	19.3449	22.9626	20.5874	24.141	22.6915	24.8	19.0403	21.4265	0	0.867917	57.2215	7.56449	0	35.466
2017	0	13	129	18.3503	22.9626	16.6305	24.141	21.1993	24.8	15.72	21.4265	0	-0.766618	0	0	0	56.4935
2017	1e-06	13	130	20.7019	22.9626	22.9688	24.141	23.8357	24.8	0	21.4265	0	0.260627	48.4026	6.9572	1e-06	87.5242
2017	2e-06	13	131	21.9092	22.9626	23.3843	24.141	24.4072	24.8	20.5137	21.4265	0	0.577555	52.9129	7.27413	2e-06	80.6378
2017	0.008496	13	132	24.7026	22.9626	25.8544	24.141	27.4717	24.8	23.1301	21.4265	0	0.313794	49.1452	7.01037	0.0084601	77.8126
2017	0	13	133	22.0666	22.9626	22.2326	24.141	24.6996	24.8	20.6589	21.4265	0	0.241119	48.1316	6.93769	0	46.6591
2017	1e-06	13	134	21.2232	22.9626	21.9616	24.141	24.1494	24.8	20.5035	21.4265	0	0.174099	47.2061	6.87067	1e-06	33.6776
2017	0.337525	13	135	23.3742	22.9626	24.4046	24.141	25.4435	24.8	21.7625	21.4265	1	-0.12418	43.1964	6.57239	0.290821	39.4929
2017	0.002184	13	136	22.3368	22.9626	23.1265	24.141	24.8098	24.8	21.6988	21.4265	0	1.49292	67.0678	8.18949	0.0021816	136.084
2017	30.7961	13	137	27.4066	22.9626	28.0716	24.141	30.6007	24.8	26.5944	21.4265	1	2.50956	84.7528	9.20613	3.45934	153.946
2017	0	13	138	24.3516	22.9626	25.5055	24.141	27.0349	24.8	0	21.4265	0	-1.35614	28.5203	5.34044	0	35.2896
2017	0.000962	13	139	23.2936	22.9626	26.0945	24.141	26.1339	24.8	23.3694	21.4265	0	0.35308	49.6976	7.04965	0.0009615	58.3141
2017	1e-06	13	140	24.3516	22.9626	25.5055	24.141	23.9244	24.8	0	21.4265	0	-1.0793	31.5537	5.61727	1e-06	33.6074
2017	0.004645	13	141	23.4816	22.9626	25.1969	24.141	26.5799	24.8	21.4453	21.4265	0	2.39309	82.622	9.08966	0.0046342	93.2007
2017	3.2e-05	13	142	20.5782	22.9626	22.8293	24.141	23.9763	24.8	20.8254	21.4265	0	0.88544	57.4869	7.58201	3.2e-05	60.1999
2017	0	13	143	19.8531	22.9626	22.181	24.141	23.8162	24.8	19.3257	21.4265	0	0.287988	48.7841	6.98456	0	49.8082
2017	0.019304	14	1	20.7077	23.153	24.2675	23.4561	25.5283	24.2906	0	20.0672	0	-2.55779	0	0	0.01912	111.75
2017	0	14	2	21.8996	23.153	20.6193	23.4561	23.2897	24.2906	20.7458	20.0672	0	-1.7143	69.8762	8.3592	0	33.6232
2017	0.119389	14	3	23.4645	23.153	24.7951	23.4561	27.1889	24.2906	23.1671	20.0672	1	-1.45865	74.2156	8.61485	0.112783	54.1329
2017	0	14	4	21.3789	23.153	21.5926	23.4561	23.168	24.2906	19.3407	20.0672	0	-1.20402	78.6676	8.86948	0	51.0237
2017	0.471328	14	5	24.9003	23.153	26.1681	23.4561	27.9163	24.2906	24.5849	20.0672	1	0.759973	117.364	10.8335	0.386165	84.9466
2017	0.192504	14	6	24.9275	23.153	25.7917	23.4561	26.7595	24.2906	23.3274	20.0672	1	0.805105	118.344	10.8786	0.176055	87.8414
2017	0	14	7	22.2684	23.153	23.4414	23.4561	24.4336	24.2906	21.7767	20.0672	0	-0.938612	83.4461	9.13488	0	90.8418
2017	1e-06	14	8	18.401	23.153	18.9667	23.4561	21.8777	24.2906	12.665	20.0672	0	-2.38535	59.1076	7.68815	1e-06	115.785
2017	0.32578	14	9	25.4902	23.153	26.4185	23.4561	26.9454	24.2906	0	20.0672	1	0.957301	121.678	11.0308	0.282001	75.7409
2017	0	14	10	19.6259	23.153	21.8154	23.4561	23.265	24.2906	18.7171	20.0672	0	-1.19982	78.742	8.87367	0	53.2746
2017	0.000301	14	11	19.9911	23.153	21.902	23.4561	23.3744	24.2906	14.7605	20.0672	0	-1.37576	0	0	0.000301	46.7848
2017	7e-06	14	12	22.0764	23.153	24.2872	23.4561	26.2436	24.2906	21.3168	20.0672	0	-2.04632	64.4356	8.02718	7e-06	93.4145
2017	0.002941	14	13	22.9626	23.153	24.141	23.4561	24.8	24.2906	21.4265	20.0672	0	-1.68846	70.3088	8.38503	0.0029367	93.4145
2017	0.018989	14	15	21.4236	23.153	22.4116	23.4561	23.6181	24.2906	19.9557	20.0672	0	-2.10529	63.4924	7.96821	0.018811	53.5718
2017	0	14	16	20.1811	23.153	19.9413	23.4561	21.3312	24.2906	17.0596	20.0672	0	-2.17447	0	0	0	36.6775
2017	0.0074	14	17	21.0982	23.153	22.8193	23.4561	24.3478	24.2906	20.3843	20.0672	0	-2.30069	60.4164	7.7728	0.0073728	73.0755
2017	0.074214	14	18	24.2636	23.153	26.1081	23.4561	28.3551	24.2906	24.9557	20.0672	0	-0.984053	82.618	9.08944	0.0715892	20.5839
2017	0.031577	14	19	24.3516	23.153	25.5055	23.4561	22.3283	24.2906	19.472	20.0672	0	-0.624232	89.2886	9.44926	0.0310887	71.0953
2017	0	14	20	20.1281	23.153	22.4233	23.4561	23.2188	24.2906	19.9638	20.0672	0	-0.73945	87.1244	9.33404	0	64.2523
2017	2.4e-05	14	21	18.9014	23.153	20.1338	23.4561	21.6195	24.2906	0	20.0672	0	-0.547298	90.7484	9.5262	2.4e-05	78.0219
2017	0.00015	14	22	20.6607	23.153	22.5066	23.4561	23.5801	24.2906	18.9923	20.0672	0	-0.737032	87.1695	9.33646	0.00015	44.0857
2017	1.10682	14	23	25.2702	23.153	26.7728	23.4561	28.1317	24.2906	24.0943	20.0672	1	0.82559	118.79	10.8991	0.745179	86.8764
2017	7.97678	14	24	25.528	23.153	26.4812	23.4561	27.2453	24.2906	25.5861	20.0672	1	1.42104	132.124	11.4945	2.19464	92.274
2017	0.008798	14	25	23.0452	23.153	24.9553	23.4561	26.3474	24.2906	22.4901	20.0672	0	-0.696328	87.9313	9.37717	0.0087595	65.3261
2017	1.8163	14	26	26.0849	23.153	28.4268	23.4561	30.1415	24.2906	25.8358	20.0672	1	-0.782223	86.3277	9.29127	1.03542	78.3616
2017	0	14	27	20.6963	23.153	23.1983	23.4561	24.6666	24.2906	20.698	20.0672	0	-1.29087	77.1344	8.78262	0	115.926
2017	0.000196	14	28	21.3886	23.153	22.2501	23.4561	24.2789	24.2906	20.518	20.0672	0	-0.755827	86.8189	9.31767	0.000196	99.434
2017	0.004135	14	29	24.3516	23.153	25.5055	23.4561	22.9244	24.2906	22.2062	20.0672	0	-1.531	72.9742	8.5425	0.0041265	112.253
2017	0.008722	14	30	22.8588	23.153	24.4065	23.4561	26.4659	24.2906	23.3506	20.0672	0	-0.854211	84.9952	9.21928	0.0086842	58.1562
2017	2.6e-05	14	31	20.2223	23.153	19.0601	23.4561	21.2941	24.2906	18.5314	20.0672	0	-1.29614	77.042	8.77736	2.6e-05	43.6407
2017	0.001296	14	32	22.8787	23.153	23.1035	23.4561	24.792	24.2906	21.7727	20.0672	0	-0.517511	91.3168	9.55598	0.0012952	33.7114
2017	0.203045	14	33	23.3276	23.153	21.8514	23.4561	23.8429	24.2906	23.6334	20.0672	1	-0.744833	87.0239	9.32866	0.184856	62.746
2017	0.041601	14	34	24.0316	23.153	25.7058	23.4561	26.0981	24.2906	23.1423	20.0672	0	-0.142043	98.6338	9.93145	0.040759	50.9025
2017	5.13005	14	35	26.4903	23.153	27.9813	23.4561	28.9301	24.2906	25.4959	20.0672	1	0.759809	117.361	10.8333	1.8132	78.323
2017	0.886743	14	36	24.9718	23.153	25.4426	23.4561	26.5206	24.2906	21.9402	20.0672	1	0.594077	113.797	10.6676	0.634852	95.4783
2017	0	14	37	22.9045	23.153	23.0392	23.4561	25.1053	24.2906	22.0036	20.0672	0	-1.08581	80.7784	8.98768	0	57.3531
2017	6.2e-05	14	38	21.8226	23.153	24.2662	23.4561	25.8436	24.2906	20.9064	20.0672	0	-1.63466	71.2139	8.43883	6.2e-05	94.7712
2017	0.006207	14	39	21.8142	23.153	23.6976	23.4561	25.3705	24.2906	20.2525	20.0672	0	-1.34989	76.1013	8.72361	0.0061878	91.3129
2017	0	14	40	23.6955	23.153	23.8734	23.4561	26.1844	24.2906	22.7259	20.0672	0	-1.79965	68.4566	8.27385	0	72.3819
2017	1.00726	14	41	25.6984	23.153	26.4838	23.4561	27.903	24.2906	23.9413	20.0672	1	-0.439167	92.8203	9.63433	0.69677	62.3259
2017	0.001956	14	42	22.6522	23.153	23.3332	23.4561	24.0139	24.2906	21.2562	20.0672	0	0.416184	110.033	10.4897	0.0019541	58.2852
2017	3.1e-05	14	43	22.0064	23.153	21.8319	23.4561	25.1272	24.2906	22.1138	20.0672	0	-1.27553	77.4042	8.79796	3.1e-05	98.7513
2017	0.405221	14	44	24.126	23.153	24.9345	23.4561	26.265	24.2906	23.5202	20.0672	1	1.41171	131.91	11.4852	0.340195	98.6018
2017	4.2343	14	45	26.3303	23.153	27.0505	23.4561	28.5847	24.2906	24.3492	20.0672	1	0.969646	121.951	11.0431	1.65523	71.8504
2017	0	14	46	24.3516	23.153	25.5055	23.4561	23.4266	24.2906	21.1274	20.0672	0	-1.45113	74.3452	8.62236	0	70.9015
2017	11.4586	14	47	26.6529	23.153	26.7981	23.4561	28.6117	24.2906	25.5212	20.0672	1	1.05586	123.862	11.1294	2.52241	79.8731
2017	0.000125	14	48	22.1071	23.153	21.9958	23.4561	23.5109	24.2906	21.3664	20.0672	0	-1.43856	74.562	8.63493	0.000125	42.6599
2017	0	14	49	22.6106	23.153	23.3505	23.4561	24.8008	24.2906	21.9035	20.0672	0	-1.10342	80.4623	8.97008	0	23.5219
2017	0	14	50	17.7736	23.153	22.2482	23.4561	23.059	24.2906	20.1744	20.0672	0	-1.89526	0	0	0	118.617
2017	0	14	51	18.7256	23.153	18.6751	23.4561	21.1274	24.2906	15.5103	20.0672	0	-1.25966	77.6836	8.81383	0	73.6514
2017	0.004559	14	52	24.3714	23.153	24.1797	23.4561	26.0394	24.2906	21.9585	20.0672	0	-0.770847	86.5393	9.30265	0.0045486	29.0935
2017	0.004646	14	53	22.0042	23.153	22.9903	23.4561	24.9945	24.2906	20.7216	20.0672	0	-1.13462	79.9035	8.93887	0.0046352	69.8226
2017	0.000101	14	54	19.1448	23.153	21.0861	23.4561	21.9917	24.2906	19.6065	20.0672	0	-1.96437	0	0	0.000101	57.5949
2017	0	14	55	25.3686	23.153	27.0157	23.4561	26.5559	24.2906	25.5573	20.0672	0	0.942205	121.346	11.0157	0	78.3222
2017	0	14	56	21.7754	23.153	22.2436	23.4561	23.8647	24.2906	20.6719	20.0672	0	-0.892874	84.2838	9.18062	0	71.8177
2017	0.005685	14	57	23.4161	23.153	23.3061	23.4561	24.7364	24.2906	19.9827	20.0672	0	-1.26018	77.6745	8.81331	0.0056689	20.792
2017	0	14	58	20.0971	23.153	20.7152	23.4561	22.8526	24.2906	19.742	20.0672	0	-2.73237	0	0	0	112.93
2017	0.196487	14	59	24.0197	23.153	25.2937	23.4561	25.6756	24.2906	0	20.0672	1	-1.23649	78.0927	8.83701	0.17939	34.03
2017	0.015011	14	60	23.9552	23.153	25.8525	23.4561	27.6465	24.2906	23.7442	20.0672	0	-0.69053	88.04	9.38297	0.0148995	65.381
2017	0.194351	14	61	25.9452	23.153	26.4407	23.4561	28.6066	24.2906	24.4113	20.0672	1	-0.507543	91.5075	9.56595	0.177603	60.8879
2017	2.415	14	62	25.9348	23.153	26.1341	23.4561	26.5394	24.2906	24.7889	20.0672	1	1.00493	122.732	11.0784	1.22818	81.3981
2017	0.016681	14	63	22.5719	23.153	22.3288	23.4561	23.9215	24.2906	0	20.0672	0	0.66838	115.388	10.7419	0.0165434	81.9831
2017	0.756518	14	64	24.5096	23.153	24.7693	23.4561	26.5905	24.2906	23.623	20.0672	1	0.695671	115.975	10.7692	0.563334	68.7753
2017	0.693724	14	65	25.4481	23.153	26.9201	23.4561	28.3049	24.2906	23.1337	20.0672	1	-0.709298	87.6882	9.3642	0.52693	25.2687
2017	0.002503	14	66	21.9814	23.153	21.0239	23.4561	23.4183	24.2906	20.6054	20.0672	0	-0.589648	89.9433	9.48385	0.0024999	34.3039
2017	0.0143	14	67	22.6381	23.153	22.7397	23.4561	24.4297	24.2906	21.4312	20.0672	0	-0.130946	98.8543	9.94255	0.0141987	48.3674
2017	18.5228	14	68	25.9536	23.153	27.258	23.4561	29.2135	24.2906	23.6572	20.0672	1	0.898933	120.394	10.9724	2.97159	70.2784
2017	8e-05	14	69	22.5958	23.153	24.5798	23.4561	25.8401	24.2906	22.2735	20.0672	0	-0.899174	84.1682	9.17432	8e-05	74.4801
2017	0.022793	14	70	22.2596	23.153	22.4798	23.4561	25.0923	24.2906	20.325	20.0672	0	-1.07716	80.934	8.99633	0.0225371	76.4378
2017	0.000605	14	71	20.5294	23.153	21.2825	23.4561	22.7649	24.2906	0	20.0672	0	-1.6841	70.382	8.3894	0.0006048	93.4703
2017	0.000119	14	72	22.2511	23.153	23.1413	23.4561	23.8223	24.2906	21.7486	20.0672	0	-2.04859	64.3991	8.0249	0.000119	96.6914
2017	2.34468	14	73	25.2198	23.153	27.0868	23.4561	28.1158	24.2906	23.6088	20.0672	1	-0.631339	89.1543	9.44216	1.20737	46.121
2017	0	14	74	22.3871	23.153	24.7338	23.4561	25.5166	24.2906	18.543	20.0672	0	-1.28179	77.2941	8.79171	0	44.0862
2017	0	14	75	20.4755	23.153	22.307	23.4561	23.5478	24.2906	21.2498	20.0672	0	-1.39275	75.3553	8.68074	0	105.872
2017	0.014477	14	76	23.4436	23.153	22.0464	23.4561	24.6962	24.2906	21.6485	20.0672	0	-1.7977	68.4889	8.2758	0.0143732	72.6825
2017	0	14	77	17.9389	23.153	19.7231	23.4561	21.9128	24.2906	19.3283	20.0672	0	-1.35189	76.0664	8.7216	0	92.1858
2017	0	14	78	18.4883	23.153	23.6606	23.4561	24.3578	24.2906	0	20.0672	0	-2.79813	0	0	0	115.562
2017	0	14	79	22.7676	23.153	23.1534	23.4561	25.1941	24.2906	21.0401	20.0672	0	-0.530182	91.0748	9.54331	0	61.0494
2017	6.7e-05	14	80	17.323	23.153	20.7512	23.4561	21.6009	24.2906	18.6284	20.0672	0	-1.05903	81.2605	9.01446	6.7e-05	52.9262
2017	0	14	81	22.9774	23.153	24.0948	23.4561	24.5893	24.2906	20.8984	20.0672	0	-0.695056	87.9551	9.37844	0	37.6091
2017	1.86662	14	82	25.3737	23.153	23.8072	23.4561	24.885	24.2906	0	20.0672	1	1.33407	130.132	11.4076	1.05313	94.6503
2017	0	14	83	22.4495	23.153	23.3057	23.4561	24.1335	24.2906	20.8512	20.0672	0	-0.791441	86.1565	9.28205	0	31.3946
2017	0.00164	14	84	23.5757	23.153	23.7916	23.4561	25.4212	24.2906	21.7091	20.0672	0	-0.729117	87.3174	9.34438	0.0016387	50.3977
2017	0.003699	14	85	20.9498	23.153	21.3471	23.4561	22.9923	24.2906	18.8549	20.0672	0	-1.68209	70.4156	8.3914	0.0036922	51.8953
2017	0.001533	14	86	20.9611	23.153	21.7544	23.4561	23.3017	24.2906	19.9572	20.0672	0	-1.62274	71.4152	8.45075	0.0015318	86.4771
2017	0.002065	14	87	24.0426	23.153	26.7389	23.4561	27.7775	24.2906	24.2191	20.0672	0	-0.880122	84.5181	9.19337	0.0020629	45.2567
2017	0.006823	14	88	21.2095	23.153	22.2526	23.4561	23.1487	24.2906	19.7576	20.0672	0	-1.1209	80.149	8.9526	0.0067998	37.003
2017	1.9e-05	14	89	20.0473	23.153	21.7867	23.4561	23.4561	24.2906	20.1423	20.0672	0	-1.14466	79.724	8.92883	1.9e-05	60.4886
2017	0	14	90	23.4772	23.153	21.9499	23.4561	23.2686	24.2906	22.1054	20.0672	0	-0.170041	98.0784	9.90345	0	69.7589
2017	0.001119	14	91	22.0705	23.153	23.0067	23.4561	24.9566	24.2906	22.1102	20.0672	0	-2.28622	0	0	0.0011184	138.606
2017	0.000403	14	92	20.689	23.153	22.487	23.4561	23.1591	24.2906	21.125	20.0672	0	-1.74309	69.3956	8.3304	0.0004029	47.6891
2017	0	14	93	20.304	23.153	22.2762	23.4561	23.3049	24.2906	21.5644	20.0672	0	-1.87498	67.2156	8.19851	0	52.0131
2017	0.000611	14	94	21.8384	23.153	21.5741	23.4561	23.308	24.2906	19.909	20.0672	0	-0.545814	90.7767	9.52768	0.0006108	42.1042
2017	0	14	95	18.782	23.153	20.6286	23.4561	22.5643	24.2906	18.3175	20.0672	0	-1.7277	69.6523	8.3458	0	56.4228
2017	0.081794	14	96	24.3373	23.153	25.9522	23.4561	26.4883	24.2906	22.9606	20.0672	0	0.293381	107.472	10.3669	0.0786208	44.8273
2017	0.000105	14	97	20.4185	23.153	22.0432	23.4561	23.2681	24.2906	19.7386	20.0672	0	-0.367523	94.2059	9.70597	0.000105	31.2963
2017	0	14	98	22.3388	23.153	24.5479	23.4561	26.6522	24.2906	21.9769	20.0672	0	-1.67817	70.4815	8.39533	0	107.66
2017	0	14	99	21.1664	23.153	22.1446	23.4561	23.3469	24.2906	20.4644	20.0672	0	-2.07786	63.9302	7.99564	0	75.7258
2017	7.37166	14	100	25.889	23.153	26.9783	23.4561	27.4493	24.2906	25.2903	20.0672	1	1.18807	126.823	11.2616	2.12485	89.0694
2017	0.098319	14	101	24.4256	23.153	25.3655	23.4561	26.7107	24.2906	22.4983	20.0672	0	0.949166	121.499	11.0227	0.0937808	95.7876
2017	0	14	102	21.19	23.153	20.5438	23.4561	23.9493	24.2906	19.095	20.0672	0	-1.66963	70.625	8.40387	0	94.2363
2017	0.234659	14	103	23.5635	23.153	24.3657	23.4561	26.0483	24.2906	21.4622	20.0672	1	1.11209	125.117	11.1856	0.210795	94.9647
2017	0	14	104	22.1291	23.153	24.2163	23.4561	24.9803	24.2906	21.7939	20.0672	0	-0.203811	97.4107	9.86968	0	53.5022
2017	0.001231	14	105	22.5683	23.153	23.8658	23.4561	26.4422	24.2906	21.638	20.0672	0	-1.64907	70.971	8.42443	0.0012302	97.1349
2017	0.000794	14	106	23.313	23.153	23.3492	23.4561	24.8539	24.2906	22.1038	20.0672	0	-0.222084	97.0503	9.85141	0.0007937	20.4257
2017	0.004871	14	107	22.6703	23.153	24.5392	23.4561	26.0752	24.2906	22.649	20.0672	0	-1.44046	74.5294	8.63304	0.0048592	47.8681
2017	0.003695	14	108	24.2738	23.153	24.6709	23.4561	26.5177	24.2906	23.0512	20.0672	0	-0.994244	82.4328	9.07925	0.0036882	70.2844
2017	0.04421	14	109	24.7964	23.153	26.1528	23.4561	26.9893	24.2906	23.1881	20.0672	0	-0.951184	83.2166	9.12231	0.0432606	44.4875
2017	0.018855	14	110	24.2818	23.153	24.8214	23.4561	26.123	24.2906	23.0901	20.0672	0	-0.269346	96.1213	9.80415	0.0186794	54.7733
2017	0	14	111	20.8342	23.153	23.2867	23.4561	24.3871	24.2906	20.218	20.0672	0	-1.66814	70.65	8.40536	0	73.8091
2017	0	14	112	23.5972	23.153	24.9354	23.4561	25.8408	24.2906	20.7092	20.0672	0	0.720622	116.513	10.7941	0	73.9097
2017	0.00727	14	113	23.9258	23.153	24.8912	23.4561	26.0784	24.2906	22.5071	20.0672	0	-0.902349	84.1099	9.17115	0.0072437	143.397
2017	0	14	114	24.7773	23.153	26.59	23.4561	28.0848	24.2906	24.0752	20.0672	0	-1.70907	69.9636	8.36442	0	82.5746
2017	0	14	115	20.651	23.153	20.7722	23.4561	22.9482	24.2906	19.4143	20.0672	0	0.226517	106.09	10.3	0	66.1817
2017	0	14	116	23.6209	23.153	26.1253	23.4561	27.2579	24.2906	21.0731	20.0672	0	-0.183791	97.8062	9.8897	0	67.2678
2017	0.002838	14	117	20.9915	23.153	21.9128	23.4561	23.7676	24.2906	20.1927	20.0672	0	-0.739104	87.1309	9.33439	0.002834	58.9004
2017	2.77891	14	118	25.8572	23.153	26.7489	23.4561	26.5577	24.2906	25.3058	20.0672	1	1.24156	128.03	11.315	1.32944	90.0876
2017	0.005135	14	119	18.5214	23.153	20.2957	23.4561	22.0422	24.2906	19.1047	20.0672	0	-1.76222	69.0773	8.31127	0.0051219	85.6902
2017	0.01943	14	120	21.6622	23.153	22.2639	23.4561	23.9413	24.2906	20.0377	20.0672	0	-1.6796	70.4574	8.39389	0.0192436	35.2451
2017	0.000128	14	121	18.7533	23.153	21.4301	23.4561	21.8896	24.2906	18.3806	20.0672	0	-2.34423	0	0	0.000128	47.7394
2017	0.00336	14	122	23.0838	23.153	25.1015	23.4561	25.2822	24.2906	22.1644	20.0672	0	-0.713564	87.6083	9.35993	0.0033544	42.0007
2017	0.005183	14	123	22.8359	23.153	24.1952	23.4561	24.6061	24.2906	20.9024	20.0672	0	-0.342807	94.6863	9.73069	0.0051696	54.6944
2017	2.54751	14	124	25.0346	23.153	25.8303	23.4561	27.0167	24.2906	23.9947	20.0672	1	1.05527	123.85	11.1288	1.26625	94.545
2017	1.3e-05	14	125	18.6192	23.153	21.3072	23.4561	22.2153	24.2906	0	20.0672	0	-1.73351	0	0	1.3e-05	67.2569
2017	0.00124	14	126	20.7214	23.153	20.152	23.4561	21.1449	24.2906	18.6395	20.0672	0	-1.36641	0	0	0.0012392	40.5118
2017	0.026762	14	127	24.9854	23.153	26.1773	23.4561	26.8464	24.2906	22.831	20.0672	0	-1.74506	69.3629	8.32844	0.0264102	61.7881
2017	0	14	128	19.3449	23.153	20.5874	23.4561	22.6915	24.2906	19.0403	20.0672	0	-0.820544	85.6171	9.25295	0	115.051
2017	0	14	129	18.3503	23.153	16.6305	23.4561	21.1993	24.2906	15.72	20.0672	0	-2.45508	0	0	0	143.397
2017	0.000494	14	130	20.7019	23.153	22.9688	23.4561	23.8357	24.2906	0	20.0672	0	-1.42783	74.7474	8.64566	0.0004939	18.8532
2017	0.044757	14	131	21.9092	23.153	23.3843	23.4561	24.4072	24.2906	20.5137	20.0672	0	-1.11091	80.328	8.96259	0.0437843	61.8428
2017	0.026689	14	132	24.7026	23.153	25.8544	23.4561	27.4717	24.2906	23.1301	20.0672	0	-1.37467	75.6696	8.69883	0.0263391	47.0624
2017	5.1e-05	14	133	22.0666	23.153	22.2326	23.4561	24.6996	24.2906	20.6589	20.0672	0	-1.44734	74.4105	8.62615	5.1e-05	55.4796
2017	0.000788	14	134	21.2232	23.153	21.9616	23.4561	24.1494	24.2906	20.5035	20.0672	0	-1.51436	73.2588	8.55913	0.0007877	71.8113
2017	0.018729	14	135	23.3742	23.153	24.4046	23.4561	25.4435	24.2906	21.7625	20.0672	0	-1.81264	68.2417	8.26085	0.0185558	70.6376
2017	0.023233	14	136	22.3368	23.153	23.1265	23.4561	24.8098	24.2906	21.6988	20.0672	0	-0.195542	97.574	9.87795	0.0229672	51.9888
2017	30.9225	14	137	27.4066	23.153	28.0716	23.4561	30.6007	24.2906	26.5944	20.0672	1	0.821094	118.692	10.8946	3.46331	70.1937
2017	0	14	138	24.3516	23.153	25.5055	23.4561	27.0349	24.2906	0	20.0672	0	-3.0446	49.4054	7.0289	0	121.249
2017	0.001101	14	139	23.2936	23.153	26.0945	23.4561	26.1339	24.2906	23.3694	20.0672	0	-1.33538	76.3546	8.73811	0.0011004	78.4621
2017	0.000664	14	140	24.3516	23.153	25.5055	23.4561	23.9244	24.2906	0	20.0672	0	-2.76776	53.3737	7.30573	0.0006638	113.344
2017	0.044753	14	141	23.4816	23.153	25.1969	23.4561	26.5799	24.2906	21.4453	20.0672	0	0.704629	116.168	10.7781	0.0437805	20.6688
2017	0	14	142	20.5782	23.153	22.8293	23.4561	23.9763	24.2906	20.8254	20.0672	0	-0.803021	85.9417	9.27047	0	62.3274
2017	0	14	143	19.8531	23.153	22.181	23.4561	23.8162	24.2906	19.3257	20.0672	0	-1.40047	75.2213	8.67302	0	133.617
2017	0	15	1	20.7077	21.4236	24.2675	22.4116	25.5283	23.6181	0	19.9557	0	-0.452504	0	0	0	115.418
2017	0	15	2	21.8996	21.4236	20.6193	22.4116	23.2897	23.6181	20.7458	19.9557	0	0.390989	39.1114	6.25391	0	55.703
2017	0.01382	15	3	23.4645	21.4236	24.7951	22.4116	27.1889	23.6181	23.1671	19.9557	0	0.646638	42.3744	6.50956	0.0137254	73.7954
2017	0	15	4	21.3789	21.4236	21.5926	22.4116	23.168	23.6181	19.3407	19.9557	0	0.901269	45.7543	6.76419	0	53.3714
2017	0.033368	15	5	24.9003	21.4236	26.1681	22.4116	27.9163	23.6181	24.5849	19.9557	0	2.86526	76.1812	8.72818	0.0328234	106.633
2017	0.087728	15	6	24.9275	21.4236	25.7917	22.4116	26.7595	23.6181	23.3274	19.9557	0	2.91039	76.9711	8.77331	0.0840911	111.86
2017	0	15	7	22.2684	21.4236	23.4414	22.4116	24.4336	23.6181	21.7767	19.9557	0	1.16667	49.4153	7.0296	0	89.9578
2017	1e-06	15	8	18.401	21.4236	18.9667	22.4116	21.8777	23.6181	12.665	19.9557	0	-0.280061	31.1684	5.58286	1e-06	112.881
2017	0.088198	15	9	25.4902	21.4236	26.4185	22.4116	26.9454	23.6181	0	19.9557	0	3.06259	79.6647	8.92551	0.0845231	99.4892
2017	0	15	10	19.6259	21.4236	21.8154	22.4116	23.265	23.6181	18.7171	19.9557	0	0.905461	45.811	6.76839	0	81.8427
2017	1e-05	15	11	19.9911	21.4236	21.902	22.4116	23.3744	23.6181	14.7605	19.9557	0	0.729526	0	0	1e-05	53.1153
[truncated: 58,919 more rows]
